# Supplementary material for: Spatiotemporal Regulation and Functional Analysis of Circular RNAs in Skeletal Muscle and Subcutaneous Fat during Pig Growth
Source: Biology (Basel). 2021 Aug 30;10(9):841. doi: 10.3390/biology10090841 (PMC8465536; doi:10.3390/biology10090841)
Supplement: Supplementary file 1 [file biology-10-00841-s001.zip]

Archive with 15 entries (15 files):
- Supplemental Table S7.xls
- Supplemental Table S8.xls
- Supplemental Table S9.xls
- Supplemental Table S10.xls
- Supplemental Table S11.xlsx
- Supplemental Table S12.xlsx
- Supplemental Table S13.xlsx
- Supplemental Figure S1.tif
- Supplemental Figure S2.tif
- Supplemental Table S1.xlsx
- Supplemental Table S2.xlsx
- Supplemental Table S3.xls
- Supplemental Table S4.xlsx
- Supplemental Table S5.xls
- Supplemental Table S6.xls
