# Supplementary material for: Spatiotemporal Regulation and Functional Analysis of Circular RNAs in Skeletal Muscle and Subcutaneous Fat during Pig Growth
Source: Biology (Basel). 2021 Aug 30;10(9):841. doi: 10.3390/biology10090841 (PMC8465536; doi:10.3390/biology10090841)
Supplement: Supplementary file 1 [file biology-10-00841-s001.zip › Supplemental Table S8.xls]

## Sheet: sheet
circRNA id	Host gene id
Chr01_129539644_129544125	MSTRG.1761,Pig.14306
Chr01_143206410_143210729	Pig.02254
Chr01_150155875_150158392	Pig.02205
Chr01_151532417_151542472	Pig.02203
Chr01_162166054_162169510	Pig.08979
Chr01_176366641_176466186	Pig.00707
Chr01_176448874_176463214	Pig.00707
Chr01_176448874_176466186	Pig.00707
Chr01_182096958_182103661	Pig.00734
Chr01_182642754_182716683	Pig.00740
Chr01_214379127_214383038
Chr01_214380720_214383038
Chr01_225853573_225876920	Pig.04001
Chr01_225864275_225876920	Pig.04001
Chr01_225868396_225876920	Pig.04001
Chr01_239111391_239126201	Pig.05196
Chr01_28732821_28737849
Chr01_47916059_47918028	Pig.03256
Chr01_72779231_72783251	Pig.02907
Chr01_74523778_74537105	Pig.02889
Chr01_85074434_85093387
Chr01_87757404_87763045	Pig.02840
Chr01_89715558_89717688	Pig.02822
Chr02_129557508_129571492	Pig.12557
Chr02_129618137_129623462	Pig.12558
Chr02_13778027_13783009	Pig.14542
Chr02_138667128_138670999	Pig.12692
Chr02_15132030_15165811	Pig.17377
Chr02_152254104_152319280
Chr02_155636386_155663230	Pig.20857
Chr02_156944449_156984195
Chr02_159713586_159713781
Chr02_161584456_161587851	Pig.20939
Chr02_162778048_162784074	Pig.21711
Chr02_4961816_4965986	Pig.12013
Chr02_56247505_56259953	Pig.02459
Chr02_60658293_60663530	Pig.02468
Chr02_64288819_64310703	MSTRG.4458,MSTRG.4459,Pig.02491
Chr02_64570850_64579384	MSTRG.4463,Pig.02493
Chr02_70309759_70310360	Pig.02537
Chr02_80315127_80316205	Pig.12229
Chr02_80316000_80316205	Pig.12229
Chr02_84439685_84443541	Pig.16229
Chr02_92734565_92744854	MSTRG.5482
Chr02_95298630_95299695	Pig.06350
Chr03_105960945_105982265	MSTRG.9694,Pig.17769
Chr03_111561487_111577057	Pig.11639
Chr03_116800433_116800867	Pig.16768
Chr03_126206126_126206928	Pig.21565
Chr03_49988991_50015826	Pig.04812
Chr03_93652036_93670231	Pig.09212
Chr04_110101379_110134080	Pig.01698
Chr04_28268052_28272728	MSTRG.10816,Pig.08101
Chr04_30299278_30309026	Pig.08107
Chr04_4037434_4061942	Pig.13340
Chr04_42637595_42638483	Pig.01470
Chr04_58498565_58501388	Pig.14062,MSTRG.11105
Chr04_58547233_58562535	Pig.14062,MSTRG.11105
Chr04_64703098_64703528
Chr04_77070685_77073952	Pig.10646,MSTRG.11434,MSTRG.11433
Chr04_80611471_80622183	Pig.10548
Chr05_104214626_104274170	MSTRG.14747
Chr05_104253525_104274170	MSTRG.14747
Chr05_106667069_106690377	Pig.13290,MSTRG.14805
Chr05_106696908_106702791	Pig.13290,MSTRG.14805
Chr05_11188042_11212141	Pig.07621
Chr05_20526478_20580658	Pig.19106
Chr05_20526478_20598492	Pig.19106
Chr05_20526478_20617636	Pig.19106
Chr05_21492507_21494054	Pig.14005
Chr05_28687240_28690035
Chr05_43684815_43744217	Pig.06613
Chr05_48391369_48407553	Pig.06589
Chr05_48391369_48424370	Pig.06589
Chr05_54141653_54170120	MSTRG.13889,Pig.09598
Chr05_65803355_65828340
Chr05_66635943_66647337	Pig.07503
Chr05_66635943_66654569	Pig.07503
Chr05_68026189_68027246	Pig.07513
Chr05_72050161_72071860	Pig.07534
Chr05_84175407_84176240	MSTRG.14449,Pig.04063
Chr05_99164719_99181403	MSTRG.14656,Pig.11752
Chr06_108820298_108820413	Pig.16623
Chr06_11538093_11556397
Chr06_119254850_119273969	MSTRG.17506
Chr06_125971884_125972374	Pig.16043
Chr06_137020965_137029577	Pig.15005
Chr06_14381044_14387920	Pig.12451
Chr06_14477450_14494363	MSTRG.15243
Chr06_160725112_160742417	Pig.15713
Chr06_40368775_40376408
Chr06_40375921_40376408
Chr06_49238260_49238933	Pig.02789
Chr06_54767318_54781593	Pig.03600
Chr06_54767318_54808170	Pig.03600
Chr06_61228450_61283077	MSTRG.15623,Pig.03622
Chr06_61490852_61503632	Pig.03624
Chr06_96048045_96062663	Pig.08606
Chr06_9953190_9955184	Pig.14721
Chr07_104353059_104373328
Chr07_127317226_127328596	Pig.11473
Chr07_23444137_23455147	Pig.19585
Chr07_35429135_35449112	MSTRG.19801
Chr07_35448459_35546999
Chr07_36723571_36725562
Chr07_85797913_85806784
Chr07_89693469_89694186	Pig.08443
Chr07_95086666_95104859	MSTRG.20849
Chr07_97598783_97651052
Chr07_97649092_97651052
Chr07_97789171_97799770	Pig.08775
Chr08_117809709_117824540	Pig.00649
Chr08_139877592_139902897	Pig.00525
Chr08_15357160_15363180	Pig.04163
Chr08_27230303_27261524	Pig.12465
Chr08_49633206_49660217	Pig.05336
Chr08_71012313_71017161	MSTRG.22686,Pig.08321
Chr08_71012313_71018900	MSTRG.22686,Pig.08321
Chr08_71012313_71020074	MSTRG.22686,Pig.08321
Chr08_71021523_71023766	MSTRG.22686
Chr08_71078825_71090128
Chr08_71080336_71084796	Pig.08323
Chr08_87802538_87815783	Pig.01059
Chr08_89060362_89088138	Pig.01050
Chr09_10030986_10046260
Chr09_110087896_110158133	Pig.11675
Chr09_116505101_116511736	MSTRG.25472,Pig.08139
Chr09_116510800_116511736	MSTRG.25472,Pig.08139
Chr09_117715212_117716726	Pig.08150
Chr09_124151096_124157955	Pig.12901
Chr09_132363589_132363802	MSTRG.25786,Pig.20569
Chr09_132961125_133032137	Pig.10255
Chr09_133753630_133848763	Pig.10246
Chr09_16536395_16537017	Pig.04694
Chr09_38770634_38831263
Chr09_45493560_45496209	Pig.00341
Chr09_73629528_73630300	Pig.00508
Chr09_8107518_8113176	Pig.14368
Chr09_8107518_8117610	Pig.14368
Chr09_90951665_90967965
Chr09_92664524_92666467	MSTRG.25007,Pig.06854
Chr10_17210237_17246070	Pig.10851,MSTRG.26305
Chr10_20961970_20996575	Pig.11163
Chr10_20969083_20996575	Pig.11163
Chr10_22670141_22673756	Pig.11154
Chr10_33794237_33815106	MSTRG.26482,Pig.17816
Chr10_39752709_39765278
Chr10_56001317_56001808
Chr10_61841725_61864145	Pig.05022
Chr10_61852304_61864145	Pig.05022
Chr10_71425687_71427450	MSTRG.27019
Chr10_75879157_75880339	MSTRG.27145,Pig.09943
Chr11_12201402_12245406	Pig.03511
Chr11_12275090_12300096	Pig.03511
Chr11_12285086_12300096	Pig.03511
Chr11_12464386_12465127	Pig.03510
Chr11_15621464_15623081	Pig.03488
Chr11_29573414_29594388	Pig.07336
Chr11_34579623_34579988	Pig.07349
Chr11_73469919_73470694
Chr11_76729156_76730764	Pig.07943
Chr11_82932722_82981452	Pig.07964
Chr12_21184224_21202762	Pig.11854
Chr12_27312206_27315092	MSTRG.29412
Chr12_27312206_27348924	MSTRG.29412,Pig.11225
Chr12_28048634_28069283	Pig.11217
Chr12_28082367_28086865	Pig.11217
Chr12_30652472_30656518	Pig.11189
Chr12_31796253_31823882	Pig.11176
Chr12_47059189_47062026
Chr12_48468550_48486979
Chr12_56004263_56093033
Chr12_6014140_6037875
Chr13_102470212_102479788	MSTRG.32189,Pig.06534
Chr13_102490154_102498161	MSTRG.32189,Pig.06534
Chr13_10327454_10331181	Pig.15846
Chr13_10327454_10337372	Pig.15846
Chr13_10429524_10429861	Pig.15844
Chr13_105669263_105669434
Chr13_126126025_126150599	Pig.02084
Chr13_126811720_126850038	Pig.02081
Chr13_126832355_126850038	Pig.02081
Chr13_130153766_130160627	Pig.02066
Chr13_188539138_188539513	Pig.21788,MSTRG.33300
Chr13_30295122_30307830	Pig.01539
Chr13_46154665_46165821	Pig.14691,MSTRG.31383
Chr13_46154665_46178093	Pig.14691,MSTRG.31383
Chr13_48146150_48147848	MSTRG.31444,Pig.17823,MSTRG.31443
Chr13_48514433_48516059	Pig.17826
Chr13_54850041_54856348	Pig.06073,MSTRG.31592
Chr13_57321321_57326544
Chr13_60625423_60715757	Pig.06117
Chr13_68731709_68734966	Pig.04754,MSTRG.31765
Chr13_7644063_7653595	MSTRG.30700,Pig.07899
Chr13_86804294_86815919	Pig.11303
Chr13_98711348_98734424	Pig.06481
Chr13_99751851_99755967	Pig.06491
Chr14_113362657_113380470
Chr14_129750351_129804031	MSTRG.35885,Pig.12074
Chr14_129787047_129804031	MSTRG.35885,Pig.12074
Chr14_140353741_140355292	Pig.22737
Chr14_21611369_21624122	Pig.15735
Chr14_39164972_39170296	Pig.07737
Chr14_41912046_41913507	Pig.07715
Chr14_41912046_41931580	Pig.07715
Chr14_41930481_41931580	Pig.07715
Chr14_42930420_42931617	Pig.05610
Chr14_9266160_9274270	Pig.05775
Chr15_108518521_108523889	Pig.00007
Chr15_111123633_111129108	Pig.11696
Chr15_114471451_114533637	Pig.11726
Chr15_120570504_120570627
Chr15_16400419_16419151	Pig.04261
Chr15_55229766_55237802
Chr15_55572130_55584996	Pig.02646
Chr15_55579929_55584996	Pig.02646
Chr15_66099298_66122813	Pig.00251
Chr15_6770057_6775241
Chr15_76012998_76035026	Pig.00205
Chr15_89874611_89878935	Pig.00114
Chr16_10658431_10665832	Pig.12529
Chr16_15371403_15432891	Pig.04581
Chr16_32443001_32449725	Pig.01119
Chr16_35124825_35153335	Pig.01137
Chr16_53671468_53694230	Pig.01244,MSTRG.38604
Chr16_53671468_53741947	Pig.01244,MSTRG.38604
Chr16_53729322_53741947	Pig.01244,MSTRG.38604
Chr16_54701604_54707029
Chr16_56515608_56558089	Pig.01261
Chr16_58703341_58719462	Pig.16455
Chr16_60541346_60541707	MSTRG.38732
Chr16_6840714_6845508
Chr16_6845373_6845508
Chr17_12099933_12151084	Pig.13480
Chr17_12219923_12224684	Pig.13480
Chr17_12219923_12243444	Pig.13480
Chr17_13394888_13399207	Pig.13496
Chr17_4449441_4457652	MSTRG.38895
Chr17_4560664_4563512	Pig.08645
Chr17_49185401_49188054
Chr17_7571166_7574449
Chr18_10736400_10765303	Pig.17902
Chr18_11844787_11867871	MSTRG.40295,Pig.01268
Chr18_11856641_11867871	MSTRG.40295,Pig.01268
Chr18_31666003_31666275	Pig.01383
Chr18_31666003_31703354	Pig.01383
Chr18_38971782_38985420	Pig.07046
Chr18_49965466_49966837	Pig.15666
Chr18_53610429_53620130	Pig.15553
ChrX_112727741_112741438	Pig.04480
ChrX_21050389_21065144	Pig.01775
ChrX_32827680_32872783	Pig.01823
ChrX_45213981_45219005	MSTRG.41530
Scaffold109_2537105_2542457	MSTRG.42720,Pig.10028
Scaffold118_6020664_6039588
Scaffold155_4873178_4891253	Pig.12801
