# Supplementary material for: Spatiotemporal Regulation and Functional Analysis of Circular RNAs in Skeletal Muscle and Subcutaneous Fat during Pig Growth
Source: Biology (Basel). 2021 Aug 30;10(9):841. doi: 10.3390/biology10090841 (PMC8465536; doi:10.3390/biology10090841)
Supplement: Supplementary file 1 [file biology-10-00841-s001.zip › Supplemental Table S10.xls]

## Sheet: 表达量差异详情表(circRNA)
circRNA id	Host gene id	FC(N210D_M/N210D_F)	Log2FC(N210D_M/N210D_F)	Pvalue	Padjust	Significant	Regulate	N210D_F1	N210D_F2	N210D_F3	N210D_M1	N210D_M2	N210D_M3	N210D_F	N210D_M
Chr01_103594729_103605128		0.0112434	-6.47478	0.000651571	0.00841679	yes	down	0.122721	0.0866257	0.0672489	0	0	0	0.0921986	0
Chr01_113100656_113118487	Pig.03374	0.0498648	-4.32583	0.0135092	0.0769337	yes	down	0.0322951	0	0.0298884	0	0	0	0.0207278	0
Chr01_113113103_113118487	Pig.03374	0.265949	-1.91078	0.0215789	0.10378	yes	down	0.0516721	0.0649693	0.0523047	0.0205537	0.0132131	0.0205992	0.0563154	0.018122
Chr01_117404517_117413201	Pig.03400	27.9344	4.80397	0.00142764	0.0153917	yes	up	0	0	0	0.0479587	0.0594591	0.0205992	0	0.0426724
Chr01_117960121_117975461		0.137035	-2.86738	0.00745225	0.0506263	yes	down	0.0452131	0.0794069	0.0373605	0	0.0132131	0.0137328	0.0539935	0.00898199
Chr01_118650110_118663473	Pig.03415,MSTRG.1531	0.075302	-3.73117	0.0422463	0.163021	yes	down	0.0193771	0.0216564	0	0	0	0	0.0136778	0
Chr01_11866852_11868376	Pig.03854	43.5737	5.44539	0.00295884	0.0261179	yes	up	0	0	0	0.0753637	0.0594591	0.0686641	0	0.067829
Chr01_1187216_1191546	Pig.03783	8.06222	3.01118	9.7693e-06	0.000270539	yes	up	0	0.036094	0.0224163	0.178132	0.158558	0.219725	0.0195034	0.185472
Chr01_125984752_125986449	Pig.10734	9.39909	3.23252	0.0160073	0.0850978	yes	up	0	0	0.0149442	0.0205537	0.0990985	0.0411985	0.0049814	0.0536169
Chr01_125984752_125989764	Pig.10734	17.0819	4.0944	0.0332903	0.138693	yes	up	0	0	0	0.0205537	0.0198197	0.0411985	0	0.0271906
Chr01_126142606_126156350	Pig.10730	0.152588	-2.71228	0.0482189	0.175311	yes	down	0.0193771	0.0721881	0.0149442	0	0	0.0205992	0.0355031	0.00686641
Chr01_127164838_127186030	Pig.10708,MSTRG.1683	44.4224	5.47322	0.00144928	0.0155853	yes	up	0	0	0	0.116471	0.0396394	0.0480649	0	0.0680585
Chr01_127171889_127186030	Pig.10708,MSTRG.1683	30.8657	4.94793	0.0194513	0.0966182	yes	up	0	0	0	0.0616612	0.046246	0.034332	0	0.0474131
Chr01_129010315_129022227	Pig.14315	0.0258013	-5.27641	0.000193057	0.00322802	yes	down	0.0387541	0.0144376	0.0672489	0	0	0	0.0401469	0
Chr01_134753671_134762826	Pig.02309	0.0733704	-3.76866	0.0339333	0.140818	yes	down	0.012918	0.0144376	0.0149442	0	0	0	0.0141	0
Chr01_135021346_135025548	Pig.02305	3.33344	1.73701	0.0292645	0.126726	yes	up	0.0193771	0	0.0224163	0.05481	0.046246	0.0686641	0.0139311	0.0565733
Chr01_136529850_136535026		0.319977	-1.64396	9.03743e-06	0.000254839	yes	down	0.284197	0.288752	0.127026	0.10962	0.0594591	0.102996	0.233325	0.0906917
Chr01_136529850_136543063		0.168539	-2.56885	0.0276242	0.122308	yes	down	0.0581312	0.0433129	0.0298884	0	0.0132131	0.0137328	0.0437775	0.00898199
Chr01_140726906_140759222	Pig.02266	22.0448	4.46236	4.97141e-07	2.53781e-05	yes	up	0.0710492	0.0577505	0.0224163	1.38395	1.27507	1.35268	0.0504053	1.33723
Chr01_140733143_140759222	Pig.02266	14.4456	3.85256	9.06266e-08	5.99977e-06	yes	up	0.0452131	0.0577505	0.0597768	0.801596	0.898493	1.15356	0.0542468	0.951215
Chr01_141047778_141067158		6.29016	2.6531	0.0434282	0.165337	yes	up	0	0.0216564	0	0.0753637	0.0132131	0.0755305	0.00721881	0.0547024
Chr01_143295667_143312611	Pig.02252	0.218992	-2.19105	0.00340892	0.0289505	yes	down	0.0968853	0.0866257	0.074721	0.027405	0.0264263	0.0137328	0.0860773	0.0225214
Chr01_146320093_146329661	Pig.02237	24.7523	4.62949	0.0026927	0.0248562	yes	up	0	0.0144376	0	0.123322	0.145345	0.157927	0.00481254	0.142198
Chr01_147297779_147301973	MSTRG.2113,Pig.02232	40.858	5.35255	0.0082458	0.0536674	yes	up	0	0	0	0.0822149	0.046246	0.0617977	0	0.0634195
Chr01_147821468_147848845	Pig.02228	0.146998	-2.76613	0.00190481	0.0194243	yes	down	0.0581312	0.0577505	0.0373605	0.0137025	0.0132131	0	0.0510807	0.00897188
Chr01_148753004_148753877		0.296109	-1.7558	0.00553292	0.041492	yes	down	0.0839672	0.0721881	0.0896652	0.0342562	0.0132131	0.0411985	0.0819402	0.0295559
Chr01_150155875_150158392	Pig.02205	0.340332	-1.55498	5.16422e-05	0.00110509	yes	down	0.226066	0.267096	0.343716	0.0753637	0.125525	0.144195	0.278959	0.115028
Chr01_150306573_150319472	Pig.02204	3.43189	1.779	0.0233144	0.109	yes	up	0.0452131	0.0144376	0.0149442	0.123322	0.0792788	0.109863	0.024865	0.104155
Chr01_151532417_151542472	Pig.02203	0.239669	-2.06088	0.0262453	0.118173	yes	down	0.0516721	0.108282	0.0523047	0.0205537	0.0264263	0.0137328	0.070753	0.0202376
Chr01_151532417_151559030	Pig.02203	0.0591125	-4.08039	0.000288809	0.00443189	yes	down	0.103344	0.115501	0.0597768	0	0	0.0205992	0.092874	0.00686641
Chr01_155770902_155807734		0.033831	-4.88551	0.00990627	0.0608302	yes	down	0.0193771	0.0721881	0	0	0	0	0.0305217	0
Chr01_155794327_155800118	Pig.18260	3.78015	1.91844	0.0255871	0.116073	yes	up	0	0.0144376	0.0224163	0.0411075	0.0660657	0.0549313	0.0122846	0.0540348
Chr01_155794327_155807734		2.26517	1.17962	0.000568411	0.00759734	yes	up	0.103344	0.144376	0.127026	0.335711	0.383181	0.295256	0.124915	0.338049
Chr01_160227480_160250305	Pig.08967	0.0308543	-5.01838	0.00698069	0.048791	yes	down	0.0710492	0	0.0298884	0	0	0	0.0336459	0
Chr01_160890998_160891782		0.301089	-1.73174	0.000986555	0.0113897	yes	down	0.187312	0.036094	0.127026	0.0205537	0.0528526	0.0549313	0.11681	0.0427792
Chr01_162166054_162169510	Pig.08979	0.27497	-1.86266	0.000943388	0.0110724	yes	down	0.490885	0.526973	0.590296	0.116471	0.244443	0.17166	0.536051	0.177525
Chr01_17284893_17285134	Pig.03920	44.1209	5.46339	0.000245692	0.00389886	yes	up	0	0	0	0.0959174	0.0594591	0.0480649	0	0.0678138
Chr01_17284905_17285289	Pig.03920	16.9614	4.08418	0.0366373	0.147419	yes	up	0	0	0	0.0205537	0.0132131	0.0480649	0	0.0272772
Chr01_176366641_176466186	Pig.00707	0.0252224	-5.30915	0.00619802	0.0444349	yes	down	0.0645902	0.0288752	0.0298884	0	0	0	0.0411179	0
Chr01_176448874_176463214	Pig.00707	0.0108651	-6.52415	0.00124457	0.0138043	yes	down	0.116262	0.0649693	0.104609	0	0	0	0.0952803	0
Chr01_176448874_176466186	Pig.00707	0.00730928	-7.09606	2.17635e-18	2.30529e-15	yes	down	2.86135	3.299	1.53178	0.027405	0.0132131	0.0274656	2.56404	0.0226946
Chr01_176448874_176514079	Pig.00707	0.018284	-5.77327	0.0231603	0.108882	yes	down	0.0904263	0.0577505	0.0224163	0	0	0	0.0568643	0
Chr01_179485554_179485836	Pig.00725	4.11564	2.04112	0.0155568	0.083225	yes	up	0.0322951	0.0144376	0.0448326	0.16443	0.118918	0.17166	0.0305218	0.151669
Chr01_182281645_182282104	Pig.00736	21.6436	4.43587	1.88486e-06	7.69816e-05	yes	up	0.0193771	0	0	0.232942	0.118918	0.192259	0.00645902	0.181373
Chr01_182642754_182716683	Pig.00740	0.0722297	-3.79126	0.00944999	0.0589953	yes	down	0	0.0288752	0.0149442	0	0	0	0.0146065	0
Chr01_184612953_184614388		0.284807	-1.81194	0.0111104	0.065931	yes	down	0.0516721	0.0433129	0.104609	0.0342562	0.0198197	0.0137328	0.0665315	0.0226029
Chr01_193515797_193533144	Pig.00800	0.202618	-2.30317	0.0485551	0.175836	yes	down	0.0193771	0.0505317	0.0149442	0.0205537	0	0	0.0282843	0.00685124
Chr01_202148818_202150314	Pig.00825	94.9154	6.56857	3.80372e-06	0.000132101	yes	up	0	0	0	0.171281	0.0726723	0.205992	0	0.149982
Chr01_203615212_203632331	Pig.00838	0.0494235	-4.33866	0.00668086	0.0470995	yes	down	0.0258361	0.0144376	0.0224163	0	0	0	0.0208967	0
Chr01_207420625_207465177	Pig.00864	3.38207	1.7579	0.00945428	0.0589953	yes	up	0.116262	0.0866257	0.0821931	0.431628	0.330328	0.398252	0.095027	0.386736
Chr01_21437715_21443004	Pig.06447	51.322	5.6815	0.00148382	0.0159163	yes	up	0	0	0	0.0890662	0.092492	0.0549313	0	0.0788298
Chr01_214379127_214383038		0.428861	-1.22142	0.0243011	0.112283	yes	down	0.0710492	0.0721881	0.0523047	0.0342562	0.0264263	0.0411985	0.0651807	0.0339603
Chr01_214381281_214383035		0.0713468	-3.80901	0.013256	0.0760024	yes	down	0	0.0144376	0.0298884	0	0	0	0.0147753	0
Chr01_214381281_214383038		0.333946	-1.58231	0.0482371	0.175311	yes	down	0.0581312	0.0577505	0	0.0137025	0.0132131	0.0205992	0.0386272	0.0158383
Chr01_220107896_220122815	Pig.03978,MSTRG.2821	97.3576	6.60522	0.00017455	0.00298391	yes	up	0	0	0	0.05481	0.112312	0.308988	0	0.158703
Chr01_220107896_220139531	Pig.03978,MSTRG.2821	125.587	6.97254	0.000487023	0.00667805	yes	up	0	0	0	0.0890662	0.270869	0.233458	0	0.197798
Chr01_220191902_220210543	Pig.03978,MSTRG.2821	42.2713	5.40161	0.00428684	0.0342059	yes	up	0	0	0	0.0411075	0.046246	0.116729	0	0.0680275
Chr01_220258058_220272429	Pig.03978,MSTRG.2821	94.5265	6.56265	0.00299713	0.0264009	yes	up	0	0	0	0.205537	0.132131	0.0961297	0	0.144599
Chr01_227027511_227029923		0.0265323	-5.2361	0.000680404	0.00863135	yes	down	0.0645902	0	0.0523047	0	0	0	0.038965	0
Chr01_229247351_229282615	MSTRG.2920,Pig.04030	76.5014	6.25741	3.02402e-05	0.000723885	yes	up	0	0	0	0.0959174	0.138738	0.123595	0	0.119417
Chr01_237261552_237265394	Pig.05210	0.0397343	-4.65347	0.000801633	0.00976012	yes	down	0.0193771	0.0144376	0.0448326	0	0	0	0.0262158	0
Chr01_23826187_23836101	Pig.06453	3.24646	1.69887	0.00231956	0.0223701	yes	up	0.0968853	0.0721881	0.0373605	0.342562	0.125525	0.350187	0.0688113	0.272758
Chr01_239086900_239091102	Pig.05196	0.0568077	-4.13777	0.00977655	0.0602082	yes	down	0.0387541	0.137157	0.0149442	0	0	0.0137328	0.0636186	0.00457761
Chr01_239111391_239126201	Pig.05196	0.01353	-6.2077	0.000480839	0.00661466	yes	down	0.103344	0.0216564	0.104609	0	0	0	0.0765367	0
Chr01_239184899_239196493	Pig.05196	0.0201177	-5.63539	0.00311248	0.0271909	yes	down	0.0645902	0	0.0896652	0	0	0	0.0514185	0
Chr01_241033459_241050412	Pig.05188	0.117712	-3.08667	0.000464468	0.00647352	yes	down	0.0452131	0.108282	0.0373605	0.0137025	0	0.0137328	0.0636186	0.0091451
Chr01_241059692_241081296	Pig.05188	0.0606978	-4.04221	0.0451604	0.168377	yes	down	0	0.036094	0.0149442	0	0	0	0.0170127	0
Chr01_241059692_241090183	Pig.05188	0.0490621	-4.34925	0.017122	0.0885787	yes	down	0.0193771	0.0288752	0.0149442	0	0	0	0.0210655	0
Chr01_243632999_243642380	Pig.05180	0.139093	-2.84588	0.00195909	0.019858	yes	down	0.0452131	0.0866257	0.074721	0.0342562	0	0	0.0688533	0.0114187
Chr01_246250677_246255622	Pig.17501	20.5913	4.36396	0.0352699	1	yes	up	0	0	0	0.0616612	0	0.034332	0	0.0319977
Chr01_24939833_24945056	Pig.06458	0.203352	-2.29795	0.000392496	0.00565647	yes	down	0.109803	0.0721881	0.0971373	0.0342562	0.0330328	0	0.0930429	0.0224297
Chr01_250207988_250284542	Pig.09625	46.0159	5.52406	3.80821e-05	0.000862854	yes	up	0	0	0	0.0616612	0.0660657	0.0892633	0	0.0723301
Chr01_250407540_250460068	Pig.09625	5.00068	2.32212	0.0212345	0.102589	yes	up	0.012918	0.0144376	0	0.0205537	0.0858854	0.0617977	0.00911855	0.0560789
Chr01_250459825_250460068	Pig.09625	8.36151	3.06376	0.00861944	0.0550838	yes	up	0.0193771	0	0	0.0753637	0.0858854	0.0411985	0.00645902	0.0674825
Chr01_250459825_250490265	Pig.09625	8.08874	3.01592	0.000388702	0.00562937	yes	up	0.0193771	0.0144376	0	0.0685124	0.171771	0.0961297	0.0112716	0.112138
Chr01_251189775_251194047	Pig.09631	0.1263	-2.98507	0.0489777	0.177064	yes	down	0.0193771	0	0.0672489	0	0	0.0137328	0.0288753	0.00457761
Chr01_251561636_251563858		0.102006	-3.29328	1.5894e-05	0.000413148	yes	down	0.277738	0.0505317	0.171858	0.027405	0.0198197	0.0137328	0.166709	0.0203192
Chr01_255702337_255702453	MSTRG.3307,Pig.16879	0.0309844	-5.01232	0.0418218	0.161973	yes	down	0.0193771	0.0505317	0.0298884	0	0	0	0.0332657	0
Chr01_25846709_25852197		3.39393	1.76296	0.00163939	0.017322	yes	up	0.0193771	0.036094	0.0672489	0.198686	0.112312	0.185393	0.0409067	0.165464
Chr01_258858384_258867484	Pig.14662	0.190425	-2.39271	1.59885e-06	6.70726e-05	yes	down	0.297115	0.223783	0.164386	0.0753637	0.0528526	0.0274656	0.228428	0.051894
Chr01_260501123_260508900		4.21798	2.07655	0.023384	0.109	yes	up	0.0193771	0.0288752	0	0.0822149	0.0396394	0.130462	0.0160841	0.0841054
Chr01_28732821_28737849		0.0404549	-4.62754	0.00342322	0.0289505	yes	down	0.0322951	0.0144376	0.0298884	0	0	0	0.0255404	0
Chr01_30290829_30291724		0.169972	-2.55663	0.00063802	0.00833319	yes	down	0.122721	0.0794069	0.0597768	0.0137025	0.0132131	0.0274656	0.0873017	0.0181271
Chr01_3467978_3519068	Pig.03801	0.0402656	-4.63431	6.70864e-05	0.00138656	yes	down	0.12918	0.0866257	0.0597768	0	0	0.0137328	0.091861	0.00457761
Chr01_34982119_35000049	Pig.03299	0.32186	-1.6355	0.0301212	0.128913	yes	down	0.116262	0.036094	0.0597768	0.0479587	0.0198197	0.0137328	0.0707111	0.0271704
Chr01_36216621_36217740	Pig.03295	0.0868548	-3.52525	0.0168876	0.0880108	yes	down	0	0.0216564	0.0149442	0	0	0	0.0122002	0
Chr01_37897808_37898245	Pig.03277	0.309743	-1.69086	0.028557	0.124482	yes	down	0.103344	0.12272	0.149442	0.0411075	0.0264263	0.0755305	0.125169	0.0476881
Chr01_47916059_47918028	Pig.03256	0.198856	-2.3302	0.00210636	0.0209991	yes	down	0.161475	0.12272	0.127026	0.0205537	0	0.0823969	0.137074	0.0343169
Chr01_48784512_48796978	Pig.03254	0.161893	-2.62688	0.0118473	0.0691417	yes	down	0.0516721	0.0216564	0.0971373	0	0.0132131	0.0205992	0.0568219	0.0112708
Chr01_5145767_5151800	Pig.03809	6.00265	2.5856	0.0145252	0.0796801	yes	up	0	0	0.0298884	0.0685124	0.0528526	0.0892633	0.0099628	0.0702094
Chr01_5148753_5168097	Pig.03809	7.28278	2.86449	0.00165711	0.0174222	yes	up	0	0	0.0298884	0.102769	0.046246	0.102996	0.0099628	0.0840036
Chr01_5158032_5168097	Pig.03809	3.09789	1.63128	2.10897e-07	1.27653e-05	yes	up	0.226066	0.317628	0.254051	1.05509	0.713509	1.22909	0.265915	0.999229
Chr01_5163195_5164452	Pig.03809	63.39	5.98618	0.000426812	0.00608889	yes	up	0	0	0	0.102769	0.0726723	0.123595	0	0.0996788
Chr01_5163195_5168097	Pig.03809	5.62777	2.49256	4.39577e-06	0.000144379	yes	up	0.0581312	0.0216564	0.0298884	0.322008	0.145345	0.288389	0.0365587	0.251914
Chr01_610825_612919	Pig.03778	0.207476	-2.26898	0.0150525	0.081724	yes	down	0.0775082	0.0216564	0.0373605	0.0205537	0.0132131	0	0.0455084	0.0112556
Chr01_63694278_63700446	Pig.05416	0.0602269	-4.05345	0.034538	0.142213	yes	down	0	0.0216564	0.0298884	0	0	0	0.0171816	0
Chr01_63699441_63700446	Pig.05416	0.0218402	-5.51687	0.0017363	0.01812	yes	down	0.0387541	0.0433129	0.0597768	0	0	0	0.0472813	0
Chr01_71798631_71831568	Pig.02917	0.00662674	-7.23748	8.56747e-08	5.77067e-06	yes	down	0.122721	0.18047	0.164386	0	0	0	0.155859	0
Chr01_71975097_71985291	Pig.02916	0.0197562	-5.66155	0.000127233	0.0023644	yes	down	0.0387541	0.036094	0.0821931	0	0	0	0.0523471	0
Chr01_72779231_72783251	Pig.02907	0.00828517	-6.91525	5.49827e-07	2.77124e-05	yes	down	0.155016	0.129939	0.0896652	0	0	0	0.124873	0
Chr01_79239304_79239909	Pig.02867	6.00226	2.5855	0.0169089	0.0880136	yes	up	0	0	0.0224163	0.0342562	0.0660657	0.0549313	0.0074721	0.0517511
Chr01_85151011_85165004	Pig.02853	4.24433	2.08554	0.0137888	0.0777938	yes	up	0	0.0433129	0.0224163	0.102769	0.112312	0.116729	0.0219097	0.110603
Chr01_85151011_85180210	Pig.02853	25.0368	4.64598	0.0204977	0.100287	yes	up	0	0	0	0.05481	0.0330328	0.0274656	0	0.0384361
Chr01_85151011_85183307	Pig.02853	41.9444	5.39041	0.000914823	0.0107969	yes	up	0	0	0	0.0616612	0.0660657	0.0686641	0	0.0654637
Chr01_89384622_89411464	Pig.02826	0.151617	-2.72149	0.0297586	0.127877	yes	down	0.0904263	0.0216564	0.0373605	0	0.0264263	0	0.0498144	0.00880876
Chr01_89715558_89717688	Pig.02822	0.198954	-2.3295	0.00459999	0.0354367	yes	down	0.0775082	0.0866257	0.0597768	0.0137025	0.0132131	0.0274656	0.0746369	0.0181271
Chr01_91823430_91824710	Pig.13833	64.7997	6.01791	4.5561e-05	0.000989958	yes	up	0	0	0	0.0753637	0.118918	0.109863	0	0.101381
Chr01_95256133_95262693		4.01689	2.00608	4.52538e-10	5.81032e-08	yes	up	0.20023	0.166033	0.0672489	0.753637	0.528526	0.844568	0.144504	0.70891
Chr01_99075010_99086073	Pig.13143	28.4972	4.83275	0.00827811	0.0537127	yes	up	0	0	0	0.027405	0.046246	0.0617977	0	0.0451495
Chr02_103734250_103773139	Pig.06137,MSTRG.5788	51.0406	5.67357	0.0268028	0.120046	yes	up	0	0	0	0.0959174	0.132131	0	0	0.0760163
Chr02_103734250_103780043	Pig.06137,MSTRG.5788	1159.79	10.1796	2.90928e-07	1.67306e-05	yes	up	0	0	0	1.82243	1.55915	2.06679	0	1.81612
Chr02_103748941_103773139	Pig.06137,MSTRG.5788	68.3408	6.09468	0.00877791	0.0558407	yes	up	0	0	0.0149442	0.506992	0.356755	0.34332	0.0049814	0.402356
Chr02_103772864_103796812	Pig.06137,MSTRG.5788	51.5636	5.68828	0.00965482	0.0597189	yes	up	0	0	0	0.0411075	0.112312	0.0892633	0	0.0808942
Chr02_10872284_10875081	Pig.14571	2.74463	1.45661	0.00273181	0.0250534	yes	up	0.0581312	0.036094	0.0448326	0.137025	0.0990985	0.233458	0.0463526	0.156527
Chr02_10873867_10875081	Pig.14571	3.74426	1.90468	7.4988e-06	0.000220642	yes	up	0.135639	0.0649693	0.104609	0.568653	0.336935	0.473782	0.101739	0.45979
Chr02_113045336_113078111	Pig.09926	0.0360387	-4.79431	0.00742946	0.0506263	yes	down	0.0645902	0.0216564	0	0	0	0	0.0287489	0
Chr02_113051749_113078111	Pig.09926	0.015653	-5.99742	1.71002e-05	0.000433855	yes	down	0.109803	0.0433129	0.0448326	0	0	0	0.0659829	0
Chr02_114538961_114542700	Pig.16704	18.9795	4.24637	0.0316978	0.133635	yes	up	0	0	0	0.027405	0.0396394	0.0205992	0	0.0292145
Chr02_114580003_114665451	Pig.16704	58.0033	5.85806	0.00835354	0.0538721	yes	up	0	0	0	0.10962	0.0594591	0.102996	0	0.0906917
Chr02_114662333_114665451	Pig.16704	3.35578	1.74665	0.0120798	0.0701993	yes	up	0.0322951	0.036094	0.0149442	0.10962	0.112312	0.116729	0.0277778	0.112887
Chr02_116577482_116581813	Pig.05904	0.0626692	-3.9961	0.00676072	0.0475044	yes	down	0.012918	0.0144376	0.0224163	0	0	0	0.0165907	0
Chr02_12181017_12182283	Pig.14550,MSTRG.3715	49.8845	5.64052	8.77863e-11	1.54979e-08	yes	up	0.0258361	0	0	0.568653	0.403001	0.700374	0.00861202	0.557343
Chr02_1287412_1287654	Pig.20351	31.3655	4.97111	0.0151489	0.0818098	yes	up	0	0	0	0.0342562	0.046246	0.0686641	0	0.0497221
Chr02_129529725_129530400	Pig.12557	0.287454	-1.7986	0.0346504	0.142283	yes	down	0.0387541	0.0938445	0.0224163	0.0137025	0.0132131	0.0274656	0.0516716	0.0181271
Chr02_129557508_129571492	Pig.12557	42.5854	5.41229	0.000321301	0.00486197	yes	up	0	0	0	0.0616612	0.0264263	0.116729	0	0.0682721
Chr02_130648951_130654707	Pig.12568	6.88794	2.78407	0.0220279	0.104868	yes	up	0	0.0216564	0	0.0685124	0.0528526	0.0549313	0.00721881	0.0587654
Chr02_130990677_131007514	Pig.12571	0.0857236	-3.54416	3.04226e-06	0.000113071	yes	down	0.109803	0.0866257	0.194275	0.0137025	0	0.0274656	0.130235	0.0137227
Chr02_130998705_131007514	Pig.12571	0.0758328	-3.72103	0.0193155	0.096282	yes	down	0.0258361	0.0144376	0	0	0	0	0.0134246	0
Chr02_131004429_131012754	Pig.12571	0.0862402	-3.5355	0.020173	0.0995027	yes	down	0	0.0144376	0.0224163	0	0	0	0.0122846	0
Chr02_13790063_13790633		2.07011	1.04971	0.013932	0.0781851	yes	up	0.116262	0.0794069	0.149442	0.356265	0.323722	0.164794	0.115037	0.281593
Chr02_13790063_13802576		26.7628	4.74216	0.0369442	0.148092	yes	up	0	0	0	0.0753637	0.0198197	0.0274656	0	0.040883
Chr02_138667128_138670999	Pig.12692	3.42621	1.77661	0.00612264	0.0439976	yes	up	0.0387541	0.0505317	0.0149442	0.137025	0.132131	0.164794	0.0347433	0.14465
Chr02_142242602_142243343		0.354	-1.49818	0.000664329	0.00847108	yes	down	0.213148	0.108282	0.291412	0.0479587	0.092492	0.123595	0.204281	0.0880153
Chr02_142555971_142563374	Pig.20506	0.0147795	-6.08026	7.43658e-06	0.000220642	yes	down	0.0710492	0.0938445	0.0448326	0	0	0	0.0699088	0
Chr02_14478877_14479604	Pig.17371,MSTRG.3751	7.04441	2.81648	0.0479881	0.175311	yes	up	0.012918	0	0	0.0411075	0.0396394	0.034332	0.00430601	0.0383596
Chr02_146743201_146743466	Pig.15343	0.0553879	-4.17429	0.0208487	0.101419	yes	down	0.0193771	0.0216564	0.0149442	0	0	0	0.0186592	0
Chr02_15156668_15165811	Pig.17377	5.24776	2.3917	0.000325604	0.00490954	yes	up	0	0.0866257	0	0.0959174	0.218017	0.233458	0.0288752	0.182464
Chr02_15163734_15165811	Pig.17377	21.6204	4.43432	0.0248469	0.113689	yes	up	0	0	0	0.0342562	0.0264263	0.0411985	0	0.0339603
Chr02_15163734_15169181	Pig.17377	9.64305	3.26949	0.0127159	0.0734492	yes	up	0	0.0144376	0	0	0.0792788	0.0892633	0.00481254	0.0561807
Chr02_15169011_15177107	Pig.17377	19.6467	4.29621	0.0242277	0.112066	yes	up	0	0	0	0.0205537	0.0132131	0.0617977	0	0.0318549
Chr02_154140157_154140836		0.193492	-2.36965	0.0434024	0.165337	yes	down	0.0387541	0.036094	0.0448326	0.027405	0	0	0.0398936	0.00913499
Chr02_155636386_155663230	Pig.20857	0.23429	-2.09363	2.55007e-08	2.00086e-06	yes	down	0.581312	0.42591	0.46327	0.130174	0.178377	0.102996	0.490164	0.137182
Chr02_156776430_156786156	Pig.17102	10.2363	3.35562	0.00994048	0.060952	yes	up	0.012918	0	0	0.0411075	0.0792788	0.0480649	0.00430601	0.0561504
Chr02_156786043_156806512	Pig.17102	22.8541	4.51438	0.0195101	0.0966836	yes	up	0	0	0	0.0137025	0.0528526	0.0411985	0	0.0359178
Chr02_156795442_156799410	Pig.17102	5.18843	2.3753	0.0428714	0.164451	yes	up	0	0	0.0224163	0.0205537	0.0726723	0.0411985	0.0074721	0.0448081
Chr02_156944449_156984195		0.114104	-3.13158	0.00260641	0.0243731	yes	down	0.0322951	0.0721881	0.0971373	0.027405	0	0	0.0672068	0.00913499
Chr02_15754977_15756980		10.5288	3.39626	0.0394608	0.156257	yes	up	0	0	0.0298884	0.123322	0.0858854	0.17166	0.0099628	0.126956
Chr02_159713586_159713781		11.5367	3.52815	0.0343121	0.141421	yes	up	0	0	0	0.027405	0	0.0274656	0	0.0182902
Chr02_159782911_159783143	Pig.20682,MSTRG.6959	50.8955	5.66947	0.00381913	0.0313598	yes	up	0	0	0	0.0959174	0.0594591	0.0823969	0	0.0792578
Chr02_161624907_161630872	Pig.20939	0.0640697	-3.96421	0.02167	0.1041	yes	down	0.0193771	0.0288752	0	0	0	0	0.0160841	0
Chr02_162778048_162784074	Pig.21711	3.72309	1.8965	1.82481e-06	7.58013e-05	yes	up	0.116262	0.166033	0.074721	0.527546	0.568165	0.501248	0.119005	0.53232
Chr02_163294494_163300319	Pig.14588	0.0426283	-4.55204	0.0163452	0.0858172	yes	down	0.012918	0	0.0597768	0	0	0	0.0242316	0
Chr02_164532267_164546435	Pig.14616	15.5096	3.95509	0.000973435	0.0113621	yes	up	0.0193771	0	0	0.0890662	0.118918	0.178527	0.00645902	0.128837
Chr02_165287896_165303274		0.0649712	-3.94406	0.0233558	0.109	yes	down	0.0258361	0.0216564	0	0	0	0	0.0158308	0
Chr02_166541573_166560068	Pig.14639	0.0393564	-4.66726	0.0326691	1	yes	down	0.0193771	0.0144376	0.0448326	0	0	0	0.0262158	0
Chr02_166541573_166576722	Pig.14639	0.0235116	-5.41048	0.00392182	0.0320168	yes	down	0.0581312	0.0216564	0.0523047	0	0	0	0.0440308	0
Chr02_169575472_169595376	Pig.10214	19.9676	4.31959	0.00653309	0.0463664	yes	up	0	0	0	0.0137025	0.0396394	0.0411985	0	0.0315135
Chr02_170808813_170825077		0.489649	-1.03018	0.0108944	0.0653818	yes	down	0.271279	0.144376	0.134498	0.123322	0.0990985	0.102996	0.183384	0.108472
Chr02_18600695_18607910	Pig.12406	0.293531	-1.76842	0.00881695	0.0558407	yes	down	0.20023	0.187689	0.0971373	0.0205537	0.046246	0.109863	0.161685	0.0588874
Chr02_20228496_20230666	Pig.12401	0.0374608	-4.73847	0.00744738	0.0506263	yes	down	0.0387541	0.0216564	0.0224163	0	0	0	0.0276089	0
Chr02_28878006_28896777	Pig.07284,MSTRG.3982	0.0533451	-4.2285	0.015086	0.081724	yes	down	0	0.0433129	0.0149442	0	0	0	0.019419	0
Chr02_34879712_34888103	Pig.05640	0.0298474	-5.06625	0.00345129	0.0290141	yes	down	0.0452131	0.0288752	0.0298884	0	0	0	0.0346589	0
Chr02_37935438_37948678		0.122292	-3.0316	0.00557301	0.0415719	yes	down	0.0258361	0.0649693	0.0448326	0	0	0.0205992	0.0452126	0.00686641
Chr02_37935438_37968636		0.0383015	-4.70645	1.30178e-06	5.62822e-05	yes	down	0.103344	0.129939	0.201747	0	0	0.0205992	0.14501	0.00686641
Chr02_49148557_49151312		0.0290741	-5.10412	0.00244864	0.0232621	yes	down	0.0775082	0.0144376	0.0149442	0	0	0	0.03563	0
Chr02_4961816_4965986	Pig.12013	0.426994	-1.22771	0.00331417	0.028368	yes	down	0.161475	0.137157	0.216691	0.102769	0.0792788	0.0823969	0.171775	0.0881481
Chr02_49759974_49766895		9.54287	3.25442	5.34207e-05	0.00113741	yes	up	0.0258361	0.036094	0	0.226091	0.25105	0.240324	0.0206434	0.239155
Chr02_52030318_52045594		0.117034	-3.095	0.00832732	0.0537872	yes	down	0.0516721	0.0505317	0.0448326	0.0205537	0	0	0.0490121	0.00685124
Chr02_56247708_56259953		9.86591	3.30245	0.000957636	0.0112086	yes	up	0.0322951	0.0144376	0	0.130174	0.23123	0.205992	0.0155776	0.189132
Chr02_63995381_64010585	Pig.02489	30.2029	4.91661	0.0183456	0.0926464	yes	up	0	0	0	0.027405	0.0660657	0.0480649	0	0.0471785
Chr02_64288819_64298085	MSTRG.4458,MSTRG.4459,Pig.02491	85.1239	6.41149	5.55948e-07	2.77124e-05	yes	up	0	0	0	0.123322	0.125525	0.151061	0	0.133303
Chr02_64288819_64310703	MSTRG.4458,MSTRG.4459,Pig.02491	130.975	7.03315	9.89934e-09	8.73823e-07	yes	up	0	0	0	0.184984	0.178377	0.254057	0	0.205806
Chr02_64293568_64310703	MSTRG.4458,MSTRG.4459,Pig.02491	57.5538	5.84684	7.74201e-06	0.000224677	yes	up	0	0	0	0.0890662	0.0660657	0.116729	0	0.0906203
Chr02_64347276_64350833	MSTRG.4458,MSTRG.4459,Pig.02491	41.4198	5.37225	0.000329158	0.00492807	yes	up	0	0	0	0.0342562	0.0792788	0.0823969	0	0.0653107
Chr02_64424585_64436763	Pig.02492,MSTRG.4458	0.0678115	-3.88233	0.0272459	0.121458	yes	down	0.0452131	0	0	0	0	0	0.015071	0
Chr02_71065833_71085191	Pig.02549	5.59848	2.48503	0.0113434	0.0668455	yes	up	0	0.0144376	0.0149442	0.0890662	0.0594591	0.0411985	0.00979394	0.0632412
Chr02_76149795_76150226	Pig.12348	0.178029	-2.48982	0.0249301	0.113708	yes	down	0.0516721	0.0577505	0.0149442	0	0.0132131	0.0137328	0.0414556	0.00898199
Chr02_76845237_76846956		7.11956	2.83179	0.0369929	0.148146	yes	up	0.012918	0	0	0.0616612	0.0330328	0.0205992	0.00430601	0.0384311
Chr02_78902746_78919569		3.09797	1.63132	0.00259666	0.0243408	yes	up	0.0322951	0.0505317	0.0224163	0.116471	0.151951	0.123595	0.035081	0.130673
Chr02_79471716_79472487	MSTRG.5019,Pig.12246	18.8096	4.2334	0.0139658	0.0782183	yes	up	0	0	0	0.0342562	0.0198197	0.034332	0	0.0294693
Chr02_82922894_82923383	Pig.19543	0.194618	-2.36128	0.000639199	0.00833319	yes	down	0.155016	0.0433129	0.0597768	0.0342562	0	0.0274656	0.0860354	0.020574
Chr02_82934874_82936323	Pig.19543	0.0334916	-4.90006	0.000976175	0.0113628	yes	down	0.0193771	0.036094	0.0373605	0	0	0	0.0309439	0
Chr02_86657799_86658193	Pig.16322	17.5962	4.13719	0.0110126	0.065719	yes	up	0	0	0	0.027405	0.0396394	0.0137328	0	0.0269257
Chr02_86895228_86897561	MSTRG.5373,Pig.20295	3.63375	1.86146	0.000937006	0.011028	yes	up	0.0193771	0.0577505	0.0523047	0.226091	0.0990985	0.240324	0.0431441	0.188505
Chr02_92989110_93068632	Pig.06424	1.22754e-07	-22.9577	7.14171e-05	0.00145764	yes	down	0	0	1.65133	0	0	0	0.550445	0
Chr02_93039238_93079314	Pig.06424	0.334167	-1.58136	0.0449143	0.167777	yes	down	0.639443	0.671349	0.291412	0.232942	0.383181	0	0.534068	0.205374
Chr02_94786967_94787559	Pig.06365	15.5573	3.95952	0.0316861	0.133635	yes	up	0	0	0	0.0137025	0.0198197	0.0411985	0	0.0249069
Chr02_95298630_95299695	Pig.06350	0.0526551	-4.24728	0.000180044	0.00304761	yes	down	0.0581312	0.0794069	0.074721	0	0	0.0137328	0.070753	0.00457761
Chr02_96418304_96421395	MSTRG.5708,Pig.06308	0.274518	-1.86503	0.00271088	0.0249696	yes	down	0.142098	0.0938445	0.134498	0.0753637	0	0.0480649	0.12348	0.0411429
Chr02_9887702_9904656	MSTRG.3627,Pig.20189	0.0551575	-4.1803	0.039029	1	yes	down	0.0193771	0.0144376	0.0224163	0	0	0	0.0187437	0
Chr03_106110960_106112194	Pig.17772	19.0236	4.24972	0.0293921	0.126817	yes	up	0	0	0	0.0205537	0.0528526	0.0137328	0	0.0290464
Chr03_108513977_108515101		12.9258	3.69218	3.00336e-29	6.36261e-26	yes	up	0.122721	0.0721881	0.209219	2.31572	2.1075	1.79213	0.134709	2.07178
Chr03_108839582_108909181		0.0121428	-6.36375	0.00282718	0.0254326	yes	down	0.12918	0	0.127026	0	0	0	0.085402	0
Chr03_111561487_111565521	Pig.11639	0.0630038	-3.98842	0.0342492	0.141341	yes	down	0.0193771	0	0.0298884	0	0	0	0.0164218	0
Chr03_111563853_111565521	Pig.11639	4.41896	2.14371	3.33122e-05	0.000777486	yes	up	0.0258361	0.036094	0.0373605	0.205537	0.171771	0.144195	0.0330969	0.173834
Chr03_111576456_111583858	Pig.11639	0.106675	-3.22871	0.0038327	0.0314103	yes	down	0.116262	0.0505317	0.0373605	0	0	0.0274656	0.0680515	0.00915521
Chr03_11356551_11360763	Pig.15944	2.90763	1.53985	0.0436043	0.165623	yes	up	0.012918	0	0.0597768	0.0753637	0.092492	0.0823969	0.0242316	0.0834175
Chr03_116800433_116800867	Pig.16768	2.71777	1.44243	4.41833e-05	0.000969971	yes	up	0.161475	0.24544	0.209219	0.465885	0.548345	1.04369	0.205378	0.685975
Chr03_118967715_118988965	Pig.17929	2.98305	1.57679	0.000738348	0.00922826	yes	up	0.0581312	0.0144376	0.0523047	0.157579	0.112312	0.185393	0.0416245	0.151761
Chr03_118983837_118988965	Pig.17929	4.71171	2.23625	4.08388e-06	0.000137328	yes	up	0.0322951	0.0216564	0.0597768	0.239794	0.21141	0.185393	0.0379094	0.212199
Chr03_122653929_122656178	Pig.13709	70.5825	6.14124	0.00605403	0.0436983	yes	up	0	0	0	0.102769	0.0990985	0.130462	0	0.110776
Chr03_126206126_126206928	Pig.21565	0.184212	-2.44056	0.00421194	0.0336717	yes	down	0.0581312	0.0216564	0.104609	0.027405	0	0.0137328	0.0614657	0.0137126
Chr03_126444700_126447071	Pig.21034	0.397267	-1.33182	0.00632602	0.0452759	yes	down	0.213148	0.202127	0.3213	0.0616612	0.112312	0.185393	0.245525	0.119789
Chr03_133642626_133649952	MSTRG.10349,Pig.09034	0.0755204	-3.72699	0.0144702	0.0796801	yes	down	0.0258361	0.0144376	0	0	0	0	0.0134246	0
Chr03_133654793_133664301	MSTRG.10349,Pig.09034	0.129724	-2.94648	0.0225872	0.106999	yes	down	0	0.0577505	0.0298884	0	0.0132131	0	0.029213	0.00440438
Chr03_133654793_133680380	MSTRG.10349,Pig.09034	0.0374902	-4.73734	0.0133374	0.0763659	yes	down	0.0387541	0.0216564	0.0224163	0	0	0	0.0276089	0
Chr03_18351705_18377232	Pig.09345	0.137488	-2.86262	0.0224998	0.106754	yes	down	0.0516721	0.0866257	0.0224163	0	0.0132131	0.0137328	0.0535714	0.00898199
Chr03_18487520_18505658		11.3378	3.50307	0.0246989	0.113363	yes	up	0	0	0	0	0.0264263	0.0274656	0	0.017964
Chr03_18777200_18778722	Pig.09335	15.672	3.97012	0.0298114	0.127975	yes	up	0	0	0	0.0137025	0.0264263	0.034332	0	0.0248203
Chr03_19074204_19106614		14.133	3.82099	0.0211668	0.102378	yes	up	0	0	0	0.0137025	0.0132131	0.0411985	0	0.0227047
Chr03_19945644_19949910	Pig.20029	0.0312428	-5.00033	0.000262788	0.00407851	yes	down	0.0258361	0.0216564	0.0523047	0	0	0	0.0332657	0
Chr03_20074622_20076459	Pig.20028	12.5386	3.6483	0.0351287	0.143391	yes	up	0.012918	0	0	0.05481	0.0726723	0.0755305	0.00430601	0.0676709
Chr03_20074622_20095543	Pig.20028	0.12645	-2.98336	0.00244338	0.0232621	yes	down	0.0775082	0.0288752	0.0672489	0	0	0.0274656	0.0578774	0.00915521
Chr03_22835896_22849304	Pig.15596	11.5373	3.52823	0.0267655	0.120006	yes	up	0	0	0	0.027405	0	0.0274656	0	0.0182902
Chr03_25630657_25656804	Pig.06700	3.32425	1.73303	0.0178637	0.0913007	yes	up	0.0322951	0.0216564	0.0149442	0.0616612	0.0594591	0.164794	0.0229652	0.0953047
Chr03_26118523_26119127	Pig.06706	0.04956	-4.33468	0.00567201	0.0417227	yes	down	0.0258361	0.0216564	0.0149442	0	0	0	0.0208122	0
Chr03_31031804_31049311	Pig.06727	17.2973	4.11247	0.00275138	0.02508	yes	up	0	0	0	0.027405	0.0198197	0.034332	0	0.0271856
Chr03_35619036_35619858	Pig.08279	3.13346	1.64776	0.0162728	0.0857508	yes	up	0.012918	0.036094	0.074721	0.123322	0.138738	0.205992	0.0412444	0.156018
Chr03_36236902_36243278	Pig.08272,MSTRG.8174	14.1165	3.81931	0.0280181	0.123053	yes	up	0	0	0	0.0137025	0.0132131	0.0411985	0	0.0227047
Chr03_36704952_36721122		0.211516	-2.24116	0.0110296	0.065728	yes	down	0.0516721	0.0577505	0.0821931	0.0479587	0	0	0.0638719	0.0159862
Chr03_41590113_41591145	Pig.08256	17.3484	4.11673	0.043001	1	yes	up	0	0	0	0.0342562	0.0132131	0.034332	0	0.0272671
Chr03_41600843_41603402	Pig.08256	2.3681	1.24373	0.00107912	0.0122909	yes	up	0.193771	0.137157	0.0821931	0.390521	0.297296	0.508114	0.137707	0.398644
Chr03_43226573_43229726	Pig.08242	0.0541356	-4.20728	0.0420397	0.16252	yes	down	0.012918	0.0144376	0.0298884	0	0	0	0.0190813	0
Chr03_45601718_45637098	MSTRG.8253,Pig.04789,MSTRG.8254	0.169113	-2.56394	1.54465e-09	1.72229e-07	yes	down	0.258361	0.24544	0.224163	0.0411075	0.046246	0.0617977	0.242654	0.049717
Chr03_48418148_48428141	Pig.04800	15.7529	3.97754	0.0170938	0.0885787	yes	up	0	0	0	0.0205537	0.0198197	0.034332	0	0.0249018
Chr03_49877158_49914929	Pig.04812	0.0202789	-5.62388	0.000448146	0.00630828	yes	down	0.0581312	0.0649693	0.0298884	0	0	0	0.0509963	0
Chr03_49976617_49982074	Pig.04812	0.0136776	-6.19204	2.57112e-06	0.00010024	yes	down	0.122721	0.036094	0.0672489	0	0	0	0.0753548	0
Chr03_49988991_50015826	Pig.04812	0.0747212	-3.74234	0.00740084	0.0506263	yes	down	0.0775082	0.036094	0.0373605	0	0.0132131	0	0.0503209	0.00440438
Chr03_49988991_50034685	Pig.04812	0.0113756	-6.45791	7.23558e-06	0.000217427	yes	down	0.0968853	0.101063	0.074721	0	0	0	0.0908899	0
Chr03_50015679_50034685	Pig.04812	0.015066	-6.05256	3.43603e-07	1.86647e-05	yes	down	0.374623	0.202127	0.171858	0	0.0132131	0	0.249536	0.00440438
Chr03_50028977_50034685	Pig.04812	0.0293225	-5.09185	0.00232307	0.0223701	yes	down	0.0322951	0.036094	0.0373605	0	0	0	0.0352499	0
Chr03_50973589_50974664	MSTRG.8330,Pig.04818	7.45484	2.89818	0.00016204	0.00282537	yes	up	0.0322951	0	0	0.116471	0.0726723	0.123595	0.010765	0.104246
Chr03_5673086_5684674	Pig.15960	4.79028	2.26011	0.0275554	0.122308	yes	up	0	0	0.0224163	0.05481	0.0396394	0.0274656	0.0074721	0.0406383
Chr03_56769866_56775494	Pig.04857	11.0204	3.46211	0.00702666	0.048967	yes	up	0	0	0.0149442	0.0753637	0.0396394	0.0755305	0.0049814	0.0635112
Chr03_56769866_56782258	Pig.04857	8.20104	3.03581	0.0108896	0.0653818	yes	up	0	0	0.0224163	0.102769	0.0594591	0.0480649	0.0074721	0.0700975
Chr03_59710865_59724336	Pig.11488	0.109629	-3.18929	0.0381093	0.1519	yes	down	0.0452131	0.0577505	0	0	0.0132131	0	0.0343212	0.00440438
Chr03_71892828_71898777	Pig.13433	10.028	3.32596	1.88018e-10	2.95049e-08	yes	up	0.0452131	0.0433129	0.119554	0.897513	0.67387	0.933832	0.0693599	0.835072
Chr03_71892828_71908759	Pig.13433	10.4947	3.39159	4.71052e-13	1.75703e-10	yes	up	0.0645902	0.036094	0.0672489	0.774191	0.554952	0.80337	0.0559777	0.710837
Chr03_7477792_7494681	Pig.15947	0.239523	-2.06176	0.000140175	0.00256001	yes	down	0.0904263	0.129939	0.104609	0.0137025	0.0132131	0.0686641	0.108325	0.0318599
Chr03_76049281_76053526	MSTRG.8679,Pig.09469	3.42251	1.77506	5.02029e-06	0.000158738	yes	up	0.0839672	0.0433129	0.0971373	0.342562	0.303902	0.274656	0.0748058	0.30704
Chr03_76247636_76248435	Pig.09468,MSTRG.8682	0.334738	-1.57889	0.0408808	0.159579	yes	down	0.0904263	0.0144376	0.0298884	0.0411075	0.0132131	0	0.0449174	0.0181069
Chr03_79424582_79425433	Pig.09437	51.923	5.6983	0.00064882	0.00840688	yes	up	0	0	0	0.102769	0.0330328	0.109863	0	0.081888
Chr03_81280743_81282108	Pig.09400	30.1547	4.91431	0.00295044	0.0260982	yes	up	0	0	0	0.05481	0.0198197	0.0686641	0	0.0477646
Chr03_82677671_82678584	Pig.09378	0.103602	-3.27087	4.79107e-07	2.50614e-05	yes	down	0.135639	0.129939	0.164386	0.0137025	0	0.0411985	0.143321	0.0183003
Chr03_86699258_86708558	Pig.13189	0.420617	-1.24942	0.0247099	0.113363	yes	down	0.0581312	0.101063	0.171858	0.0479587	0.0264263	0.0961297	0.110351	0.0568382
Chr03_87556492_87557088	Pig.13206	25.8298	4.69096	0.00353893	0.0295167	yes	up	0	0	0	0.027405	0.046246	0.0480649	0	0.0405719
Chr03_88941522_88945706	Pig.09080	27.4343	4.77791	0.00230097	0.0223622	yes	up	0	0	0	0.0411075	0.0396394	0.0480649	0	0.0429372
Chr03_89817260_89879377	Pig.09104	3.17307e-09	-28.2315	1.57734e-05	0.000412542	yes	down	0.0452131	0	0	0	0	0	0.015071	0
Chr03_93501289_93506356	Pig.09207	0.055382	-4.17444	0.016296	0.0857508	yes	down	0.0193771	0.0216564	0.0149442	0	0	0	0.0186592	0
Chr03_94635259_94658983	Pig.09232	20.0468	4.3253	0.0111961	0.0660695	yes	up	0	0	0	0.0342562	0.0132131	0.0480649	0	0.0318447
Chr03_94677157_94679723	Pig.09232	0.0640227	-3.96527	0.0177995	0.0910827	yes	down	0.0193771	0.0288752	0	0	0	0	0.0160841	0
Chr03_96789698_96804486	Pig.10269,MSTRG.9426	7.86613	2.97565	0.0136136	0.0771135	yes	up	0	0.0144376	0	0.0205537	0.0528526	0.0617977	0.00481254	0.045068
Chr03_97785863_97797486		0.375962	-1.41134	0.0204547	0.100193	yes	down	0.116262	0.0649693	0.0448326	0.0479587	0.0528526	0	0.0753547	0.0336038
Chr03_98788503_98790097	Pig.10357	0.0436664	-4.51733	0.00445396	0.035012	yes	down	0.0193771	0.0144376	0.0373605	0	0	0	0.0237251	0
Chr03_98788503_98847046	Pig.10357	0.0740673	-3.75502	0.0357943	0.14513	yes	down	0.012918	0.0288752	0	0	0	0	0.0139311	0
Chr04_105104731_105126008	Pig.01674	0.0458945	-4.44553	0.00355286	0.0295746	yes	down	0.0452131	0.0216564	0	0	0	0	0.0222899	0
Chr04_105638161_105660956	Pig.01680	0.0533642	-4.22799	0.0142046	0.0789126	yes	down	0	0.0433129	0.0149442	0	0	0	0.019419	0
Chr04_105969655_105988484	Pig.01686,MSTRG.12330	20.382	4.34922	0.008089	0.0533931	yes	up	0	0	0	0.0342562	0.0330328	0.0274656	0	0.0315849
Chr04_106163701_106169027	Pig.01689	0.0638036	-3.97022	0.00275247	0.02508	yes	down	0.0839672	0.0288752	0.0597768	0	0	0.0137328	0.0575398	0.00457761
Chr04_106980762_106993714	Pig.01692	0.0636083	-3.97464	0.0485264	0.175836	yes	down	0.0193771	0.0144376	0.0149442	0	0	0	0.016253	0
Chr04_110944817_110979306		0.0456429	-4.45346	0.0356027	0.144807	yes	down	0.0387541	0.0144376	0.0149442	0	0	0	0.022712	0
Chr04_110994123_110999920	Pig.01705	0.100089	-3.32065	0.00405661	0.032909	yes	down	0.142098	0.0216564	0	0	0	0.0205992	0.0545849	0.00686641
Chr04_111769121_111769588	Pig.01713	0.0725918	-3.78405	0.0476911	0.174651	yes	down	0.012918	0	0.0298884	0	0	0	0.0142688	0
Chr04_112432957_112452095	Pig.01720	0.0407012	-4.61878	0.00482728	0.0368526	yes	down	0.0322951	0.0288752	0.0149442	0	0	0	0.0253715	0
Chr04_112432957_112478901	Pig.01720	0.0393877	-4.66611	0.00313259	0.0273102	yes	down	0.012918	0.036094	0.0298884	0	0	0	0.0263002	0
Chr04_112444369_112478901	Pig.01720	0.026746	-5.22454	0.000339103	0.00505908	yes	down	0.0193771	0	0.0971373	0	0	0	0.0388381	0
Chr04_113700873_113752559		0.165913	-2.5915	0.00203542	0.0204847	yes	down	0.348787	0.267096	0.112081	0.0753637	0.0396394	0.0274656	0.242655	0.0474896
Chr04_113748733_113752559	Pig.01735	0.326667	-1.61411	0.00944949	0.0589953	yes	down	0.193771	0.259877	0.231635	0.0822149	0.0858854	0.102996	0.228428	0.0903655
Chr04_115557146_115566023	Pig.01751	4.98455	2.31746	0.0303192	0.129499	yes	up	0	0.0216564	0.0224163	0.0959174	0.105705	0.0549313	0.0146909	0.0855179
Chr04_117301750_117319079	Pig.01755	2.53912	1.34433	0.042333	0.163125	yes	up	0.0775082	0.036094	0.0373605	0.16443	0.171771	0.123595	0.0503209	0.153265
Chr04_117311656_117319079	Pig.01755	2.26708	1.18084	0.0469895	0.173126	yes	up	0.0839672	0.0938445	0.112081	0.280901	0.21141	0.302122	0.0966311	0.264811
Chr04_118255131_118272309	Pig.01762	0.0371362	-4.75103	0.00138569	0.0150542	yes	down	0.0322951	0.036094	0.0149442	0	0	0	0.0277778	0
Chr04_118647528_118648214	Pig.01766	14.4232	3.85032	0.0090911	0.0571499	yes	up	0	0	0	0	0.0528526	0.0137328	0	0.0221951
Chr04_118647528_118657416	Pig.01766	0.10251	-3.28617	0.0274383	0.12199	yes	down	0.0322951	0.0649693	0.0149442	0.0137025	0	0	0.0374029	0.0045675
Chr04_13085270_13092315	Pig.03742	0.078289	-3.67505	0.00227402	0.0222006	yes	down	0.0322951	0.0577505	0.0523047	0	0	0.0137328	0.0474501	0.00457761
Chr04_22719440_22773855		0.0222427	-5.49052	0.00286363	0.0256516	yes	down	0.0581312	0.0216564	0.0597768	0	0	0	0.0465215	0
Chr04_22743270_22752539	Pig.03771	7.88367	2.97887	2.97334e-07	1.67974e-05	yes	up	0.0258361	0.0433129	0.0149442	0.130174	0.23123	0.460049	0.028031	0.273818
Chr04_24119381_24174339	Pig.08071	0.0252305	-5.30869	0.0441105	0.166574	yes	down	0.187312	0.166033	0.0672489	0	0	0.0137328	0.140198	0.00457761
Chr04_29129287_29153365	Pig.08103	0.403969	-1.30768	0.0235536	0.109667	yes	down	0.0968853	0.036094	0.119554	0.0616612	0.0330328	0.0274656	0.0841776	0.0407199
Chr04_30299278_30309026	Pig.08107	0.128065	-2.96505	0.00070145	0.00887177	yes	down	0.0968853	0.194908	0.0971373	0.0137025	0.0132131	0.034332	0.129643	0.0204159
Chr04_30299278_30328758	Pig.08107	0.0840711	-3.57225	0.0458192	0.169996	yes	down	0	0	0.0373605	0	0	0	0.0124535	0
Chr04_30299278_30333225	Pig.08107	0.0244505	-5.35399	9.6563e-05	0.00190297	yes	down	0.161475	0.115501	0.171858	0	0	0.0137328	0.149612	0.00457761
Chr04_30299278_30338140	Pig.08107	0.0196499	-5.66933	0.0049022	0.0373572	yes	down	0.0258361	0.0866257	0.0448326	0	0	0	0.0524315	0
Chr04_30299278_30342356	Pig.08107	0.00379129	-8.04309	7.04045e-09	6.48486e-07	yes	down	0.161475	0.317628	0.336244	0	0	0	0.271782	0
Chr04_30321584_30333225	Pig.08107	0.0220133	-5.50548	0.034008	0.140962	yes	down	0.0516721	0.0144376	0.074721	0	0	0	0.0469436	0
Chr04_30321584_30342356	Pig.08107	0.0124557	-6.32705	0.0370739	0.148228	yes	down	0.0645902	0.0866257	0.0971373	0	0	0	0.0827844	0
Chr04_36790993_36805402	Pig.01495	14.8836	3.89565	0.0219242	0.104727	yes	up	0	0	0	0.027405	0.0396394	0	0	0.0223481
Chr04_36801646_36805402	Pig.01495	111.887	6.8059	2.05549e-06	8.29439e-05	yes	up	0	0	0	0.130174	0.184984	0.212859	0	0.176005
Chr04_36805153_36807236	Pig.01495	29.3753	4.87653	0.0023948	0.0229047	yes	up	0	0	0	0.0753637	0.0198197	0.0411985	0	0.0454606
Chr04_36821977_36836417	Pig.01495	12.5167	3.64578	5.22996e-08	3.69323e-06	yes	up	0.0322951	0.036094	0.0224163	0.589207	0.403001	0.36392	0.0302685	0.452042
Chr04_36836233_36840228	Pig.01495	10.6715	3.41569	0.0138441	0.0777951	yes	up	0	0	0.0149442	0.0205537	0.0660657	0.102996	0.0049814	0.0632052
Chr04_36861805_36875034		15.9356	3.99418	0.00784266	0.0519209	yes	up	0	0	0	0.0411075	0	0.034332	0	0.0251465
Chr04_4037434_4061942	Pig.13340	0.0365554	-4.77377	0.00518249	0.0392111	yes	down	0.0258361	0.0216564	0.0373605	0	0	0	0.0282843	0
Chr04_4049704_4061942	Pig.13340	0.224245	-2.15685	0.00272682	0.0250534	yes	down	0.0258361	0.0794069	0.119554	0	0.0330328	0.0274656	0.0749322	0.0201662
Chr04_48625429_48666494		5.67807	2.5054	1.66492e-07	1.03739e-05	yes	up	0.0581312	0.0144376	0.0448326	0.280901	0.317115	0.205992	0.0391338	0.268003
Chr04_48657470_48746939	Pig.01448	42.5992	5.41275	0.00783389	0.0519209	yes	up	0	0	0	0.0479587	0.0528526	0.102996	0	0.0679358
Chr04_48722252_48746939	Pig.01448	19.2551	4.26717	0.0155537	0.083225	yes	up	0	0	0	0.05481	0.0132131	0.0205992	0	0.0295408
Chr04_50724025_50753345		20.3733	4.34861	0.0484961	0.175836	yes	up	0	0	0	0.0205537	0.0528526	0.0205992	0	0.0313352
Chr04_51276206_51280977	Pig.01431	0.0701994	-3.8324	0.0451841	0.168377	yes	down	0	0.0144376	0.0298884	0	0	0	0.0147753	0
Chr04_51998739_52003998	Pig.01428	66.763	6.06098	0.000368304	0.00538105	yes	up	0	0	0	0.150727	0.0330328	0.130462	0	0.104741
Chr04_55472441_55495387		0.170608	-2.55124	0.0145369	0.0796801	yes	down	0.0193771	0.0649693	0.0149442	0	0.0198197	0	0.0330968	0.00660657
Chr04_57443192_57444790	Pig.19195,MSTRG.11078	0.0673764	-3.89161	0.000543507	0.00731061	yes	down	0.0968853	0.0505317	0.0971373	0	0	0.0205992	0.0815181	0.00686641
Chr04_58498565_58501388	Pig.14062,MSTRG.11105	0.135366	-2.88507	4.70834e-12	1.24683e-09	yes	down	0.561935	0.353722	0.448326	0.0342562	0.112312	0.0755305	0.454661	0.0740328
Chr04_58527407_58562535	Pig.14062,MSTRG.11105	0.0504125	-4.31008	0.000151477	0.00270805	yes	down	0.12918	0.18047	0.134498	0.0137025	0	0.0137328	0.148049	0.0091451
Chr04_58547233_58562535	Pig.14062,MSTRG.11105	0.0173593	-5.84814	0.000100858	0.00196024	yes	down	0.0904263	0.036094	0.0523047	0	0	0	0.0596083	0
Chr04_59139762_59141172	Pig.14064	0.373795	-1.41968	0.0393404	0.156219	yes	down	0.0516721	0.115501	0.0896652	0.05481	0.0198197	0.0411985	0.0856128	0.0386094
Chr04_59194539_59206911	Pig.14064	0.384199	-1.38007	0.0096845	0.0598152	yes	down	0.219607	0.101063	0.0597768	0.0685124	0.0594591	0.0480649	0.126816	0.0586788
Chr04_59200171_59206911	Pig.14064	0.436125	-1.19719	0.00385009	0.031492	yes	down	0.174393	0.151595	0.0971373	0.0822149	0.0594591	0.0823969	0.141042	0.0746903
Chr04_59200171_59221175	Pig.14064	0.0542129	-4.20522	0.023368	0.109	yes	down	0.012918	0.0144376	0.0298884	0	0	0	0.0190813	0
Chr04_60968359_60988247	Pig.14073	4.41903	2.14373	0.0171779	0.0887593	yes	up	0.012918	0	0.0149442	0.0411075	0.0660657	0.0411985	0.00928741	0.0494572
Chr04_64703098_64703528		7.1497	2.83788	0.000603067	0.00798498	yes	up	0.0258361	0.0144376	0	0.137025	0.0594591	0.164794	0.0134246	0.120426
Chr04_64703098_64717765		3.61401	1.8536	0.0168526	0.0879365	yes	up	0	0.036094	0.0597768	0.10962	0.158558	0.144195	0.0319569	0.137457
Chr04_66562641_66564957	MSTRG.11201,Pig.04915	0.311099	-1.68456	0.0437667	0.165867	yes	down	0.109803	0.036094	0.0149442	0	0.046246	0.0137328	0.0536139	0.0199929
Chr04_67550881_67619743	Pig.04920	0.0730648	-3.77468	9.08205e-06	0.000254839	yes	down	0.174393	0.151595	0.14197	0.0205537	0.0198197	0	0.155986	0.0134578
Chr04_69553190_69560508	Pig.04945	33.0936	5.04848	0.00342119	0.0289505	yes	up	0	0	0	0.0342562	0.0660657	0.0549313	0	0.0517511
Chr04_69592517_69597236	Pig.04945	111.2	6.79701	2.71717e-07	1.6215e-05	yes	up	0	0	0	0.116471	0.165164	0.247191	0	0.176275
Chr04_77111344_77113896	Pig.10645,MSTRG.11433	133.097	7.05634	1.2065e-07	7.62973e-06	yes	up	0	0	0	0.212389	0.184984	0.226592	0	0.207988
Chr04_80611471_80620253	Pig.10548	2.79924	1.48504	0.00117925	0.0131834	yes	up	0.0968853	0.0288752	0.0523047	0.184984	0.198197	0.226592	0.0593551	0.203257
Chr04_80611471_80622183	Pig.10548	4.37378	2.12888	0.000705872	0.00890113	yes	up	0.0258361	0.0216564	0.0224163	0.0890662	0.125525	0.157927	0.0233029	0.124173
Chr04_81085867_81090155	Pig.10528	0.315793	-1.66295	0.000109169	0.00209298	yes	down	0.167934	0.375378	0.134498	0.10962	0.0594591	0.0892633	0.225937	0.0861141
Chr04_81182357_81195763		3.72449	1.89704	0.00149381	0.0159748	yes	up	0.0193771	0.0433129	0.0672489	0.267199	0.158558	0.144195	0.0433129	0.189984
Chr04_81195243_81224190		0.0880129	-3.50614	0.0245339	0.113235	yes	down	0.0581312	0.0433129	0.0298884	0.0137025	0	0	0.0437775	0.0045675
Chr04_81240281_81262538	Pig.10524	0.028035	-5.15663	0.00035363	0.00522066	yes	down	0.0581312	0	0.0523047	0	0	0	0.036812	0
Chr04_81477534_81477997	Pig.10515,MSTRG.11588	0.0356314	-4.81071	0.00106595	0.0122065	yes	down	0	0.0577505	0.0298884	0	0	0	0.029213	0
Chr04_84437367_84462038	Pig.18107	0.316075	-1.66166	0.0152367	0.0821347	yes	down	0.0775082	0.0433129	0.074721	0.0342562	0.0132131	0.0274656	0.0651807	0.0249783
Chr04_84451600_84480330	Pig.18107	2.87884	1.52549	0.048225	0.175311	yes	up	0.012918	0	0.074721	0.0890662	0.0528526	0.164794	0.029213	0.102238
Chr04_86395408_86418333	Pig.20616,MSTRG.11878	0.24357	-2.03759	9.27385e-05	0.00183613	yes	down	0.0968853	0.129939	0.119554	0.0411075	0.0198197	0.0411985	0.115459	0.0340419
Chr04_86719718_86723156	MSTRG.11910,Pig.20904,MSTRG.11909	27.4467	4.77856	0.0398016	0.156874	yes	up	0	0	0	0.0205537	0.0726723	0.034332	0	0.0425193
Chr04_8892777_8918551	Pig.03713	24.1507	4.594	0.0153268	0.0825156	yes	up	0	0	0	0.0205537	0.0396394	0.0549313	0	0.0383748
Chr04_90342671_90344274	Pig.13021	18.6608	4.22194	0.0348618	0.142577	yes	up	0	0	0	0.0205537	0.0330328	0.034332	0	0.0293062
Chr04_93291965_93293318	Pig.15768	2.10706	1.07523	0.007442	0.0506263	yes	up	0.0968853	0.101063	0.0523047	0.246645	0.178377	0.212859	0.0834178	0.212627
Chr04_95470793_95480329	Pig.01584,MSTRG.12126	0.0315119	-4.98796	0.000725456	0.00912094	yes	down	0.0387541	0	0.0597768	0	0	0	0.0328436	0
Chr05_100417386_100424571	Pig.11745	0.0649154	-3.9453	0.0206271	0.100572	yes	down	0.0258361	0.0216564	0	0	0	0	0.0158308	0
Chr05_100664210_100668705	Pig.11743	0.0316725	-4.98063	8.49633e-06	0.000243236	yes	down	0.167934	0.108282	0.074721	0	0	0.0137328	0.116979	0.00457761
Chr05_103278643_103282566	Pig.11737	22.9707	4.52172	0.00197569	0.0199785	yes	up	0	0	0	0.0205537	0.046246	0.0411985	0	0.0359994
Chr05_104253525_104255276	MSTRG.14747	0.141694	-2.81915	0.0237814	0.110484	yes	down	0.012918	0.0288752	0.0373605	0	0	0.0137328	0.0263846	0.00457761
Chr05_20526478_20543229	Pig.19106	0.308036	-1.69883	0.000251159	0.00394133	yes	down	0.226066	0.295971	0.194275	0.130174	0.0528526	0.0823969	0.23877	0.0884744
Chr05_20526478_20580658	Pig.19106	0.315031	-1.66644	0.00974923	0.0601273	yes	down	0.148557	0.0577505	0.0821931	0.0616612	0.0264263	0.0205992	0.096167	0.0362289
Chr05_21900001_21921463	Pig.14007	0.090597	-3.46439	0.0385313	0.153437	yes	down	0.0193771	0.0144376	0	0	0	0	0.0112716	0
Chr05_23264545_23266034	Pig.14021	0.0144702	-6.11077	0.00779728	0.0519209	yes	down	0.135639	0.0505317	0.0298884	0	0	0	0.0720198	0
Chr05_25231069_25241570	MSTRG.13347,MSTRG.13346	47.1982	5.56066	0.0227688	0.107429	yes	up	0	0	0	0.05481	0.0726723	0.0961297	0	0.0745373
Chr05_25794915_25795215	Pig.18991	23.2793	4.54097	0.0107824	0.0650785	yes	up	0	0	0	0.0411075	0.0330328	0.034332	0	0.0361575
Chr05_28548500_28555802	Pig.17267	6.08977	2.60639	0.00780062	0.0519209	yes	up	0.0387541	0	0.0149442	0.205537	0.0792788	0.109863	0.0178994	0.13156
Chr05_28637762_28651868	Pig.17270	0.0768691	-3.70145	0.0136126	0.0771135	yes	down	0.0387541	0	0	0	0	0	0.012918	0
Chr05_32112835_32115327	Pig.05466	11.5156	3.52552	0.0360279	0.145659	yes	up	0	0	0	0.0137025	0.0198197	0.0205992	0	0.0180405
Chr05_32183948_32204945		6.16159	2.6233	0.0204003	0.100158	yes	up	0	0	0.0373605	0.116471	0.046246	0.109863	0.0124535	0.0908599
Chr05_33008943_33026515	Pig.05474	0.166649	-2.58512	0.00499812	0.0380198	yes	down	0.0322951	0.0216564	0.0821931	0	0.0264263	0	0.0453815	0.00880876
Chr05_42398007_42403290	MSTRG.13728,Pig.20735	0.36387	-1.4585	0.0209583	0.101602	yes	down	0.0904263	0.0794069	0.0448326	0.0342562	0.0198197	0.0411985	0.0715553	0.0317581
Chr05_43729794_43744217	Pig.06613	8.8514	3.14591	0.0346662	0.142283	yes	up	0	0.0144376	0	0.0753637	0.0396394	0.034332	0.00481254	0.0497784
Chr05_44538462_44543172	Pig.06610	2.07519	1.05325	0.0166996	0.0874615	yes	up	0.0193771	0.129939	0.164386	0.27405	0.19159	0.315855	0.104567	0.260498
Chr05_4770639_4770863	Pig.17058	64.5073	6.01139	0.000146546	0.0026579	yes	up	0	0	0	0.0616612	0.125525	0.116729	0	0.101305
Chr05_4770639_4793901	Pig.17058	5.29047	2.4034	0.0013418	0.0146149	yes	up	0.0193771	0.0216564	0.0224163	0.143876	0.0792788	0.185393	0.0211499	0.136183
Chr05_48391369_48407553	Pig.06589	0.00783702	-6.99548	4.92272e-07	2.53781e-05	yes	down	0.155016	0.158814	0.0821931	0	0	0	0.132008	0
Chr05_48391369_48424370	Pig.06589	0.0242546	-5.3656	0.00280624	0.0254326	yes	down	0.0258361	0.0794069	0.0224163	0	0	0	0.0425531	0
Chr05_49300221_49310929	Pig.06583	0.312825	-1.67657	0.0443272	0.166798	yes	down	0.0710492	0.0505317	0.0373605	0.0205537	0	0.0411985	0.0529805	0.0205841
Chr05_51935997_51953715	Pig.06573	0.0508	-4.29903	0.00376603	0.0311047	yes	down	0.0452131	0	0.0149442	0	0	0	0.0200524	0
Chr05_53692720_53703819	Pig.06566	4.48761	2.16595	0.0148912	0.0809936	yes	up	0	0.0144376	0.0448326	0.143876	0.0660657	0.102996	0.0197567	0.104313
Chr05_54443877_54452846	Pig.09596	0.0279911	-5.15889	0.00858797	0.0549656	yes	down	0.0452131	0.0433129	0.0224163	0	0	0	0.0369808	0
Chr05_554154_555152	Pig.18444	14.0939	3.817	0.0442578	0.166798	yes	up	0	0	0	0.0137025	0.0132131	0.0411985	0	0.0227047
Chr05_55821538_55830684	Pig.09594	0.029828	-5.06719	0.000461522	0.0064537	yes	down	0.0452131	0.036094	0.0224163	0	0	0	0.0345745	0
Chr05_56755325_56791437	Pig.09591	0.019424	-5.68602	0.0117916	0.0689118	yes	down	0.116262	0	0.0448326	0	0	0	0.0536983	0
Chr05_58269873_58272548		0.0412179	-4.60058	0.00282245	0.0254326	yes	down	0.0387541	0.036094	0	0	0	0	0.0249494	0
Chr05_60053380_60062312	Pig.09568	11.3456	3.50406	1.60082e-08	1.34956e-06	yes	up	0.0581312	0.0721881	0	0.335711	0.706903	0.775904	0.0434398	0.606173
Chr05_60087028_60091213	Pig.09568	0.234448	-2.09266	0.00456	0.0354226	yes	down	0.161475	0.0866257	0.231635	0.027405	0.0726723	0.034332	0.159912	0.0448031
Chr05_61728003_61728231	Pig.18710	0.0120214	-6.37825	2.58161e-06	0.00010024	yes	down	0.103344	0.0649693	0.0896652	0	0	0	0.0859929	0
Chr05_61728003_61728261	Pig.18710	0.0493828	-4.33985	0.00759747	0.0512587	yes	down	0.0193771	0.0433129	0	0	0	0	0.0208966	0
Chr05_66431827_66438635	Pig.07501	2.85796	1.51498	0.0024843	0.0234899	yes	up	0.0322951	0.0866257	0.112081	0.226091	0.270869	0.295256	0.0770008	0.264072
Chr05_66635943_66647337	Pig.07503	0.109046	-3.19699	0.0397359	0.156874	yes	down	0	0.0288752	0	0	0	0	0.00962508	0
Chr05_66635943_66654569	Pig.07503	0.186848	-2.42006	0.00101382	0.0116727	yes	down	0.0258361	0.0866257	0.127026	0	0.0264263	0.0274656	0.0798292	0.017964
Chr05_66678018_66707603	Pig.07503	0.0495888	-4.33384	0.00231743	0.0223701	yes	down	0.0322951	0	0.0298884	0	0	0	0.0207278	0
Chr05_66680893_66707603	Pig.07503	0.10823	-3.20783	0.0402259	0.157959	yes	down	0	0.0144376	0.0149442	0	0	0	0.00979394	0
Chr05_68308294_68312073	Pig.07517	17.4847	4.12802	0.0440008	0.166457	yes	up	0	0	0	0.0137025	0.0528526	0.0137328	0	0.0267626
Chr05_71877189_71887620	Pig.07532	38.1328	5.25296	0.0143437	0.0792362	yes	up	0	0	0	0.0342562	0.118918	0.0205992	0	0.0579246
Chr05_71887356_71887681	Pig.07532	14.8534	3.89272	0.00357135	0.0296702	yes	up	0	0.0144376	0	0.102769	0.0858854	0.0617977	0.00481254	0.0834839
Chr05_7507112_7508371	Pig.07559	0.0389878	-4.68083	0.0151571	0.0818098	yes	down	0.012918	0.0216564	0.0448326	0	0	0	0.026469	0
Chr05_75174399_75176533	Pig.07546	47.071	5.55677	0.000657379	0.00844035	yes	up	0	0	0	0.0822149	0.092492	0.0411985	0	0.0719685
Chr05_75269998_75283400		6.72048	2.74856	0.0109659	0.0656926	yes	up	0.0258361	0	0	0.0479587	0.0594591	0.116729	0.00861202	0.0747156
Chr05_78144274_78144998		0.0322261	-4.95563	0.00220338	0.0216177	yes	down	0	0.0216564	0.074721	0	0	0	0.0321258	0
Chr05_79182843_79198779	Pig.13120	4.54197	2.18332	0.0205917	0.100515	yes	up	0	0.0144376	0.0224163	0.0479587	0.0858854	0.0617977	0.0122846	0.0652139
Chr05_80967616_80976108	Pig.04041	0.0358884	-4.80034	0.00128876	0.0141098	yes	down	0.012918	0.0216564	0.0523047	0	0	0	0.0289597	0
Chr05_81425549_81426478	MSTRG.14413	1.77934e+09	30.7287	1.7977e-05	0.000450701	yes	up	0	0	0	0	9.96931	0	0	3.3231
Chr05_93249552_93256413		18.2779	4.19203	3.07769e-07	1.71581e-05	yes	up	0	0.036094	0	0.253496	0.264263	0.260924	0.0120313	0.259561
Chr06_100262606_100265828	Pig.08550	129.356	7.0152	2.99711e-06	0.000112378	yes	up	0	0	0	0.157579	0.284082	0.157927	0	0.199863
Chr06_100467179_100491468	Pig.08548	0.110833	-3.17354	0.0359862	0.145659	yes	down	0.012918	0	0.0149442	0	0	0	0.00928741	0
Chr06_102367103_102368210	Pig.08525	4.87976	2.28681	0.00142335	0.0153917	yes	up	0.012918	0.0216564	0.0224163	0.137025	0.0660657	0.130462	0.0189969	0.111184
Chr06_103244452_103249781	Pig.08523	0.106288	-3.23395	0.0103908	0.0632555	yes	down	0.0258361	0.0577505	0.0224163	0	0.0132131	0	0.0353343	0.00440438
Chr06_117805683_117808196	Pig.20051	19.4577	4.28227	0.000231206	0.00368278	yes	up	0	0	0.0149442	0.0959174	0.132131	0.102996	0.0049814	0.110348
Chr06_117806708_117807243	Pig.20051	8.6481	3.11238	3.69126e-09	3.63718e-07	yes	up	0.0387541	0.0288752	0.0373605	0.404223	0.343542	0.34332	0.0349966	0.363695
Chr06_119036106_119058012	Pig.17188	0.0560899	-4.15612	0.0174369	0.0897694	yes	down	0.0258361	0.0144376	0.0149442	0	0	0	0.018406	0
Chr06_119254850_119273969	MSTRG.17506	0.0194453	-5.68443	0.00177309	0.0182816	yes	down	0.0645902	0.0577505	0.0373605	0	0	0	0.0532337	0
Chr06_119270099_119273969	MSTRG.17506	0.0188333	-5.73057	0.0318449	0.133856	yes	down	0.122721	0.0288752	0.0149442	0	0	0	0.0555136	0
Chr06_119442930_119443236	Pig.17179	0.0618938	-4.01406	0.0219946	0.104827	yes	down	0.012918	0	0.0373605	0	0	0	0.0167595	0
Chr06_123346934_123348914	Pig.16163	33.3746	5.06068	0.00782814	0.0519209	yes	up	0	0	0	0.0479587	0.0594591	0.0480649	0	0.0518276
Chr06_124342503_124342926	Pig.16121	0.249198	-2.00464	0.0293113	0.126726	yes	down	0.0581312	0.036094	0.0149442	0	0	0.034332	0.0363898	0.011444
Chr06_124537421_124559486	Pig.16111,MSTRG.17872	24.6237	4.62198	0.00715068	0.0496053	yes	up	0	0	0	0.0411075	0.0330328	0.0411985	0	0.0384463
Chr06_124579900_124580179	Pig.16111,MSTRG.17872	172.699	7.43212	2.92523e-08	2.17442e-06	yes	up	0	0	0	0.21924	0.284082	0.308988	0	0.27077
Chr06_125957384_125972374		0.0788685	-3.66441	0.0395008	0.15627	yes	down	0.0387541	0	0	0	0	0	0.012918	0
Chr06_12662112_12666692	Pig.12446	42.621	5.41349	0.00855334	0.0549098	yes	up	0	0	0	0.0959174	0.046246	0.0549313	0	0.0656982
Chr06_12665615_12666692	Pig.12446	3.60261	1.84904	3.12829e-10	4.27566e-08	yes	up	0.167934	0.223783	0.224163	0.534397	0.911707	1.26342	0.205294	0.903174
Chr06_12677380_12679356	Pig.12446	34.0505	5.0896	0.00346786	0.0290957	yes	up	0	0	0	0.0753637	0.0528526	0.0274656	0	0.051894
Chr06_128170774_128185608	Pig.15966	2.2799	1.18897	0.0151026	0.081724	yes	up	0.122721	0.0577505	0.0224163	0.178132	0.145345	0.247191	0.0676294	0.190223
Chr06_134537417_134552372	MSTRG.18159,Pig.13994	9.08393	3.18332	9.43638e-09	8.5068e-07	yes	up	0.0516721	0.036094	0.0298884	0.486438	0.277476	0.542446	0.0392182	0.435454
Chr06_135254511_135272393	Pig.13997	0.0352734	-4.82527	0.000874781	0.0103532	yes	down	0.0581312	0.0288752	0	0	0	0	0.0290021	0
Chr06_137024884_137029577	Pig.15005	0.243457	-2.03826	0.0147143	0.0804426	yes	down	0.0581312	0.0288752	0.074721	0.0137025	0.0198197	0.0137328	0.0539091	0.0157517
Chr06_137662247_137667769		3.1678	1.66348	0.0356464	0.144807	yes	up	0	0.0288752	0.0224163	0.0890662	0.0396394	0.0617977	0.0170972	0.0635011
Chr06_139927988_139942126	MSTRG.18233,Pig.14993	0.111677	-3.1626	0.0110811	0.065931	yes	down	0.012918	0.0216564	0.0672489	0	0.0132131	0	0.0339411	0.00440438
Chr06_140334959_140351034	Pig.20606	0.317667	-1.65441	0.0159395	0.0849064	yes	down	0.116262	0.036094	0.0597768	0.0205537	0.046246	0.0137328	0.0707111	0.0268442
Chr06_141789140_141864082		0.00521543	-7.583	0.000136353	0.00250098	yes	down	4.79905	1.49429	2.76468	0.0342562	0.0198197	0	3.01934	0.0180253
Chr06_14232183_14246715	Pig.12450	10.9174	3.44856	5.79008e-11	1.11512e-08	yes	up	0.0258361	0.0288752	0.0224163	0.349413	0.297296	0.370786	0.0257092	0.339165
Chr06_14240820_14246715	Pig.12450	107.84	6.75275	2.502e-06	9.90744e-05	yes	up	0	0	0	0.260347	0.118918	0.116729	0	0.165331
Chr06_142687539_142700706	Pig.14286	0.408186	-1.2927	0.00811335	0.0534623	yes	down	0.12918	0.0938445	0.074721	0.0137025	0.0528526	0.0823969	0.0992486	0.0496507
Chr06_143325041_143341689	MSTRG.18290	68.9791	6.10809	0.000460252	0.0064537	yes	up	0	0	0	0.123322	0.0528526	0.151061	0	0.109079
Chr06_143795848_143796187		0.0390432	-4.67879	0.00813876	0.0534635	yes	down	0.0645902	0	0.0149442	0	0	0	0.0265115	0
Chr06_151965136_151966420	MSTRG.18461,Pig.13733	17.4405	4.12437	0.00740364	0.0506263	yes	up	0	0	0	0.0342562	0.0198197	0.0274656	0	0.0271805
Chr06_153142885_153154959		0.251474	-1.99152	0.0425956	0.163922	yes	down	0.0387541	0.0577505	0.0821931	0.0205537	0.0132131	0.0205992	0.0595659	0.018122
Chr06_154483498_154503554	Pig.12809	0.0291057	-5.10255	0.000160969	0.0028213	yes	down	0.0258361	0.0216564	0.0597768	0	0	0	0.0357564	0
Chr06_154848137_154859605	Pig.12817	0.0704894	-3.82645	0.0169884	0.0882715	yes	down	0	0	0.0448326	0	0	0	0.0149442	0
Chr06_154854770_154859605	Pig.12817	0.148356	-2.75287	0.00531651	0.0399398	yes	down	0.0581312	0.0721881	0.0224163	0.0137025	0.0132131	0	0.0509119	0.00897188
Chr06_155000411_155008064		0.109006	-3.19752	0.0278384	0.122738	yes	down	0	0	0.0298884	0	0	0	0.0099628	0
Chr06_160725112_160742417	Pig.15713	0.116139	-3.10608	1.06707e-05	0.000292926	yes	down	0.161475	0.158814	0.156914	0	0.0330328	0.034332	0.159068	0.022455
Chr06_161899213_161899879		0.0321234	-4.96023	0.0246221	0.113363	yes	down	0	0.036094	0.0597768	0	0	0	0.0319569	0
Chr06_168166374_168177472	Pig.15511	0.279476	-1.8392	0.00666569	0.0470709	yes	down	0.0904263	0.12272	0.104609	0.0205537	0.0330328	0.0549313	0.105918	0.0361726
Chr06_168366746_168367587	Pig.15509	0.194222	-2.36422	0.0124009	0.071878	yes	down	0.0452131	0.036094	0.0597768	0	0	0.034332	0.047028	0.011444
Chr06_168400603_168401622		33.295	5.05723	0.00877821	0.0558407	yes	up	0	0	0	0.0411075	0.0660657	0.0480649	0	0.051746
Chr06_168400991_168401622		31.2697	4.96669	0.0170001	0.0882715	yes	up	0	0	0	0.0479587	0.0198197	0.0823969	0	0.0500584
Chr06_168903984_168904202	Pig.15506	12.555	3.65019	0.00904571	0.056949	yes	up	0	0.0144376	0	0.0411075	0.0198197	0.164794	0.00481254	0.0752403
Chr06_21251698_21254121	Pig.05259	113.083	6.82124	2.78787e-05	0.000678863	yes	up	0	0	0	0.16443	0.125525	0.247191	0	0.179048
Chr06_21251698_21261868	Pig.05259	148.434	7.21367	3.66196e-06	0.000130384	yes	up	0	0	0	0.212389	0.284082	0.192259	0	0.229577
Chr06_22480849_22499952		22.2634	4.4766	0.0202428	0.0997311	yes	up	0	0	0	0.0479587	0.0396394	0.0137328	0	0.033777
Chr06_24434848_24458808	Pig.05276	0.094711	-3.40032	9.56697e-07	4.28021e-05	yes	down	0.122721	0.231002	0.127026	0.0342562	0.0198197	0	0.16025	0.0180253
Chr06_32619357_32620129	Pig.05306	7.17197	2.84237	0.0204323	0.100193	yes	up	0.0193771	0	0	0.0411075	0	0.144195	0.00645902	0.0617674
Chr06_34537456_34546764		0.263641	-1.92335	0.0325806	0.136272	yes	down	0.0839672	0.108282	0.0821931	0.0137025	0.0396394	0.034332	0.0914808	0.0292246
Chr06_34537471_34546764		0.178619	-2.48504	3.00997e-05	0.000723885	yes	down	0.348787	0.42591	0.201747	0.05481	0.092492	0.0617977	0.325481	0.0696999
Chr06_3710003_3758580	MSTRG.14981	2.75064	1.45977	0.000421551	0.00603416	yes	up	0.0645902	0.129939	0.0523047	0.280901	0.297296	0.233458	0.0822778	0.270552
Chr06_3732683_3758580	MSTRG.14981	3.01552	1.59241	0.00830743	0.0537872	yes	up	0.0387541	0.0144376	0.0224163	0.0685124	0.145345	0.0617977	0.0252027	0.0918849
Chr06_3929669_3931799		16.3155	4.02817	0.0296097	0.12739	yes	up	0	0	0	0.0205537	0.0528526	0	0	0.0244688
Chr06_40375921_40376408		11.5524	3.53013	1.62251e-05	0.000416641	yes	up	0.0193771	0.0216564	0.0224163	0.205537	0.218017	0.480649	0.0211499	0.301401
Chr06_4916952_4924189	Pig.12612	11.5128	3.52517	0.0473875	0.174066	yes	up	0	0	0	0.0137025	0.0198197	0.0205992	0	0.0180405
Chr06_49238260_49238933	Pig.02789	0.0173495	-5.84896	1.10524e-09	1.3008e-07	yes	down	0.303574	0.332065	0.343716	0.0205537	0	0	0.326452	0.00685124
Chr06_49667205_49680000	Pig.02792	16.3101	4.0277	0.000187516	0.0031528	yes	up	0	0.0288752	0	0.150727	0.138738	0.281523	0.00962508	0.190329
Chr06_54384938_54388312	Pig.03597	0.337781	-1.56584	0.0394424	0.156257	yes	down	0.0710492	0.0433129	0.0373605	0.0411075	0.0198197	0	0.0505742	0.0203091
Chr06_54582009_54601840	Pig.03599	0.0420277	-4.57251	0.0312407	0.132765	yes	down	0.0452131	0.0288752	0	0	0	0	0.0246961	0
Chr06_54767318_54781593	Pig.03600	0.0119908	-6.38193	8.93912e-05	0.00177817	yes	down	0.0452131	0.115501	0.0971373	0	0	0	0.0859505	0
Chr06_54767318_54799712	Pig.03600	0.00550692	-7.50454	3.31449e-07	1.82383e-05	yes	down	0.232525	0.137157	0.194275	0	0	0	0.187986	0
Chr06_54767318_54808170	Pig.03600	0.0133481	-6.22722	0.00110842	0.0125237	yes	down	0.116262	0.0721881	0.0448326	0	0	0	0.077761	0
Chr06_59501294_59527059	Pig.03615	0.289139	-1.79017	0.000765371	0.00942696	yes	down	0.316492	0.209345	0.14197	0.0890662	0.092492	0.0480649	0.222602	0.076541
Chr06_59614387_59640281	Pig.03617	0.253736	-1.9786	0.00600228	0.0435234	yes	down	0.0387541	0.0721881	0.0448326	0.0205537	0.0132131	0.0137328	0.0519249	0.0158332
Chr06_61228450_61234606	MSTRG.15623,Pig.03622	0.0157567	-5.98789	8.21367e-06	0.000236744	yes	down	0.0581312	0.0938445	0.0448326	0	0	0	0.0656028	0
Chr06_61228450_61260684	MSTRG.15623,Pig.03622	0.0347969	-4.8449	0.00273805	0.0250564	yes	down	0.0452131	0.0288752	0.0149442	0	0	0	0.0296775	0
Chr06_61228450_61268200	MSTRG.15623,Pig.03622	0.0196989	-5.66574	0.00024891	0.00392056	yes	down	0.0904263	0	0.0672489	0	0	0	0.0525584	0
Chr06_61228450_61283077	MSTRG.15623,Pig.03622	0.0483486	-4.37038	6.50019e-07	3.06014e-05	yes	down	0.187312	0.18047	0.0896652	0	0	0.0274656	0.152482	0.00915521
Chr06_61249444_61268200	MSTRG.15623,Pig.03622	0.0904609	-3.46656	0.0341902	0.141341	yes	down	0.0193771	0.0144376	0	0	0	0	0.0112716	0
Chr06_61249444_61283077	MSTRG.15623,Pig.03622	0.0526617	-4.2471	4.48186e-05	0.000978848	yes	down	0.122721	0.108282	0.0896652	0	0.0198197	0	0.10689	0.00660657
Chr06_61490852_61503632	Pig.03624	0.0889909	-3.4902	0.0226118	0.106999	yes	down	0.012918	0.0216564	0	0	0	0	0.0115248	0
Chr06_6319537_6337357	Pig.12596	0.0241372	-5.3726	0.000980266	0.0113791	yes	down	0.0322951	0.0288752	0.0672489	0	0	0	0.0428064	0
Chr06_63462695_63485048	Pig.03641	3.67432	1.87748	0.00735459	0.0506263	yes	up	0.0387541	0	0.0448326	0.102769	0.132131	0.137328	0.0278622	0.124076
Chr06_63650554_63671201		3.99562	1.99842	0.0321953	0.13519	yes	up	0.0581312	0.0577505	0.0373605	0.191835	0.244443	0.308988	0.0510807	0.248422
Chr06_67009823_67016993	Pig.03667,MSTRG.15728	28.1223	4.81364	0.0116789	0.0683473	yes	up	0	0	0	0.0685124	0.0330328	0.0274656	0	0.0430036
Chr06_71786235_71818899	Pig.03687	0.0847522	-3.56061	0.0305369	0.130035	yes	down	0	0	0.0373605	0	0	0	0.0124535	0
Chr06_71794909_71807159	Pig.03687	22.8177	4.51208	0.00190713	0.0194243	yes	up	0	0	0	0.0137025	0.046246	0.0480649	0	0.0360044
Chr06_71800142_71818899	Pig.03687	0.0241587	-5.37131	6.60729e-05	0.00137231	yes	down	0.0258361	0.036094	0.0672489	0	0	0	0.0430597	0
Chr06_72321073_72332304	Pig.03693,MSTRG.15790	0.0725816	-3.78425	0.0497659	0.179149	yes	down	0.012918	0	0.0298884	0	0	0	0.0142688	0
Chr06_78467113_78470604	Pig.03001	10.3141	3.36654	0.0219226	0.104727	yes	up	0	0.0144376	0	0.0822149	0.0264263	0.0686641	0.00481254	0.0591018
Chr06_78493883_78498419	Pig.03001	23.2739	4.54064	0.0247221	0.113363	yes	up	0	0	0	0.0616612	0	0.0480649	0	0.0365754
Chr06_78493883_78508305	Pig.03001	24.5097	4.61528	0.00247708	0.0234797	yes	up	0	0	0	0.0411075	0.0264263	0.0480649	0	0.0385329
Chr06_785554_796587	Pig.18898	0.0560187	-4.15795	0.00340458	0.0289505	yes	down	0.0322951	0	0.0224163	0	0	0	0.0182371	0
Chr06_79153469_79156262	Pig.03010	10.8869	3.44452	2.70944e-08	2.04998e-06	yes	up	0.0193771	0.036094	0.0523047	0.363116	0.581378	0.453183	0.0359253	0.465892
Chr06_81552679_81556789		0.128014	-2.96562	6.27444e-06	0.000191258	yes	down	0.135639	0.137157	0.074721	0	0.0264263	0.0274656	0.115839	0.017964
Chr06_82248210_82252053		9.34527	3.22424	0.0213242	0.102671	yes	up	0.0193771	0	0	0.0685124	0.0396394	0.123595	0.00645902	0.0772491
Chr06_82248210_82256236		21.7123	4.44044	0.0316342	0.133635	yes	up	0	0	0	0.0205537	0.0528526	0.0274656	0	0.033624
Chr06_82248210_82257925		40.713	5.34742	0.000135869	0.00250098	yes	up	0	0	0	0.0753637	0.0528526	0.0617977	0	0.063338
Chr06_82809042_82811064	Pig.03074	19.1941	4.26259	0.00827655	0.0537127	yes	up	0	0	0	0.0411075	0.0330328	0.0137328	0	0.029291
Chr06_82809042_82819570	Pig.03074	13.0973	3.7112	0.0259534	0.117484	yes	up	0	0	0	0.027405	0.0132131	0.0205992	0	0.0204058
Chr06_83054379_83069199	Pig.03076	0.0607991	-4.03981	0.0180283	0.0915896	yes	down	0	0.0288752	0.0224163	0	0	0	0.0170972	0
Chr06_89421576_89423131	Pig.03188	0.0501274	-4.31826	0.0428664	1	yes	down	0.0258361	0.036094	0	0	0	0	0.0206434	0
Chr06_9016814_9034073	Pig.14734	32.8467	5.03768	0.00395953	0.0322626	yes	up	0	0	0	0.0342562	0.0528526	0.0686641	0	0.0519243
Chr06_9016814_9038066	Pig.14734	8.68277	3.11816	0.0434317	0.165337	yes	up	0	0	0	0.0137025	0.0132131	0.0137328	0	0.0135495
Chr06_91462220_91499257	Pig.03215	17.2955	4.11232	0.00302777	0.0265604	yes	up	0	0	0	0.027405	0.0198197	0.034332	0	0.0271856
Chr06_9307653_9324795	Pig.14732	0.0972438	-3.36225	0.00612664	0.0439976	yes	down	0.0645902	0.036094	0.0149442	0.0137025	0	0	0.0385428	0.0045675
Chr06_94722623_94726138	Pig.20199	47.9814	5.5844	0.0139945	0.0782253	yes	up	0	0	0	0.0753637	0.0792788	0.0686641	0	0.0744355
Chr06_96042171_96051495	Pig.08606	13.0679	3.70795	0.0174729	0.0898453	yes	up	0	0	0	0.0137025	0.0330328	0.0137328	0	0.0201561
Chr06_96048045_96062663	Pig.08606	3.24278	1.69723	0.0276253	0.122308	yes	up	0.0322951	0.0216564	0	0.157579	0.0198197	0.034332	0.0179838	0.0705768
Chr07_101473090_101489862	Pig.08846	0.02418	-5.37004	0.000277817	0.00429494	yes	down	0.0322951	0.0288752	0.0672489	0	0	0	0.0428064	0
Chr07_101497038_101529746	Pig.08846	0.0226998	-5.46118	0.0107638	0.0650586	yes	down	0.0258361	0.0505317	0.0597768	0	0	0	0.0453815	0
Chr07_101790324_101791561		23.1177	4.53093	0.0400189	0.157437	yes	up	0	0	0	0.0479587	0.0132131	0.0480649	0	0.0364122
Chr07_101834903_101836115	Pig.08853	4.95756	2.30963	0.0231867	0.108882	yes	up	0.0452131	0.036094	0.0149442	0.0616612	0.25105	0.274656	0.0320838	0.195789
Chr07_11442831_11443572	Pig.20456	16.8508	4.07474	0.0438127	0.165893	yes	up	0	0	0	0	0.0396394	0.0411985	0	0.026946
Chr07_11651405_11655694	MSTRG.19270	48.319	5.59452	0.0127916	0.0737387	yes	up	0	0	0	0.0479587	0.0726723	0.109863	0	0.0768312
Chr07_118135739_118186680	Pig.13512	18.8342	4.23528	0.0107979	0.065079	yes	up	0	0	0	0.0479587	0	0.0411985	0	0.0297191
Chr07_123110937_123127062		0.051662	-4.27475	0.0108252	0.0651512	yes	down	0.0452131	0.0144376	0	0	0	0	0.0198836	0
Chr07_125086601_125090022	Pig.13357	522.534	9.02938	4.97623e-13	1.75703e-10	yes	up	0	0	0	0.972877	0.931526	0.494381	0	0.799595
Chr07_125101505_125113913	Pig.13357	78.6729	6.29779	3.66419e-05	0.000834687	yes	up	0	0	0	0.0959174	0.112312	0.164794	0	0.124341
Chr07_125101505_125133389	Pig.13357	70.135	6.13206	0.000103878	0.0020006	yes	up	0	0	0	0.0685124	0.0594591	0.212859	0	0.11361
Chr07_125101505_125157395	Pig.13357	48.5465	5.6013	0.00080888	0.00982013	yes	up	0	0	0	0.0822149	0.0990985	0.0411985	0	0.0741706
Chr07_125113842_125133389	Pig.13357	401.314	8.64859	5.51106e-12	1.37355e-09	yes	up	0	0	0	0.678273	0.594591	0.597378	0	0.623414
Chr07_125113842_125144444	Pig.13357	69.5183	6.11932	3.09976e-05	0.000737847	yes	up	0	0	0	0.137025	0.0594591	0.130462	0	0.108982
Chr07_125113842_125157395	Pig.13357	99.567	6.6376	4.9706e-06	0.000158349	yes	up	0	0	0	0.239794	0.138738	0.0755305	0	0.151354
Chr07_125126698_125144444	Pig.13357	23.5667	4.55868	0.0208828	0.101468	yes	up	0	0	0	0.05481	0.0264263	0.0274656	0	0.036234
Chr07_125126698_125157395	Pig.13357	19.0812	4.25408	0.0255548	0.116051	yes	up	0	0	0	0.0479587	0.0132131	0.0274656	0	0.0295458
Chr07_125133345_125178886	Pig.13357	26.828	4.74567	0.00014679	0.0026579	yes	up	0	0	0.0149442	0.205537	0.138738	0.109863	0.0049814	0.151379
Chr07_125144400_125178886	Pig.13357	33.3733	5.06062	0.0162171	0.0855688	yes	up	0	0	0	0.116471	0.0198197	0.0137328	0	0.0500079
Chr07_127242074_127242270	MSTRG.21692,MSTRG.21693	0.00721909	-7.11397	0.0495723	0.178898	yes	down	0.0710492	0.0866257	0.268996	0	0	0	0.142223	0
Chr07_127317226_127328596	Pig.11473	0.160382	-2.64042	0.00705606	0.0490912	yes	down	0.0968853	0.108282	0.104609	0	0.0330328	0.0274656	0.103259	0.0201662
Chr07_128486884_128504793		0.103936	-3.26624	0.000430537	0.0060958	yes	down	0.0775082	0.108282	0.0821931	0	0.0198197	0.0137328	0.0893278	0.0111842
Chr07_133132933_133218836		0.0241785	-5.37013	0.0158826	0.0847536	yes	down	0	0	0.127026	0	0	0	0.0423419	0
Chr07_14939485_14970337	MSTRG.19316,Pig.06792	43.2156	5.43348	0.000501835	0.00685895	yes	up	0	0	0	0.0205537	0.0528526	0.137328	0	0.0702448
Chr07_20538732_20548703		2.033	1.02361	0.0246228	0.113363	yes	up	0.0581312	0.0721881	0.0597768	0.16443	0.0990985	0.205992	0.0633653	0.156507
Chr07_23444137_23455147	Pig.19585	0.497168	-1.0082	0.0460778	0.170657	yes	down	0.0968853	0.115501	0.14197	0.0959174	0.0660657	0.0480649	0.118119	0.070016
Chr07_27151746_27166223	Pig.18241	0.128557	-2.95952	0.00021468	0.00348505	yes	down	0.0516721	0.101063	0.104609	0	0	0.0411985	0.0857816	0.0137328
Chr07_27239271_27258403	Pig.18239	2.96924	1.57009	0.0465747	0.171896	yes	up	0	0.036094	0.0298884	0.0753637	0.092492	0.0617977	0.0219941	0.0765511
Chr07_27254559_27258403	Pig.18239	4.58512	2.19696	0.0347472	0.142283	yes	up	0.0193771	0	0.0149442	0.0959174	0.0330328	0.0617977	0.0114404	0.0635826
Chr07_27402792_27412673	Pig.18234	2.74747	1.4581	0.0282039	0.123404	yes	up	0.0193771	0.0505317	0.0298884	0.143876	0.092492	0.0892633	0.0332657	0.108544
Chr07_27765979_27767871	Pig.18231	0.298644	-1.7435	0.0109811	0.0656926	yes	down	0.0516721	0.0577505	0.0971373	0.0205537	0.0198197	0.034332	0.0688533	0.0249018
Chr07_28823370_28832454		5.12892	2.35865	0.0183792	0.0927056	yes	up	0	0.0288752	0	0.05481	0.0528526	0.0686641	0.00962508	0.0587755
Chr07_29778850_29779243		155.243	7.27839	4.13756e-07	2.19136e-05	yes	up	0	0	0.0149442	0.582356	0.766362	1.41448	0.0049814	0.921066
Chr07_30617232_30635413	Pig.14931	31.7353	4.98802	0.0342594	0.141341	yes	up	0	0	0	0.05481	0.0330328	0.0617977	0	0.0498802
Chr07_33686630_33731575		0.0344323	-4.86009	0.00316967	0.0275597	yes	down	0.0387541	0.0288752	0.0224163	0	0	0	0.0300152	0
Chr07_36723571_36725562		0.0589079	-4.08539	6.6094e-17	4.66734e-14	yes	down	0.542558	0.454785	0.343716	0.05481	0.0198197	0.0205992	0.44702	0.031743
Chr07_36803518_36805292	Pig.20892	0.143543	-2.80044	0.0111816	0.0660695	yes	down	0.0581312	0.0577505	0.0448326	0.027405	0	0	0.0535714	0.00913499
Chr07_37209667_37211281	Pig.12053	0.0556379	-4.16779	0.012724	0.0734492	yes	down	0.0258361	0	0.0298884	0	0	0	0.0185748	0
Chr07_48628963_48631010	Pig.08878	131.609	7.04011	5.84076e-08	4.05693e-06	yes	up	0	0	0	0.232942	0.145345	0.240324	0	0.206204
Chr07_52989325_53013522	Pig.18736	0.0766441	-3.70568	0.0498104	0.179157	yes	down	0.0258361	0.0144376	0	0	0	0	0.0134246	0
Chr07_54046395_54049908	Pig.19270	0.0715446	-3.80501	0.0138336	0.0777951	yes	down	0	0.0216564	0.0224163	0	0	0	0.0146909	0
Chr07_55586218_55592298	Pig.04353	0.0863686	-3.53335	0.0433283	0.165337	yes	down	0	0.036094	0	0	0	0	0.0120313	0
Chr07_56816124_56823334	Pig.04349	0.021668	-5.52829	0.000328567	0.00492807	yes	down	0.0322951	0.036094	0.074721	0	0	0	0.0477034	0
Chr07_59192667_59200006	Pig.04323	2.62772	1.39381	0.00443924	0.0349611	yes	up	0.0581312	0.0649693	0.0224163	0.212389	0.112312	0.137328	0.0485056	0.154009
Chr07_59196018_59200006	Pig.04323	16.0462	4.00416	0.0413098	0.160577	yes	up	0	0	0	0.027405	0.0264263	0.0205992	0	0.0248102
Chr07_61199248_61243014	Pig.04303	25.9388	4.69704	0.00896505	0.0565252	yes	up	0	0	0	0.027405	0.0528526	0.0411985	0	0.0404853
Chr07_65935765_65977597	MSTRG.20331,Pig.04276	0.149287	-2.74384	0.000623717	0.0081817	yes	down	0.0710492	0.0721881	0.0821931	0.0205537	0	0.0205992	0.0751435	0.0137177
Chr07_65989718_65998341	MSTRG.20331,Pig.04276	0.0339003	-4.88256	0.00115651	0.0129977	yes	down	0.0322951	0.0144376	0.0448326	0	0	0	0.0305218	0
Chr07_71668449_71670265	Pig.11141	9.13252	3.19101	0.0101215	0.0619725	yes	up	0	0.0144376	0	0.0685124	0.0198197	0.0686641	0.00481254	0.0523321
Chr07_76514826_76520242		0.180856	-2.46709	0.0262408	0.118173	yes	down	0.0904263	0.0216564	0.0149442	0.027405	0	0	0.0423423	0.00913499
Chr07_78919120_78922767	MSTRG.20585	27.6822	4.79089	0.0111752	0.0660695	yes	up	0	0	0	0.0411075	0.0528526	0.034332	0	0.042764
Chr07_88769017_88792416	Pig.08431	0.0289167	-5.11195	0.00118894	0.0132219	yes	down	0.0193771	0.0505317	0.0373605	0	0	0	0.0357564	0
Chr07_88781142_88792416	Pig.08431	0.0257222	-5.28084	0.0040941	0.0331044	yes	down	0.0322951	0.0433129	0.0448326	0	0	0	0.0401468	0
Chr07_89693469_89694186	Pig.08443	0.278604	-1.84371	0.0174151	0.0897663	yes	down	0.0710492	0.0721881	0.0821931	0.0479587	0.0132131	0.0137328	0.0751435	0.0249682
Chr07_93364322_93374732	Pig.08467	13.0571	3.70676	0.0241709	0.112048	yes	up	0	0	0	0.0342562	0	0.0274656	0	0.020574
Chr07_94113022_94145650		32.4308	5.01929	0.0213235	0.102671	yes	up	0	0	0	0.0479587	0.0792788	0.0205992	0	0.0492789
Chr07_95086666_95087001	MSTRG.20849,Pig.17563	3.1522	1.65636	0.0065443	0.0463682	yes	up	0.0387541	0.0144376	0.0298884	0.123322	0.0726723	0.123595	0.0276934	0.10653
Chr07_95716242_95758101		0.050351	-4.31184	0.0335795	0.139623	yes	down	0.0322951	0.0144376	0.0149442	0	0	0	0.020559	0
Chr07_95830899_95842021	Pig.17585	0.229775	-2.1217	0.0292944	0.126726	yes	down	0.0322951	0.0505317	0.0896652	0	0.046246	0	0.0574973	0.0154153
Chr07_96610272_96633342		0.0339625	-4.87992	0.0494315	1	yes	down	0.0322951	0.0216564	0.0373605	0	0	0	0.0304373	0
Chr07_97375124_97392874	Pig.08771	0.110846	-3.17338	0.0368693	0.148002	yes	down	0.012918	0	0.0149442	0	0	0	0.00928741	0
Chr07_97598783_97651052		0.0123625	-6.33789	4.55017e-06	0.000147168	yes	down	0.0516721	0.0721881	0.127026	0	0	0	0.0836286	0
Chr07_97773445_97774065	Pig.08775	14.5063	3.85861	0.043148	0.165147	yes	up	0	0	0	0.0205537	0.0264263	0.0205992	0	0.0225264
Chr07_97789171_97799770	Pig.08775	0.243302	-2.03918	0.0262181	0.118173	yes	down	0.0839672	0.18047	0.0821931	0.0137025	0.0660657	0.0205992	0.115544	0.0334558
Chr07_98249376_98251634	Pig.08783	11.4263	3.51428	0.00218575	0.0215373	yes	up	0	0.0216564	0.0149442	0.253496	0.112312	0.123595	0.0122002	0.163134
Chr07_98252955_98255299	Pig.08783	8.25148	3.04465	0.0305082	0.130035	yes	up	0.012918	0	0	0.027405	0.0726723	0.034332	0.00430601	0.0448031
Chr08_106127966_106128240	Pig.00988	3.70226	1.88841	0.0481008	0.175311	yes	up	0.0322951	0	0.0149442	0.0685124	0.0396394	0.109863	0.0157464	0.0726715
Chr08_111179950_111219113		48.953	5.61333	0.000150485	0.00270171	yes	up	0	0	0	0.05481	0.092492	0.0823969	0	0.0765663
Chr08_114276995_114283459	Pig.00676	89.8516	6.48947	0.0386054	0.153588	yes	up	0	0	0	0.171281	0.151951	0.0892633	0	0.137499
Chr08_114276995_114312296	Pig.00676	62.1333	5.95729	0.000180541	0.00304761	yes	up	0	0	0	0.10962	0.0660657	0.116729	0	0.0974715
Chr08_114290483_114312296	Pig.00676	41.3545	5.36997	0.043471	0.165338	yes	up	0	0	0	0.0890662	0.0594591	0.0411985	0	0.0632412
Chr08_114306283_114312296	Pig.00676	261.282	8.02946	4.39192e-08	3.15399e-06	yes	up	0	0	0	0.335711	0.396394	0.501248	0	0.411118
Chr08_115366834_115376634	Pig.00663	0.0741113	-3.75416	0.0219787	0.104827	yes	down	0.0193771	0	0.0224163	0	0	0	0.0139311	0
Chr08_115373299_115376634	Pig.00663	0.0660489	-3.92032	0.00781898	0.0519209	yes	down	0.0452131	0	0	0	0	0	0.015071	0
Chr08_115962710_115977373	Pig.00658	0.180181	-2.47248	0.00328524	0.0282344	yes	down	0.0322951	0.0288752	0.0971373	0.0137025	0.0198197	0	0.0527692	0.0111741
Chr08_118267845_118291983	Pig.00645	0.0742011	-3.75242	0.0443089	0.166798	yes	down	0.0193771	0	0.0224163	0	0	0	0.0139311	0
Chr08_118273370_118291983	Pig.00645	0.012554	-6.31571	1.3717e-06	5.87058e-05	yes	down	0.12918	0.0721881	0.0448326	0	0	0	0.082067	0
Chr08_126659655_126660973	Pig.00603	61.9008	5.95189	0.000124451	0.00232291	yes	up	0	0	0	0.130174	0.092492	0.0617977	0	0.0948211
Chr08_126682066_126693091	Pig.00603	54.6487	5.77211	0.0166648	0.087387	yes	up	0	0	0	0.0753637	0.0792788	0.102996	0	0.0858796
Chr08_127168216_127192837	Pig.00602	0.0403371	-4.63175	0.0120948	0.0701993	yes	down	0.0258361	0.036094	0.0149442	0	0	0	0.0256248	0
Chr08_132724217_132726270	Pig.00584	0.0262102	-5.25373	0.00370803	0.0306854	yes	down	0	0.0505317	0.0672489	0	0	0	0.0392602	0
Chr08_134205463_134227525		0.0366412	-4.77039	0.0172961	0.0892615	yes	down	0.0258361	0.0288752	0.0298884	0	0	0	0.0281999	0
Chr08_137603964_137606703	Pig.00542	65.0802	6.02415	0.00160751	0.0170276	yes	up	0	0	0	0.05481	0.0990985	0.157927	0	0.103945
Chr08_137606407_137619925	Pig.00542	39.3296	5.29754	0.0292811	0.126726	yes	up	0	0	0	0.05481	0.0792788	0.0480649	0	0.0607179
Chr08_137907029_137913935	Pig.00539	0.107781	-3.21382	0.0364751	0.147046	yes	down	0	0	0.0298884	0	0	0	0.0099628	0
Chr08_139877592_139902897	Pig.00525	0.0432286	-4.53187	0.000759072	0.00942696	yes	down	0	0.0288752	0.0448326	0	0	0	0.0245693	0
Chr08_15948793_15950934	Pig.04150	0.261262	-1.93643	0.0142629	0.0789126	yes	down	0.0193771	0.101063	0.074721	0.0205537	0.0264263	0.0137328	0.0650538	0.0202376
Chr08_19581115_19616905	Pig.04127	0.365792	-1.45091	0.00886855	0.0560836	yes	down	0.116262	0.137157	0.0523047	0.0479587	0.0330328	0.0549313	0.101908	0.0453076
Chr08_199054_201246	Pig.22565	314.484	8.29684	2.67648e-11	5.67013e-09	yes	up	0	0	0	0.486438	0.416214	0.576778	0	0.493144
Chr08_20846343_20878523	Pig.16697	0.475423	-1.07272	0.0104855	0.0636489	yes	down	0.206689	0.187689	0.0523047	0.0959174	0.0726723	0.0892633	0.148894	0.085951
Chr08_22499250_22503449	Pig.16682	0.0853404	-3.55063	0.00634669	0.0453473	yes	down	0.012918	0.0794069	0.0373605	0	0	0.0137328	0.0432285	0.00457761
Chr08_26454102_26459802	Pig.12473	28.6259	4.83925	0.0401801	0.157925	yes	up	0	0	0	0.0616612	0	0.0755305	0	0.0457306
Chr08_27230303_27261524	Pig.12465	8.15307	3.02734	0.00682116	0.0478497	yes	up	0.012918	0.0288752	0	0.0822149	0.132131	0.205992	0.0139311	0.140113
Chr08_27956764_27994675	Pig.12463	0.179715	-2.47622	0.00645193	0.0459144	yes	down	0.0775082	0.144376	0.0597768	0.0342562	0	0.0274656	0.0938871	0.020574
Chr08_27957202_27994675	Pig.12463	0.155802	-2.68221	8.76891e-06	0.000249355	yes	down	0.148557	0.115501	0.134498	0.0342562	0.0264263	0.0137328	0.132852	0.0248051
Chr08_30405578_30452678	Pig.07244	0.0606421	-4.04354	0.0249316	0.113708	yes	down	0	0.0288752	0.0224163	0	0	0	0.0170972	0
Chr08_30814100_30817996	Pig.07242	28.8987	4.85293	0.00766551	0.05159	yes	up	0	0	0	0.0411075	0.046246	0.0480649	0	0.0451394
Chr08_41107578_41109317	Pig.19832	0.128738	-2.95749	0.0218991	0.104727	yes	down	0.012918	0.0288752	0.0448326	0	0	0.0137328	0.0288753	0.00457761
Chr08_41107578_41125290	Pig.19832	0.41506	-1.26861	0.0253425	0.115334	yes	down	0.0775082	0.0794069	0.0448326	0.0342562	0.0264263	0.0411985	0.0672492	0.0339603
Chr08_42213705_42215525	Pig.05311,MSTRG.22383	30.9175	4.95035	0.00593788	0.0433016	yes	up	0	0	0	0.0479587	0	0.102996	0	0.0503183
Chr08_43322535_43348601	Pig.05313	18.6955	4.22462	0.017618	0.0904819	yes	up	0	0	0	0.0342562	0.0132131	0.0411985	0	0.0295559
Chr08_49633206_49660217	Pig.05336	0.0276632	-5.17589	7.3383e-05	0.00148767	yes	down	0.0387541	0.0433129	0.0298884	0	0	0	0.0373185	0
Chr08_56552112_56569176		0.0713798	-3.80834	0.0161069	0.085413	yes	down	0	0.0216564	0.0224163	0	0	0	0.0146909	0
Chr08_67440824_67447492		0.0453783	-4.46185	0.00251255	0.0236205	yes	down	0.0387541	0.0288752	0	0	0	0	0.0225431	0
Chr08_68850083_68855255	Pig.08308,MSTRG.22655	8.91601	3.1564	0.0436633	0.165623	yes	up	0	0	0	0.027405	0.0132131	0	0	0.0135394
Chr08_71559017_71559914	Pig.08332	12.9759	3.69777	0.026104	0.118039	yes	up	0	0	0	0.0137025	0.0264263	0.0205992	0	0.0202427
Chr08_73010185_73015011	Pig.08348	2.48392	1.31262	0.0463292	0.171304	yes	up	0.012918	0.036094	0.0448326	0.05481	0.046246	0.185393	0.0312816	0.095483
Chr08_74627540_74632046	Pig.08363	2.4775	1.30888	0.0207003	0.100813	yes	up	0.0452131	0.0505317	0.0149442	0.102769	0.138738	0.0892633	0.0368963	0.110257
Chr08_76930283_76942390	Pig.19598	16.1103	4.00991	0.0275883	0.122308	yes	up	0	0	0	0.0342562	0.0198197	0.0205992	0	0.0248917
Chr08_78034789_78036311		0.374013	-1.41884	0.00454969	0.0354226	yes	down	0.180853	0.0433129	0.134498	0.0685124	0.0264263	0.0686641	0.119554	0.0545343
Chr08_82174982_82248693	Pig.01089	8.12551	3.02246	0.0315423	0.133635	yes	up	0.012918	0	0	0.027405	0.046246	0.0617977	0.00430601	0.0451495
Chr08_82219917_82248693	Pig.01089	3.49422	1.80497	1.43228e-05	0.000379286	yes	up	0.0968853	0.0433129	0.0597768	0.335711	0.23123	0.281523	0.0666583	0.282821
Chr08_82233245_82248693	Pig.01089	4.52379	2.17753	0.0081873	0.0536629	yes	up	0.012918	0.0144376	0.0149442	0.0822149	0.0594591	0.0892633	0.0141	0.0769791
Chr08_82362096_82402170	Pig.01089	7.83776	2.97044	0.0356458	0.144807	yes	up	0	0	0.0298884	0.0890662	0.092492	0.0961297	0.0099628	0.0925626
Chr08_84779323_84779718	Pig.01074	3.48082	1.79943	0.00595819	0.0433016	yes	up	0.0258361	0.0216564	0.0224163	0.150727	0.0528526	0.0892633	0.0233029	0.0976144
Chr08_89359872_89373379		3.34772	1.74318	0.048115	0.175311	yes	up	0.0193771	0.0288752	0	0.0890662	0.0264263	0.0823969	0.0160841	0.0659631
Chr08_89359872_89392735		2.88898	1.53056	0.0272614	0.121458	yes	up	0.0322951	0.0288752	0	0.0959174	0.046246	0.0755305	0.0203901	0.0725646
Chr08_89371697_89392735		2.81084	1.491	1.62444e-08	1.34956e-06	yes	up	0.381082	0.238221	0.231635	1.17156	0.753149	0.961297	0.283646	0.962003
Chr08_89371700_89392735		7.29152	2.86622	0.000160342	0.0028213	yes	up	0	0	0.0448326	0.0822149	0.151951	0.144195	0.0149442	0.12612
Chr09_10030986_10046260		10.1663	3.34573	0.0199403	0.0985844	yes	up	0	0	0	0.0205537	0.0132131	0.0137328	0	0.0158332
Chr09_102462944_102468074	Pig.08198	18.4884	4.20855	0.0144997	0.0796801	yes	up	0	0	0	0.0137025	0.0330328	0.0411985	0	0.0293113
Chr09_109155145_109160398	Pig.11684	0.0417301	-4.58277	0.00466389	0.0357987	yes	down	0.0516721	0	0.0224163	0	0	0	0.0246961	0
Chr09_109408178_109421667	Pig.11683	0.0403491	-4.63132	0.0294665	0.127009	yes	down	0.0258361	0.036094	0.0149442	0	0	0	0.0256248	0
Chr09_110087896_110090875	Pig.11675	0.0452959	-4.46447	0.00416002	0.0333195	yes	down	0.0387541	0.0144376	0.0149442	0	0	0	0.022712	0
Chr09_110087896_110112039	Pig.11675	0.00760186	-7.03943	3.56456e-07	1.91178e-05	yes	down	0.174393	0.144376	0.0896652	0	0	0	0.136145	0
Chr09_110087896_110158133	Pig.11675	0.0220289	-5.50446	0.000129172	0.00238996	yes	down	0.0452131	0.0433129	0.0523047	0	0	0	0.0469436	0
Chr09_115661148_115667030	MSTRG.25448,Pig.08122	0.228056	-2.13254	0.0249248	0.113708	yes	down	0	0.0577505	0.112081	0.0137025	0	0.034332	0.0566106	0.0160115
Chr09_116529537_116538460	MSTRG.25472	4.11868	2.04218	0.00215557	0.0213392	yes	up	0.0968853	0.0794069	0.0672489	0.5481	0.323722	0.322721	0.0811804	0.398181
Chr09_117475548_117490571	Pig.08149	0.042515	-4.55588	0.0239136	0.110977	yes	down	0	0.0577505	0.0149442	0	0	0	0.0242316	0
Chr09_117715212_117716726	Pig.08150	0.0777328	-3.68533	6.34548e-09	5.97462e-07	yes	down	0.232525	0.151595	0.194275	0.0205537	0.0198197	0.0137328	0.192798	0.0180354
Chr09_125072334_125077449	Pig.12884	0.0451755	-4.46832	3.23379e-08	2.36234e-06	yes	down	0.161475	0.18047	0.156914	0.0137025	0.0132131	0	0.166287	0.00897188
Chr09_125072334_125098793	Pig.12884	0.0754359	-3.72861	0.000248254	0.00392056	yes	down	0.122721	0.0649693	0.0373605	0.0205537	0	0	0.075017	0.00685124
Chr09_125750892_125756680	Pig.12876	19.9206	4.31619	0.00770476	0.0517299	yes	up	0	0	0	0.0205537	0.0264263	0.0480649	0	0.0316816
Chr09_126300276_126301004	Pig.12867	11.4906	3.52238	0.00918983	0.0576849	yes	up	0	0	0.0298884	0.143876	0.112312	0.151061	0.0099628	0.13575
Chr09_131363257_131386887		7.49151	2.90526	0.0216974	0.104113	yes	up	0	0	0.0149442	0.0342562	0.0528526	0.0411985	0.0049814	0.0427691
Chr09_132961125_133032137	Pig.10255	0.119431	-3.06575	0.0298646	0.128073	yes	down	0.0516721	0.0216564	0.0224163	0.0137025	0	0	0.031915	0.0045675
Chr09_133753630_133848763	Pig.10246	0.0190346	-5.71523	0.00156826	0.0166953	yes	down	0.0452131	0.0577505	0.0597768	0	0	0	0.0542468	0
Chr09_16530586_16542844	Pig.04694	5.01156	2.32526	4.39719e-05	0.000969971	yes	up	0.0452131	0.036094	0.0448326	0.27405	0.171771	0.322721	0.0420466	0.256181
Chr09_16536395_16537017	Pig.04694	3.37087	1.75312	0.00410679	0.0331438	yes	up	0.0322951	0.0288752	0.0523047	0.123322	0.0858854	0.260924	0.037825	0.15671
Chr09_16536395_16542844	Pig.04694	7.35621	2.87896	2.94817e-10	4.27566e-08	yes	up	0.0645902	0.0577505	0.074721	0.459033	0.561558	0.741572	0.0656872	0.587388
Chr09_16541167_16542844	Pig.04694	4.10688	2.03804	0.0269332	0.120503	yes	up	0	0.0216564	0.0224163	0.0616612	0.0396394	0.116729	0.0146909	0.0726765
Chr09_17320337_17388466		0.0541415	-4.20712	0.0399601	0.157352	yes	down	0.012918	0.0144376	0.0298884	0	0	0	0.0190813	0
Chr09_20179178_20206602	Pig.04669	0.183229	-2.44828	0.013581	0.0771135	yes	down	0.0581312	0.0288752	0.0373605	0.027405	0	0	0.0414556	0.00913499
Chr09_20192890_20206602	Pig.04669	0.072881	-3.77831	0.0180812	0.0916445	yes	down	0.012918	0	0.0298884	0	0	0	0.0142688	0
Chr09_23271876_23286452	Pig.04645	0.38885	-1.36271	0.00773472	0.0517725	yes	down	0.219607	0.231002	0.149442	0.0959174	0.0396394	0.151061	0.200017	0.0955393
Chr09_23841690_23843251	Pig.04643	0.164647	-2.60255	0.000664354	0.00847108	yes	down	0.0968853	0.101063	0.0373605	0	0.0198197	0.0274656	0.0784364	0.0157618
Chr09_2903901_2907402	Pig.14418	19.983	4.3207	0.0454673	0.169135	yes	up	0	0	0	0.0411075	0	0.0549313	0	0.0320129
Chr09_31155471_31162291		10.456	3.38625	0.0316598	0.133635	yes	up	0	0	0	0.0342562	0.0132131	0	0	0.0158231
Chr09_36188939_36207901	Pig.00318	18.7368	4.2278	0.0375855	0.149953	yes	up	0	0	0	0.027405	0.0264263	0.034332	0	0.0293878
Chr09_40185633_40187917	Pig.00327	20.5138	4.35853	0.0177409	0.0908927	yes	up	0	0	0	0.0342562	0.0396394	0.0205992	0	0.0314983
Chr09_40185633_40189145	Pig.00327	24.4721	4.61307	0.0177206	0.0908927	yes	up	0	0	0	0.027405	0.046246	0.0411985	0	0.0382831
Chr09_40198606_40202893	Pig.00327	22.6584	4.50197	0.00343769	0.0289573	yes	up	0	0	0	0	0.0594591	0.0480649	0	0.0358413
Chr09_46149144_46149865	Pig.00347	8.34276	3.06053	0.0171137	0.0885787	yes	up	0	0	0.0224163	0.0479587	0.0528526	0.123595	0.0074721	0.0748022
Chr09_46526821_46537054		13.4752	3.75224	0.0280507	0.123053	yes	up	0	0	0	0.0342562	0.0264263	0	0	0.0202275
Chr09_49336635_49353726	MSTRG.24347,Pig.00364	20.2333	4.33866	0.0453601	0.168885	yes	up	0	0	0	0.0411075	0.0132131	0.0411985	0	0.0318397
Chr09_63076192_63095067	MSTRG.24492,Pig.00411	0.0736799	-3.76259	0.000278761	0.00429494	yes	down	0.0775082	0.0794069	0.074721	0.0205537	0	0	0.077212	0.00685124
Chr09_65616254_65623717	Pig.00428	2.98706	1.57873	0.00184392	0.0188713	yes	up	0.0322951	0.0721881	0.0373605	0.239794	0.145345	0.116729	0.0472812	0.167289
Chr09_72304964_72308474	Pig.00490	0.273972	-1.8679	0.0317806	0.133718	yes	down	0.0387541	0.0721881	0.134498	0.0205537	0.0330328	0.0274656	0.0818133	0.0270174
Chr09_73629528_73630300	Pig.00508	13.7401	3.78032	3.71662e-06	0.000130787	yes	up	0	0.0433129	0	0.267199	0.257656	0.17166	0.0144376	0.232172
Chr09_74176738_74188106	Pig.00518	0.0488699	-4.35491	0.0250804	0.114264	yes	down	0.0193771	0.0216564	0.0224163	0	0	0	0.0211499	0
Chr09_74298990_74323623	Pig.00520	51.1953	5.67794	0.00561785	0.0416308	yes	up	0	0	0	0.10962	0.0528526	0.0755305	0	0.0793343
Chr09_76456393_76457111	Pig.18477	0.042362	-4.56108	0.014175	0.0789126	yes	down	0.0516721	0.0216564	0	0	0	0	0.0244429	0
Chr09_8107518_8113176	Pig.14368	0.111372	-3.16654	0.0352788	0.143865	yes	down	0.012918	0.0144376	0	0	0	0	0.00911855	0
Chr09_8107518_8117610	Pig.14368	0.153415	-2.70449	5.56054e-06	0.000173235	yes	down	0.116262	0.0866257	0.164386	0.0411075	0	0.0274656	0.122425	0.0228577
Chr09_82052507_82057293	Pig.12164	23.2745	4.54068	0.00290753	0.0258807	yes	up	0	0	0	0.0205537	0.0660657	0.0205992	0	0.0357395
Chr09_90951665_90967965		0.0217341	-5.5239	3.33969e-05	0.000777486	yes	down	0.0904263	0.0505317	0	0	0	0	0.046986	0
Chr09_92664524_92666467	MSTRG.25007,Pig.06854	0.359052	-1.47774	2.57656e-05	0.000631033	yes	down	0.238984	0.332065	0.410965	0.10962	0.145345	0.17166	0.327338	0.142208
Chr09_97364282_97379446		0.102994	-3.27937	0.0147709	0.0804426	yes	down	0.0452131	0.0505317	0.0149442	0.0137025	0	0	0.0368963	0.0045675
Chr09_97952264_97953961	Pig.12764	22.889	4.51658	0.00575086	0.0421564	yes	up	0	0	0	0.0479587	0	0.0617977	0	0.0365855
Chr10_12010782_12017302	Pig.12142	0.114506	-3.12651	0.0474693	0.174136	yes	down	0.0258361	0	0	0	0	0	0.00861202	0
Chr10_14474_14833		88.4911	6.46746	2.6024e-06	0.00010024	yes	up	0	0	0	0.16443	0.0990985	0.151061	0	0.138196
Chr10_15720421_15721558	Pig.10840	25.2192	4.65645	0.047284	0.174059	yes	up	0	0	0	0	0.0594591	0.0617977	0	0.0404189
Chr10_16252337_16255697		26.6997	4.73875	0.00322102	0.0277953	yes	up	0	0	0	0.0342562	0.0858854	0	0	0.0400472
Chr10_16363_16990		15.826	3.98422	0.000785216	0.00964336	yes	up	0	0	0.0224163	0.123322	0.0726723	0.226592	0.0074721	0.140862
Chr10_1913538_1919786	Pig.17959	1.61139e-05	-15.9213	4.30662e-06	0.000142556	yes	down	0.012918	0	0	0	0	0	0.00430601	0
Chr10_20961970_20996575	Pig.11163	0.0371015	-4.75238	0.0160826	0.085391	yes	down	0.0258361	0.0577505	0	0	0	0	0.0278622	0
Chr10_20969083_20996575	Pig.11163	0.0153297	-6.02753	1.37255e-05	0.000365755	yes	down	0.0775082	0.0649693	0.0597768	0	0	0	0.0674181	0
Chr10_22785187_22791068	Pig.11153	0.422246	-1.24385	0.0444672	0.167028	yes	down	0.0581312	0.0866257	0.149442	0.05481	0.046246	0.0480649	0.0980663	0.0497069
Chr10_33786987_33844887		1.68923e-06	-19.1752	0.00751819	0.0508859	yes	down	0	0.0794069	0.0373605	0	0	0	0.0389225	0
Chr10_35007831_35023909	Pig.14086	34.9269	5.12627	0.018595	0.0933497	yes	up	0	0	0	0.05481	0.0594591	0.0480649	0	0.0541113
Chr10_3867671_3926099	Pig.12492	0.0400674	-4.64143	0.0466693	1	yes	down	0.0258361	0.0216564	0.0298884	0	0	0	0.0257936	0
Chr10_39956443_39981513	Pig.17647	0.0295541	-5.0805	0.0428883	0.164451	yes	down	0.0387541	0.0288752	0.0373605	0	0	0	0.0349966	0
Chr10_4279152_4304880	Pig.12495	23.7679	4.57094	0.0052821	0.0398225	yes	up	0	0	0	0.0342562	0.0726723	0	0	0.0356428
Chr10_44106330_44112944	Pig.20502,MSTRG.26646	3.98763	1.99553	0.0205306	0.100333	yes	up	0.012918	0.0433129	0	0.123322	0.105705	0.034332	0.0187436	0.0877865
Chr10_47461622_47473846	Pig.09684	0.0275864	-5.1799	0.000413169	0.00593423	yes	down	0.0387541	0.0288752	0.0448326	0	0	0	0.0374873	0
Chr10_50761217_50828014	Pig.09670	0.248764	-2.00715	0.0161523	0.0855464	yes	down	0.0193771	0.0721881	0.0448326	0.0137025	0.0132131	0.0137328	0.0454659	0.0135495
Chr10_51001706_51035324	Pig.09669	0.0376806	-4.73003	0.0397273	0.156874	yes	down	0.0452131	0	0.0373605	0	0	0	0.0275245	0
Chr10_53362294_53363531	Pig.16905	0.0471165	-4.40762	0.00436797	0.0345282	yes	down	0	0.0216564	0.0448326	0	0	0	0.022163	0
Chr10_53396403_53402727	Pig.16905	0.0557031	-4.1661	0.041119	0.160277	yes	down	0.0258361	0	0.0298884	0	0	0	0.0185748	0
Chr10_55596160_55619745	MSTRG.26799,Pig.13776	0.0102152	-6.61313	2.77557e-06	0.000105001	yes	down	0.142098	0.0721881	0.0896652	0	0	0	0.101317	0
Chr10_55596160_55626554		0.0175563	-5.83187	0.00645858	0.0459144	yes	down	0.0968853	0.0433129	0.0373605	0	0	0	0.0591862	0
Chr10_56001317_56001808		0.034728	-4.84776	0.00348226	0.0291013	yes	down	0.0452131	0.0216564	0.0224163	0	0	0	0.029762	0
Chr10_5620193_5672558	MSTRG.26009,Pig.12503	0.0392078	-4.67272	0.00559848	0.0416308	yes	down	0.012918	0.0288752	0.0373605	0	0	0	0.0263846	0
Chr10_57208830_57211919		103.724	6.6966	1.05793e-06	4.6211e-05	yes	up	0	0	0	0.150727	0.145345	0.192259	0	0.162777
Chr10_57501680_57515799	Pig.13792,MSTRG.26836	0.0639608	-3.96667	0.0106363	0.064386	yes	down	0.0258361	0	0.0224163	0	0	0	0.0160841	0
Chr10_58169659_58205038	Pig.13795	0.446042	-1.16475	0.00149681	0.0159748	yes	down	0.245443	0.144376	0.164386	0.123322	0.092492	0.0823969	0.184735	0.0994038
Chr10_58190961_58205038	Pig.13795	4.93112	2.30192	1.04778e-10	1.77577e-08	yes	up	0.109803	0.129939	0.119554	0.726232	0.627624	0.782771	0.119765	0.712209
Chr10_59009139_59060429	Pig.13798	0.0488579	-4.35526	0.0422423	1	yes	down	0.0193771	0.0216564	0.0224163	0	0	0	0.0211499	0
Chr10_60707446_60708949	MSTRG.26878,Pig.05011	0.0348388	-4.84316	0.0445415	0.167159	yes	down	0.0387541	0.0505317	0	0	0	0	0.0297619	0
Chr10_61776629_61779657		0.0143342	-6.12439	2.65865e-06	0.000101484	yes	down	0.0904263	0.036094	0.0896652	0	0	0	0.0720618	0
Chr10_61821398_61830599	Pig.05022	0.020658	-5.59715	0.000223061	0.00359003	yes	down	0.0839672	0.0288752	0.0373605	0	0	0	0.0500677	0
Chr10_61821398_61834204	Pig.05022	0.0167641	-5.89848	7.71986e-05	0.00155019	yes	down	0.0452131	0.0649693	0.074721	0	0	0	0.0616345	0
Chr10_61821398_61841786	Pig.05022	0.0771142	-3.69686	0.00248925	0.0234899	yes	down	0.0516721	0.0505317	0.0448326	0.0137025	0	0	0.0490121	0.0045675
Chr10_61841725_61864145	Pig.05022	0.11681	-3.09776	4.98403e-10	6.21098e-08	yes	down	0.258361	0.281534	0.276468	0.0342562	0.0396394	0.0411985	0.272121	0.0383647
Chr10_62136486_62183946	Pig.05023	0.0429263	-4.54199	0.0163123	0.0857508	yes	down	0.012918	0.0144376	0.0448326	0	0	0	0.0240627	0
Chr10_62251864_62269591	Pig.05023	5.67925	2.5057	0.0448057	0.167777	yes	up	0	0	0.0224163	0.0616612	0.0198197	0.0686641	0.0074721	0.0500483
Chr10_62929289_62951217	Pig.05026	47.4469	5.56824	0.000150361	0.00270171	yes	up	0	0	0	0.0616612	0.0726723	0.0892633	0	0.0745323
Chr10_70809293_70891947		0.0629944	-3.98863	0.0447966	0.167777	yes	down	0.0193771	0	0.0298884	0	0	0	0.0164218	0
Chr10_71649637_71659985	MSTRG.27025,Pig.05070	5.02696	2.32969	0.00233448	0.022429	yes	up	0	0.0144376	0.0373605	0.102769	0.0792788	0.123595	0.017266	0.101881
Chr10_71656721_71659985	MSTRG.27025,Pig.05070	6.78365	2.76206	0.00036352	0.00534803	yes	up	0	0.036094	0.0224163	0.212389	0.0726723	0.185393	0.0195034	0.156818
Chr10_71673526_71683181	MSTRG.27025,Pig.05070	0.144178	-2.79408	4.47952e-06	0.000145998	yes	down	0.193771	0.151595	0.201747	0.0479587	0.0132131	0.034332	0.182371	0.0318346
Chr10_71673526_71700050	MSTRG.27025	0.25341	-1.98046	3.44634e-06	0.000124805	yes	down	0.297115	0.267096	0.306356	0.123322	0.0660657	0.0755305	0.290189	0.0883062
Chr10_71912436_71931190		0.0646798	-3.95054	0.00107153	0.0122374	yes	down	0.0516721	0.101063	0.0224163	0.0137025	0	0	0.0583839	0.0045675
Chr10_71924540_71931190	Pig.05072	0.0698731	-3.83912	0.00132351	0.0144529	yes	down	0.0452131	0.0721881	0.0448326	0.0137025	0	0	0.0540779	0.0045675
Chr10_75688817_75690713	Pig.09939	6.62162	2.72718	0.00984098	0.060517	yes	up	0	0.0216564	0	0.0616612	0.046246	0.0617977	0.00721881	0.0565683
Chr10_75879157_75880339	MSTRG.27145,Pig.09943	0.406582	-1.29838	0.00262367	0.0243854	yes	down	0.155016	0.166033	0.164386	0.123322	0.0264263	0.0892633	0.161812	0.0796707
Chr10_75903041_75912874	MSTRG.27145,Pig.09943	0.0896599	-3.47939	0.0314033	0.133189	yes	down	0.0193771	0	0.0149442	0	0	0	0.0114404	0
Chr10_75910144_75913576	MSTRG.27145,Pig.09943	0.0857399	-3.54389	0.0347522	0.142283	yes	down	0	0.0216564	0.0149442	0	0	0	0.0122002	0
Chr10_79750648_79751650	Pig.09964,MSTRG.27211	38.0081	5.24824	1.88957e-06	7.69816e-05	yes	up	0	0	0.0149442	0.184984	0.204804	0.260924	0.0049814	0.216904
Chr10_9240852_9252634	Pig.12152	0.0902192	-3.47042	0.0280138	0.123053	yes	down	0.0193771	0.0144376	0	0	0	0	0.0112716	0
Chr11_1141966_1143058	Pig.20214	0.0116684	-6.42125	0.000156338	0.00277156	yes	down	0.135639	0.0938445	0.0373605	0	0	0	0.0889481	0
Chr11_12201402_12205677	Pig.03511	0.44351	-1.17296	3.73502e-06	0.000130787	yes	down	0.981771	0.960102	1.09093	0.452182	0.42282	0.769038	1.01093	0.548013
Chr11_12201402_12222536	Pig.03511	0.428744	-1.22181	0.005174	0.0392111	yes	down	0.193771	0.223783	0.127026	0.0822149	0.0594591	0.144195	0.181526	0.0952895
Chr11_12201402_12245406	Pig.03511	0.29355	-1.76832	0.000750578	0.00935352	yes	down	0.135639	0.108282	0.119554	0.05481	0.0264263	0.0480649	0.121158	0.0431004
Chr11_12222375_12278556	Pig.03511	0.0293289	-5.09153	0.000179054	0.0030468	yes	down	0.0322951	0.0288752	0.0448326	0	0	0	0.0353343	0
Chr11_12245259_12278556	Pig.03511	0.0324172	-4.94709	0.0218647	0.104727	yes	down	0.0516721	0.0144376	0.0298884	0	0	0	0.0319994	0
Chr11_12275090_12300096	Pig.03511	0.226833	-2.1403	0.0202698	0.0997483	yes	down	0.0387541	0.0721881	0.0373605	0.0205537	0	0.0205992	0.0494342	0.0137177
Chr11_12464386_12465127	Pig.03510	0.366813	-1.44688	0.0489686	0.177064	yes	down	0.109803	0.0577505	0.0149442	0.027405	0.0264263	0.0274656	0.0608327	0.027099
Chr11_15417674_15431554	Pig.03492	40.4338	5.33749	0.000575891	0.00764905	yes	up	0	0	0	0.0685124	0.046246	0.0755305	0	0.0634296
Chr11_19620052_19630014	Pig.03469,MSTRG.27644	2.94907	1.56026	0.0146671	0.0802902	yes	up	0.0387541	0.036094	0.0298884	0.0685124	0.21141	0.0892633	0.0349122	0.123062
Chr11_22877583_22899081	Pig.03441,MSTRG.27747	0.178511	-2.48592	0.0194211	0.0965811	yes	down	0.012918	0.0216564	0.0597768	0	0	0.0205992	0.0314504	0.00686641
Chr11_26378098_26385785	Pig.21405	24.6244	4.62202	0.00824162	0.0536674	yes	up	0	0	0	0.0411075	0.0330328	0.0411985	0	0.0384463
Chr11_28097453_28106130	Pig.07328	0.0546877	-4.19264	0.0328768	0.137376	yes	down	0.0193771	0	0.0373605	0	0	0	0.0189125	0
Chr11_28120886_28152319	Pig.07328	0.0755873	-3.72571	0.029907	0.128125	yes	down	0.0258361	0	0.0149442	0	0	0	0.0135934	0
Chr11_28823280_28824215	Pig.07332	0.0342779	-4.86658	0.0370832	0.148228	yes	down	0.0322951	0.0433129	0.0149442	0	0	0	0.030184	0
Chr11_29171746_29198981		0.105217	-3.24856	0.00891037	0.0562642	yes	down	0.0387541	0.0144376	0.0523047	0	0	0.0137328	0.0351655	0.00457761
Chr11_29171746_29215080		0.0628019	-3.99305	0.00832768	0.0537872	yes	down	0.012918	0.0216564	0.0149442	0	0	0	0.0165062	0
Chr11_2938671_2949124	MSTRG.27322	15.8103	3.98279	0.0397942	0.156874	yes	up	0	0	0	0.027405	0.0132131	0.034332	0	0.0249834
Chr11_2946756_2949124	MSTRG.27322	25.5457	4.67501	0.0463333	0.171304	yes	up	0	0	0	0.027405	0.0330328	0.0617977	0	0.0407452
Chr11_29759665_29771286	Pig.07341	0.0801076	-3.64192	0.0198488	0.0982467	yes	down	0	0.0433129	0.0971373	0	0.0132131	0	0.0468167	0.00440438
Chr11_34579623_34579988	Pig.07349	0.0307784	-5.02194	0.00774758	0.0517768	yes	down	0.0193771	0.0288752	0.0523047	0	0	0	0.033519	0
Chr11_50504248_50541934	Pig.04491	0.162047	-2.62552	0.0428808	0.164451	yes	down	0.0258361	0.0144376	0.0298884	0.0137025	0	0	0.0233874	0.0045675
Chr11_50541388_50541934	Pig.04491	0.0651964	-3.93906	0.0412563	0.160517	yes	down	0.0258361	0.0216564	0	0	0	0	0.0158308	0
Chr11_52476173_52507914	Pig.04496	145.841	7.18825	1.04206e-07	6.68969e-06	yes	up	0	0	0	0.246645	0.237836	0.192259	0	0.22558
Chr11_52488289_52496184	MSTRG.27964,Pig.04496	14.4573	3.85373	0.00220411	0.0216177	yes	up	0	0	0.0149442	0.0822149	0.0528526	0.116729	0.0049814	0.0839321
Chr11_5540224_5541652	Pig.03572,MSTRG.27401	0.0315529	-4.98608	0.00813272	0.0534635	yes	down	0.0322951	0.036094	0.0298884	0	0	0	0.0327592	0
Chr11_56028794_56028959	Pig.04511	6.30487	2.65647	0.00767093	0.05159	yes	up	0	0.0288752	0.0298884	0.137025	0.165164	0.137328	0.0195879	0.146506
Chr11_56028794_56032206	Pig.04511	15.1859	3.92466	3.64195e-17	3.08619e-14	yes	up	0.0452131	0.0288752	0.074721	0.931769	1.07026	0.672908	0.0496031	0.891647
Chr11_56028794_56037997	Pig.04511	4.10697	2.03808	4.23086e-05	0.000948475	yes	up	0.0968853	0.158814	0.0298884	0.602909	0.528526	0.254057	0.0951958	0.461831
Chr11_56028794_56044515	Pig.04511	12.7811	3.67594	0.00959981	0.0595525	yes	up	0	0	0	0	0.0264263	0.034332	0	0.0202528
Chr11_56028794_56048891	Pig.04511	3.65588	1.87022	0.0230808	0.108659	yes	up	0	0	0.0448326	0.0685124	0.0528526	0.0686641	0.0149442	0.063343
Chr11_6994653_6999362	Pig.03552	0.18842	-2.40797	0.0409024	0.159579	yes	down	0.0387541	0.0505317	0	0	0.0198197	0	0.0297619	0.00660657
Chr11_7001257_7015265	Pig.03552	0.0418177	-4.57974	0.00822771	0.0536674	yes	down	0.0452131	0.0288752	0	0	0	0	0.0246961	0
Chr11_70460141_70466981	Pig.16068	69.6932	6.12295	0.00118478	0.0132103	yes	up	0	0	0	0.0959174	0.132131	0.0961297	0	0.10806
Chr11_73469919_73470694		0.186464	-2.42303	1.0716e-05	0.000292926	yes	down	0.219607	0.166033	0.0971373	0.0411075	0.0396394	0.0274656	0.160926	0.0360708
Chr11_7619806_7628690	Pig.03545	0.054416	-4.19983	0.0278162	0.122738	yes	down	0.012918	0.0216564	0.0224163	0	0	0	0.0189969	0
Chr11_76729156_76730764	Pig.07943	0.0226056	-5.46717	0.00563003	0.0416308	yes	down	0.0581312	0.0794069	0	0	0	0	0.045846	0
Chr11_7762796_7763348	Pig.03542	0.1584	-2.65836	6.87767e-06	0.000208148	yes	down	0.167934	0.158814	0.268996	0.0342562	0.0132131	0.0686641	0.198581	0.0387112
Chr11_8078661_8086592	Pig.03540	0.207734	-2.26719	1.16265e-09	1.33139e-07	yes	down	0.284197	0.411472	0.276468	0.10962	0.0264263	0.109863	0.324046	0.0819696
Chr11_81152042_81152325	Pig.07954	0.0276403	-5.17708	0.00607271	0.0437587	yes	down	0.0387541	0.036094	0.0373605	0	0	0	0.0374029	0
Chr11_9883781_9888954	Pig.03530	68.1839	6.09136	0.000172384	0.00298119	yes	up	0	0	0	0.0822149	0.145345	0.0892633	0	0.105608
Chr12_10582695_10617499	Pig.14142	0.229356	-2.12434	0.0333421	0.138772	yes	down	0.0452131	0.0288752	0.0224163	0	0.0132131	0.0137328	0.0321682	0.00898199
Chr12_11693177_11785342	MSTRG.28723	2.43276e+08	27.858	0.00010132	0.00196024	yes	up	0	0	0	0.369967	0.343542	0.0961297	0	0.269879
Chr12_11703291_11798955		8.76847e+08	29.7077	3.38341e-05	0.000783362	yes	up	0	0	0	1.08935	1.44684	0.0137328	0	0.849973
Chr12_11781912_11845650	MSTRG.28723	1764.53	10.7851	6.38235e-07	3.03843e-05	yes	up	0.0258361	0.0288752	0.0373605	69.1702	55.3763	71.857	0.0306906	65.4678
Chr12_11788668_11815968	MSTRG.28723	47.8905	5.58167	0.00207349	0.0208184	yes	up	0	0	0	0.0685124	0.0858854	0.0686641	0	0.074354
Chr12_11797277_11825312	MSTRG.28723	4.37252e+08	28.7039	3.62182e-06	0.000130048	yes	up	0	0	0	1.10305	2.10089	2.43071	0	1.87822
Chr12_11806957_11843364	MSTRG.28723	5385.13	12.3948	7.15573e-05	0.00145764	yes	up	0	0	0	8.05021	8.18554	8.995	0	8.41025
Chr12_11806957_11891592	MSTRG.28723	1454.97	10.5068	3.00121e-34	1.27161e-30	yes	up	0.0710492	0.0649693	0.0821931	130.756	119.757	131.76	0.0727372	127.424
Chr12_11827172_11863497	MSTRG.28723	1233.53	10.2686	3.1688e-09	3.19672e-07	yes	up	0.012918	0.0288752	0.0149442	35.4004	45.0172	0.102996	0.0189125	26.8402
Chr12_11829870_11864136	MSTRG.28723	2898.38	11.501	5.85435e-06	0.000181057	yes	up	0	0	0.0224163	17.2788	26.8755	35.3895	0.0074721	26.5146
Chr12_11859989_11913503	MSTRG.28723	3.51357e+09	31.7103	4.27664e-13	1.75703e-10	yes	up	0	0	0	10.2974	12.2023	0.0617977	0	7.52052
Chr12_13407324_13425286	Pig.18832	0.199087	-2.32853	0.0289437	0.125779	yes	down	0.0452131	0.0288752	0.0373605	0	0.0132131	0.0137328	0.0371496	0.00898199
Chr12_15327650_15371282	Pig.18677,MSTRG.28969	0.233723	-2.09713	0.000430554	0.0060958	yes	down	0.20023	0.231002	0.3213	0.0342562	0.0594591	0.123595	0.250844	0.0724369
Chr12_16681780_16720000		30.318	4.9221	0.0021258	0.0211433	yes	up	0	0	0	0.0479587	0.0396394	0.0549313	0	0.0475098
Chr12_16777744_16780502	Pig.17606	0.0409287	-4.61074	0.00457309	0.0354226	yes	down	0.0322951	0.0433129	0	0	0	0	0.0252027	0
Chr12_18397123_18397927	Pig.19653	3.9473	1.98087	0.015071	0.081724	yes	up	0.012918	0	0.0373605	0.0959174	0.0330328	0.109863	0.0167595	0.0796043
Chr12_21007643_21024830	Pig.11860	10.6301	3.41008	1.29258e-10	2.10641e-08	yes	up	0.0387541	0.0144376	0.0523047	0.301455	0.369968	0.70724	0.0351655	0.459554
Chr12_21007643_21039228	Pig.11860	10.7787	3.43011	3.22826e-05	0.000759898	yes	up	0.0322951	0	0	0.10962	0.105705	0.240324	0.010765	0.151883
Chr12_21184224_21202762	Pig.11854	0.0335773	-4.89637	0.00343076	0.0289564	yes	down	0.0193771	0.0505317	0.0224163	0	0	0	0.030775	0
Chr12_21186043_21202762	Pig.11854	0.181142	-2.46481	0.045541	0.169231	yes	down	0.0710492	0.036094	0.0523047	0.0205537	0.0132131	0	0.0531493	0.0112556
Chr12_23157554_23175557	Pig.11810	0.243679	-2.03695	0.000823599	0.0099136	yes	down	0.103344	0.129939	0.0896652	0.027405	0.0396394	0.0274656	0.107649	0.0315033
Chr12_24088630_24104595	Pig.11798	0.0898895	-3.4757	0.0441842	0.166704	yes	down	0.0193771	0	0.0149442	0	0	0	0.0114404	0
Chr12_24249907_24256251	Pig.11795	0.0247723	-5.33513	4.03369e-05	0.000909081	yes	down	0.0581312	0.0288752	0.0373605	0	0	0	0.0414556	0
Chr12_27337142_27348924	MSTRG.29412	0.064776	-3.9484	0.00724295	0.0500626	yes	down	0.917181	0.664131	1.77089	0	0	0.288389	1.1174	0.0961297
Chr12_27998262_28002402	Pig.11217	0.0322962	-4.95249	1.19676e-05	0.000322972	yes	down	0.142098	0.108282	0.0971373	0	0.0132131	0	0.115839	0.00440438
Chr12_28048634_28069283	Pig.11217	0.0305836	-5.0311	0.0159513	0.0849064	yes	down	0.0193771	0.0144376	0.0672489	0	0	0	0.0336879	0
Chr12_28061727_28066727	Pig.11217	0.0226492	-5.4644	0.00331265	0.028368	yes	down	0.0645902	0.0577505	0.0149442	0	0	0	0.0457616	0
Chr12_28082367_28086865	Pig.11217	0.00894283	-6.80505	5.85331e-10	7.08585e-08	yes	down	0.471508	0.440347	0.336244	0	0	0.0137328	0.416033	0.00457761
Chr12_30652472_30656518	Pig.11189	0.166297	-2.58816	0.0248183	0.113681	yes	down	0.0516721	0.0433129	0.074721	0.0205537	0	0.0137328	0.0565687	0.0114289
Chr12_30680004_30683029	Pig.11189	4.6207	2.20811	0.0024407	0.0232621	yes	up	0.0193771	0.036094	0.0224163	0.102769	0.184984	0.144195	0.0259625	0.143982
Chr12_31796253_31823882	Pig.11176	0.421432	-1.24663	0.00471078	0.0360281	yes	down	0.12918	0.108282	0.149442	0.0342562	0.112312	0.0480649	0.128968	0.0648776
Chr12_32551425_32554892		30.5265	4.93199	0.000614651	0.00808781	yes	up	0	0	0	0.0479587	0.0528526	0.0411985	0	0.0473366
Chr12_33534190_33535176	Pig.13406	0.103524	-3.27197	0.000256236	0.00400617	yes	down	0.187312	0.115501	0.0821931	0.0342562	0	0.0137328	0.128335	0.0159963
Chr12_3474168_3478097	Pig.19814	5.26428	2.39624	0.000511302	0.00694354	yes	up	0.0193771	0.0288752	0	0.10962	0.0726723	0.130462	0.0160841	0.104251
Chr12_34756374_34763751	Pig.13398	0.044057	-4.50448	0.00318833	0.0275773	yes	down	0.0193771	0.036094	0.0149442	0	0	0	0.0234718	0
Chr12_34756374_34763754	Pig.13398	0.20342	-2.29747	1.00874e-06	4.45212e-05	yes	down	0.226066	0.187689	0.134498	0.0479587	0.0198197	0.0686641	0.182751	0.0454808
Chr12_40853263_40853381	MSTRG.29689	0.0327481	-4.93245	0.00011981	0.00224617	yes	down	0.103344	0.0577505	0.186802	0.0137025	0	0	0.115966	0.0045675
Chr12_42901567_42902389	Pig.14461,MSTRG.29765	0.441698	-1.17887	0.04278	0.164451	yes	down	0.0839672	0.0794069	0.127026	0.0411075	0.0396394	0.0755305	0.0967999	0.0520925
Chr12_47059189_47062026		0.178869	-2.48302	0.00566553	0.0417227	yes	down	0.0968853	0.101063	0.0523047	0.0137025	0.0198197	0.0205992	0.0834178	0.0180405
Chr12_48468550_48486979		0.0047935	-7.7047	4.83531e-06	0.000155206	yes	down	0.245443	0.0577505	0.343716	0	0	0	0.215637	0
Chr12_50397939_50399310		0.247794	-2.01279	0.00292068	0.0259432	yes	down	0.0968853	0.108282	0.074721	0.0822149	0	0	0.0932961	0.027405
Chr12_56174732_56189774	Pig.08031	0.288511	-1.7933	0.000194795	0.00322802	yes	down	0.116262	0.231002	0.14197	0.05481	0.0726723	0.0411985	0.163078	0.0562269
Chr12_56176254_56189774	Pig.08031	0.20016	-2.32077	0.0408962	0.159579	yes	down	0.012918	0.0433129	0.0298884	0.0205537	0	0	0.0287064	0.00685124
Chr12_6014140_6024716		11.0178	3.46176	3.98821e-06	0.000137328	yes	up	0.0193771	0	0.0298884	0.21924	0.151951	0.288389	0.0164218	0.21986
Chr12_6014140_6032724		6.89143	2.7848	0.0180823	0.0916445	yes	up	0	0	0.0224163	0.0822149	0.0594591	0.034332	0.0074721	0.0586687
Chr12_6014140_6083730		0.031358	-4.99502	0.0296151	0.12739	yes	down	0.0258361	0.0505317	0.0224163	0	0	0	0.032928	0
Chr12_6092419_6101282	Pig.19289	5.78381	2.53202	0.0460299	0.170629	yes	up	0	0	0.0224163	0.0342562	0.0990985	0.0137328	0.0074721	0.0490292
Chr12_6481490_6485518	Pig.19284	2.68024	1.42236	0.00948134	0.0590771	yes	up	0.0387541	0.0505317	0.0523047	0.102769	0.244443	0.102996	0.0471968	0.150069
Chr12_6535923_6536562		0.0198251	-5.65653	0.00022074	0.00356976	yes	down	0.0968853	0	0.0597768	0	0	0	0.0522207	0
Chr12_6535923_6554029		0.0451338	-4.46965	0.00741281	0.0506263	yes	down	0.0387541	0	0.0298884	0	0	0	0.0228808	0
Chr12_6535923_6560705		0.036562	-4.77351	0.00413978	0.033232	yes	down	0.0258361	0.0216564	0.0373605	0	0	0	0.0282843	0
Chr12_6974079_7002516		0.197795	-2.33792	0.0137255	0.07754	yes	down	0.0193771	0.0505317	0.0448326	0	0.0264263	0	0.0382471	0.00880876
Chr12_6998922_7002516		0.165632	-2.59395	0.00267892	0.0247829	yes	down	0.012918	0.0866257	0.134498	0	0.0198197	0.0274656	0.0780138	0.0157618
Chr12_7002013_7002516		0.0733916	-3.76824	0.0265338	0.119101	yes	down	0.012918	0.0144376	0.0149442	0	0	0	0.0141	0
Chr12_9788891_9789855	Pig.14146	18.8095	4.23339	0.0135756	0.0771135	yes	up	0	0	0	0.0342562	0.0198197	0.034332	0	0.0294693
Chr13_10228802_10246104		0.481171	-1.05538	0.0365652	0.147269	yes	down	0.161475	0.0938445	0.156914	0.10962	0.0660657	0.0617977	0.137411	0.0791611
Chr13_10316299_10325496	Pig.15846	0.151674	-2.72095	0.0482448	0.175311	yes	down	0.0387541	0.036094	0	0.0137025	0	0	0.0249494	0.0045675
Chr13_10429524_10429861	Pig.15844	0.0979392	-3.35197	0.0271128	0.12105	yes	down	0.0775082	0.0288752	0.0672489	0	0.0198197	0	0.0578774	0.00660657
Chr13_110325473_110341942	Pig.15077	0.0825883	-3.59792	0.00452441	0.0353689	yes	down	0.0645902	0.0577505	0.0149442	0.0137025	0	0	0.0457616	0.0045675
Chr13_110370479_110381515	Pig.15077	0.0310719	-5.00824	0.014235	0.0789126	yes	down	0.0710492	0.0144376	0.0149442	0	0	0	0.033477	0
Chr13_110953548_110983363	Pig.15072	0.224364	-2.15609	0.014768	0.0804426	yes	down	0.0581312	0.0577505	0.0821931	0.0205537	0	0.034332	0.0660249	0.0182953
Chr13_110994124_110999222	Pig.15072	18.9564	4.24462	0.0017418	0.0181327	yes	up	0.012918	0	0	0.0616612	0.0990985	0.157927	0.00430601	0.106229
Chr13_110994124_111059957	Pig.15072	0.0375051	-4.73677	0.0186707	0.0936187	yes	down	0.0387541	0.0216564	0.0224163	0	0	0	0.0276089	0
Chr13_111304195_111313493	Pig.15067	0.0489302	-4.35313	0.00459696	0.0354367	yes	down	0.0193771	0.0216564	0.0224163	0	0	0	0.0211499	0
Chr13_112533350_112545385	Pig.15042	0.206208	-2.27783	0.0142665	0.0789126	yes	down	0.012918	0.0649693	0.0597768	0	0.0330328	0	0.045888	0.0110109
Chr13_113016848_113038677		3.99679	1.99884	2.18616e-09	2.3464e-07	yes	up	0.213148	0.0938445	0.186802	0.630314	0.852247	0.913232	0.164598	0.798598
Chr13_113025927_113038677		4.91818	2.29813	0.00142498	0.0153917	yes	up	0	0.0216564	0.0373605	0.102769	0.132131	0.102996	0.0196723	0.112632
Chr13_118655899_118671264	Pig.02138	0.0311712	-5.00364	0.00110514	0.0125201	yes	down	0.0193771	0.0577505	0.0224163	0	0	0	0.0331813	0
Chr13_119053809_119078382		0.0508166	-4.29856	0.0357075	0.144916	yes	down	0.0387541	0	0.0224163	0	0	0	0.0203901	0
Chr13_119129735_119135708	MSTRG.32525,Pig.02129	0.033834	-4.88538	0.000516498	0.00699171	yes	down	0.0258361	0.036094	0.0298884	0	0	0	0.0306062	0
Chr13_124761733_124776078	Pig.02101	9.43258	3.23765	0.0466974	0.172199	yes	up	0.012918	0	0	0.0411075	0.0330328	0.0823969	0.00430601	0.0521791
Chr13_126109833_126119217	Pig.02084	0.026015	-5.26451	0.000228106	0.00364711	yes	down	0.0387541	0.0505317	0.0298884	0	0	0	0.0397247	0
Chr13_126126025_126150599	Pig.02084	0.0200969	-5.63688	0.000369831	0.00538478	yes	down	0.0452131	0.0866257	0.0224163	0	0	0	0.0514184	0
Chr13_126130816_126150599	Pig.02084	0.0733523	-3.76901	0.0429401	0.1645	yes	down	0.012918	0.0144376	0.0149442	0	0	0	0.0141	0
Chr13_126149254_126150599	Pig.02084	0.14914	-2.74526	7.60333e-06	0.000222175	yes	down	0.394	0.469223	0.358661	0.05481	0.046246	0.123595	0.407294	0.0748838
Chr13_126189693_126191041	Pig.02084	0.107932	-3.21181	0.0449439	0.167777	yes	down	0	0.0144376	0.0149442	0	0	0	0.00979394	0
Chr13_126832355_126850038	Pig.02081	0.350242	-1.51358	0.00300675	0.0264307	yes	down	0.142098	0.0794069	0.0821931	0.0685124	0.0132131	0.0480649	0.101233	0.0432635
Chr13_137826383_137828770	Pig.00883	17.3053	4.11314	0.00595536	0.0433016	yes	up	0	0	0	0.0411075	0	0.0411985	0	0.0274353
Chr13_145325406_145366306	Pig.00946	0.185507	-2.43045	0.0140514	0.0784396	yes	down	0.0516721	0.0649693	0.0373605	0.0205537	0.0132131	0	0.051334	0.0112556
Chr13_1453412_1456629	MSTRG.30515	898.666	9.81164	2.38682e-13	1.12366e-10	yes	up	0	0	0	1.13046	1.79699	1.25655	0	1.39466
Chr13_145357884_145366306	Pig.00946	0.0938297	-3.41381	0.0491792	0.17764	yes	down	0.0322951	0	0	0	0	0	0.010765	0
Chr13_153226350_153265853	Pig.00962,MSTRG.32815	0.0391591	-4.67451	9.37384e-08	6.1103e-06	yes	down	0.180853	0.202127	0.186802	0	0.0132131	0.0137328	0.189927	0.00898199
Chr13_153226350_153311960	Pig.00962,MSTRG.32815	0.00872106	-6.84128	3.33992e-06	0.000121994	yes	down	0.180853	0.101063	0.074721	0	0	0	0.118879	0
Chr13_153265738_153311960	Pig.00962,MSTRG.32815	0.0459978	-4.44229	0.0287139	0.125037	yes	down	0.0452131	0	0.0224163	0	0	0	0.0225431	0
Chr13_153304760_153311960	Pig.00962,MSTRG.32815	0.00699078	-7.16033	2.69934e-08	2.04998e-06	yes	down	0.238984	0.137157	0.0672489	0	0	0	0.147797	0
Chr13_17207927_17208194	Pig.10900	0.304514	-1.71542	0.0265357	0.119101	yes	down	0.0322951	0.0938445	0.074721	0.027405	0	0.0480649	0.0669535	0.0251566
Chr13_17238049_17243345	Pig.10900	20.5339	4.35993	0.00771614	0.0517299	yes	up	0	0	0	0.027405	0.0528526	0.0137328	0	0.0313301
Chr13_179900743_179909050	Pig.13973	39.5844	5.30686	0.0413669	0.160652	yes	up	0	0	0	0.0753637	0.0594591	0.0480649	0	0.0609626
Chr13_179900767_179906284	Pig.13973	2.11031	1.07746	0.0263522	0.118529	yes	up	0.0839672	0.0505317	0.134498	0.198686	0.158558	0.336454	0.0896656	0.231233
Chr13_179900839_179909050	Pig.13973	55.7659	5.80131	0.00019798	0.00324355	yes	up	0	0	0	0.0959174	0.105705	0.0549313	0	0.0855179
Chr13_181182501_181218699		6.73514	2.75171	0.0153869	0.0827337	yes	up	0	0	0.0298884	0.0890662	0.0396394	0.109863	0.0099628	0.0795227
Chr13_181207680_181218699		11.6138	3.53777	0.000343331	0.00509335	yes	up	0	0.0288752	0	0.116471	0.125525	0.157927	0.00962508	0.133308
Chr13_184808515_184809456	Pig.15081	0.056175	-4.15393	0.0330344	0.137898	yes	down	0.0258361	0.0144376	0.0149442	0	0	0	0.018406	0
Chr13_185946951_185955198		0.116667	-3.09953	0.041548	0.16106	yes	down	0.0452131	0.0216564	0.0298884	0	0.0132131	0	0.0322526	0.00440438
Chr13_186153726_186175290		0.0275661	-5.18096	0.00230859	0.0223701	yes	down	0.0839672	0.0288752	0	0	0	0	0.0376142	0
Chr13_28511452_28518709	Pig.01536	9.23843	3.20765	0.00555912	0.0415414	yes	up	0	0	0.0149442	0.0616612	0.0660657	0.0274656	0.0049814	0.0517308
Chr13_28582593_28610417	Pig.01536	9.7927	3.29171	0.041906	0.162151	yes	up	0	0	0	0	0.0132131	0.034332	0	0.0158484
Chr13_4355865_4359504	Pig.07846	0.282176	-1.82533	0.00602822	0.0435863	yes	down	0.109803	0.12272	0.0523047	0.0616612	0.0330328	0	0.0949426	0.0315647
Chr13_44256141_44257922	Pig.14681	2.88534	1.52874	0.00179764	0.0184421	yes	up	0.135639	0.0433129	0.0672489	0.349413	0.19159	0.322721	0.082067	0.287908
Chr13_46154665_46165821	Pig.14691,MSTRG.31383	0.0176315	-5.8257	6.46216e-05	0.00134878	yes	down	0.0581312	0.0505317	0.0672489	0	0	0	0.0586372	0
Chr13_46154665_46178093	Pig.14691,MSTRG.31383	0.0490604	-4.3493	0.0290094	0.125935	yes	down	0.0193771	0.0288752	0.0149442	0	0	0	0.0210655	0
Chr13_46382269_46382501		3.33269	1.73669	0.0178967	0.09135	yes	up	0.0258361	0.0216564	0.0373605	0.10962	0.125525	0.102996	0.0282843	0.112714
Chr13_46832694_46833628	Pig.14705	11.6744	3.54527	0.02361	0.109808	yes	up	0	0	0	0.0342562	0	0.0205992	0	0.0182851
Chr13_46999542_47004922		0.0741064	-3.75426	0.0212796	0.102671	yes	down	0.0193771	0	0.0224163	0	0	0	0.0139311	0
Chr13_54850041_54856348	Pig.06073,MSTRG.31592	8.24798	3.04404	0.000816853	0.00986042	yes	up	0.012918	0	0.0224163	0.0822149	0.132131	0.137328	0.0117781	0.117225
Chr13_55003824_55067505	Pig.06075	0.01367	-6.19284	7.48336e-06	0.000220642	yes	down	0.116262	0.0433129	0.0672489	0	0	0	0.075608	0
Chr13_55033981_55041324	Pig.06075	15.9852	3.99866	0.0142524	0.0789126	yes	up	0	0	0	0.0342562	0.0132131	0.0274656	0	0.0249783
Chr13_55033981_55067505	Pig.06075	20.2303	4.33844	0.0106373	0.064386	yes	up	0	0	0	0.0411075	0.0132131	0.0411985	0	0.0318397
Chr13_55034018_55041324	Pig.06075	23.2299	4.53791	0.00698988	0.048791	yes	up	0	0	0	0.0479587	0.0198197	0.0411985	0	0.0363256
Chr13_55034018_55067505	Pig.06075	6.01479	2.58851	0.000431612	0.0060958	yes	up	0	0.0144376	0.0448326	0.123322	0.112312	0.185393	0.0197567	0.140342
Chr13_60070249_60087893	Pig.06112	0.233929	-2.09586	0.0322261	0.13519	yes	down	0.0710492	0.0577505	0.0597768	0	0.0264263	0.0274656	0.0628588	0.017964
Chr13_60991221_60992490	Pig.06119	17.2564	4.10906	0.0111554	0.0660695	yes	up	0	0	0	0.0137025	0.0396394	0.0274656	0	0.0269358
Chr13_68040472_68069553	Pig.04758	0.224466	-2.15543	0.00230114	0.0223622	yes	down	0.0839672	0.115501	0.074721	0.027405	0.0132131	0.034332	0.0913964	0.0249834
Chr13_69331797_69341500	Pig.04744	0.0300408	-5.05693	0.018169	0.0919739	yes	down	0	0.0577505	0.0448326	0	0	0	0.0341944	0
Chr13_70616611_70627247	Pig.04738,MSTRG.31828	7.46147	2.89946	0.0180279	0.0915896	yes	up	0	0	0.0224163	0.0411075	0.0792788	0.0755305	0.0074721	0.0653056
Chr13_70616611_70654615	MSTRG.31828	47.0356	5.55568	0.000476365	0.00657446	yes	up	0	0	0	0.0479587	0.0726723	0.102996	0	0.0745424
Chr13_72209698_72225752	Pig.04733	0.040946	-4.61014	0.004011	0.0326192	yes	down	0.0387541	0.0144376	0.0224163	0	0	0	0.0252027	0
Chr13_73662157_73669209		0.0498527	-4.32618	0.00562699	0.0416308	yes	down	0.0258361	0.036094	0	0	0	0	0.0206434	0
Chr13_73664120_73669209	Pig.04725	0.159841	-2.64529	0.0102513	0.0624958	yes	down	0.0258361	0.036094	0.0821931	0.027405	0	0	0.0480411	0.00913499
Chr13_73668636_73669209	Pig.04725	0.287923	-1.79625	0.0323591	0.135614	yes	down	0.0839672	0.0216564	0.0298884	0.027405	0	0.0205992	0.0451707	0.0160014
Chr13_75886415_75969576		0.175024	-2.51438	0.00169517	0.0177783	yes	down	0.148557	0.0938445	0.171858	0.027405	0.0198197	0.0411985	0.138087	0.0294744
Chr13_7629661_7644732	MSTRG.30700,Pig.07899	0.211446	-2.24164	0.0190594	0.0952293	yes	down	0.0581312	0.0433129	0.0298884	0	0.0198197	0.0137328	0.0437775	0.0111842
Chr13_86791164_86797490	Pig.11303	21.3791	4.41813	0.04829	1	yes	up	0	0	0	0.0137025	0.046246	0.0411985	0	0.0337156
Chr13_86835359_86842481	Pig.11303	5.11683	2.35525	0.0192597	0.096117	yes	up	0.0193771	0.0144376	0	0.0959174	0.0594591	0.0549313	0.0112716	0.0701026
Chr13_86836296_86842481	Pig.11303	2.3721	1.24616	0.0109927	0.0656926	yes	up	0.374623	0.801288	0.941484	1.61689	1.56576	3.01435	0.705798	2.06567
Chr13_897802_900869		26.4587	4.72567	0.00366176	0.0303618	yes	up	0	0	0	0.05481	0.0396394	0.0274656	0	0.0406383
Chr13_9442661_9445245	Pig.15877	0.202826	-2.30168	4.26473e-05	0.000951034	yes	down	0.167934	0.151595	0.0971373	0.0479587	0.0264263	0.0274656	0.138889	0.0339502
Chr13_9659551_9662950	Pig.15869	0.12514	-2.99839	0.0142436	0.0789126	yes	down	0.0387541	0.0288752	0.0224163	0.0137025	0	0	0.0300152	0.0045675
Chr13_9827464_9827838		13.6302	3.76874	0.0167296	0.0874873	yes	up	0	0	0.0149442	0.0959174	0.0594591	0.0823969	0.0049814	0.0792578
Chr13_98711348_98734424	Pig.06481	0.0886069	-3.49644	0.00819445	0.0536629	yes	down	0.0322951	0.0649693	0.0298884	0	0.0132131	0	0.0423843	0.00440438
Chr13_98873441_98889700	Pig.06482	5.24913	2.39208	0.0028215	0.0254326	yes	up	0.0710492	0.036094	0.0149442	0.184984	0.330328	0.260924	0.0406958	0.258745
Chr13_98885382_98889700	Pig.06482	3.55741	1.83083	0.000524279	0.00707443	yes	up	0.0322951	0.0721881	0.074721	0.253496	0.21141	0.302122	0.0597347	0.255676
Chr13_99006380_99013331	Pig.06483	0.286784	-1.80196	0.021099	0.102168	yes	down	0.0516721	0.0505317	0.074721	0.0137025	0.0330328	0.0137328	0.0589749	0.0201561
Chr13_99531418_99551463		0.0660223	-3.9209	0.0301766	0.129019	yes	down	0.0322951	0.0144376	0	0	0	0	0.0155776	0
Chr13_99543615_99551463	Pig.06488	5.618	2.49006	0.0372906	0.148916	yes	up	0.0258361	0	0	0.0342562	0.0858854	0.0617977	0.00861202	0.0606464
Chr13_99751851_99755967	Pig.06491	0.166245	-2.58862	0.000644748	0.00837975	yes	down	0.122721	0.0649693	0.074721	0	0	0.0549313	0.0874705	0.0183104
Chr14_103592358_103628217	Pig.01957	0.376779	-1.40821	0.0133884	0.0765529	yes	down	0.135639	0.0505317	0.112081	0.0479587	0.046246	0.0411985	0.0994175	0.0451344
Chr14_113362657_113380470		0.247823	-2.01262	1.47646e-05	0.000388557	yes	down	0.45859	0.310409	0.231635	0.0822149	0.132131	0.0823969	0.333545	0.0989144
Chr14_11639751_11660315	Pig.05713	0.00502345	-7.6371	6.10899e-07	2.97515e-05	yes	down	0.290656	0.209345	0.119554	0	0	0	0.206518	0
Chr14_11660108_11660315	Pig.05713	0.0355928	-4.81227	0.00348087	0.0291013	yes	down	0.0581312	0.0288752	0	0	0	0	0.0290021	0
Chr14_11660108_11704284	Pig.05713	0.0304924	-5.0354	0.0283645	0.123897	yes	down	0.0581312	0.0216564	0.0224163	0	0	0	0.034068	0
Chr14_119386164_119392425	Pig.05119	44.0534	5.46118	0.0179319	0.09135	yes	up	0	0	0	0.0479587	0.0594591	0.102996	0	0.070138
Chr14_120982040_120985676	Pig.05131	0.0279006	-5.16356	0.000161141	0.0028213	yes	down	0.0452131	0.0505317	0.0149442	0	0	0	0.0368963	0
Chr14_122178178_122178285	Pig.05136,MSTRG.35783,MSTRG.35782	86.6832	6.43768	0.000343804	0.00509335	yes	up	0	0	0	0.232942	0.0990985	0.0617977	0	0.13128
Chr14_123885482_123894127	Pig.05149	4.63841	2.21363	0.0436476	0.165623	yes	up	0	0.0144376	0.0448326	0.0685124	0.125525	0.137328	0.0197567	0.110455
Chr14_129722138_129804031	MSTRG.35885,Pig.12074	0.0320728	-4.96251	0.000197402	0.00324355	yes	down	0.0516721	0.0288752	0.0149442	0	0	0	0.0318305	0
Chr14_129750351_129804031	MSTRG.35885,Pig.12074	0.0340252	-4.87725	0.000174654	0.00298391	yes	down	0.0322951	0.0288752	0.0298884	0	0	0	0.0303529	0
Chr14_129783657_129804031	MSTRG.35885,Pig.12074	0.137402	-2.86352	0.0104534	0.0635455	yes	down	0.0516721	0.0577505	0.0149442	0.0205537	0	0	0.0414556	0.00685124
Chr14_129787047_129804031	MSTRG.35885,Pig.12074	0.0617664	-4.01703	0.000550805	0.00738532	yes	down	0.0710492	0.036094	0.074721	0	0.0132131	0	0.0606214	0.00440438
Chr14_130697758_130700895	Pig.12089	49.831	5.63897	0.0113696	0.0669068	yes	up	0	0	0	0.0959174	0.0726723	0.0617977	0	0.0767958
Chr14_132637875_132640389	MSTRG.35947	0.254649	-1.97342	0.000472745	0.00654581	yes	down	0.155016	0.0721881	0.0821931	0.0685124	0	0.0274656	0.103133	0.0319927
Chr14_132639539_132640389	MSTRG.35947,Pig.11537	0.0640989	-3.96356	0.0246801	0.113363	yes	down	0.0193771	0.0288752	0	0	0	0	0.0160841	0
Chr14_133543355_133552577	Pig.11545	8.42562	3.07478	0.018858	0.0944462	yes	up	0	0.0144376	0	0.0685124	0.0330328	0.0411985	0.00481254	0.0475812
Chr14_1515183_1523507	Pig.05880,MSTRG.33362	0.0855537	-3.54703	0.0407681	0.159496	yes	down	0	0.0216564	0.0149442	0	0	0	0.0122002	0
Chr14_16924115_16932978		99.0736	6.63043	7.14656e-07	3.2913e-05	yes	up	0	0	0	0.137025	0.132131	0.199126	0	0.156094
Chr14_19925712_19947453		0.0373381	-4.74321	0.00081254	0.00983638	yes	down	0.0387541	0.0288752	0.0149442	0	0	0	0.0275245	0
Chr14_20015252_20015712	Pig.10671,MSTRG.33945	127.707	6.9967	8.58041e-08	5.77067e-06	yes	up	0	0	0	0.267199	0.0990985	0.233458	0	0.199918
Chr14_21611369_21624122	Pig.15735	0.0212452	-5.55672	0.000839827	0.00999536	yes	down	0.0516721	0.0794069	0.0149442	0	0	0	0.0486744	0
Chr14_24727751_24760271	Pig.12220	13.5126	3.75624	0.022164	0.105397	yes	up	0	0	0	0.0411075	0.0198197	0	0	0.0203091
Chr14_24730872_24760271	Pig.12220	26.2138	4.71225	0.00201489	0.0203264	yes	up	0	0	0	0.05481	0.0264263	0.0411985	0	0.0408116
Chr14_24741144_24760271	Pig.12220	14.4015	3.84815	0.0134062	0.0765529	yes	up	0	0	0	0.0205537	0.0198197	0.0274656	0	0.022613
Chr14_25820678_25822631	Pig.12210	20.1264	4.33102	0.0233847	0.109	yes	up	0	0	0	0.0205537	0.0396394	0.034332	0	0.0315084
Chr14_25827523_25832858	Pig.12210	52.0993	5.70319	5.77232e-05	0.00121678	yes	up	0	0	0	0.0753637	0.0858854	0.0823969	0	0.0812153
Chr14_34525395_34538451	Pig.07780	35.7889	5.16144	0.000570477	0.00760097	yes	up	0	0	0	0.05481	0.0330328	0.0823969	0	0.0567466
Chr14_39164972_39170296	Pig.07737	2.63806	1.39948	0.0444106	0.166963	yes	up	0.0258361	0.0649693	0	0.0685124	0.112312	0.109863	0.0302685	0.0968956
Chr14_3923800_3930511	Pig.05831	41.831	5.3865	5.93872e-13	1.93557e-10	yes	up	0.0193771	0.0144376	0	0.575505	0.528526	0.659175	0.0112716	0.587735
Chr14_41912046_41913507	Pig.07715	0.407039	-1.29676	0.0415135	0.16106	yes	down	0.0968853	0.0649693	0.074721	0.0479587	0.046246	0.0205992	0.0788585	0.038268
Chr14_41912046_41931580	Pig.07715	0.206524	-2.27562	1.67314e-05	0.000427054	yes	down	0.187312	0.151595	0.17933	0.0205537	0.0858854	0.0205992	0.172746	0.0423461
Chr14_41912046_41938885	Pig.07715	0.265287	-1.91438	0.00675811	0.0475044	yes	down	0.0968853	0.0794069	0.0523047	0.0205537	0	0.0549313	0.076199	0.0251617
Chr14_41930481_41938885	Pig.07715	2.70889	1.4377	0.0317465	0.133708	yes	up	0.0322951	0.036094	0.0149442	0.137025	0.0528526	0.0823969	0.0277778	0.0907581
Chr14_42930420_42931617	Pig.05610	0.0781483	-3.67764	0.00723885	0.0500626	yes	down	0.0387541	0.0794069	0.0224163	0	0	0.0137328	0.0468591	0.00457761
Chr14_45294336_45298576	Pig.05585	9.93249	3.31216	0.0279308	0.123018	yes	up	0	0	0	0.0137025	0	0.034332	0	0.0160115
Chr14_45761343_45766468	Pig.05584	32.0215	5.00097	0.0496119	0.178898	yes	up	0	0	0	0	0	0.164794	0	0.0549313
Chr14_47343339_47351646	Pig.05570	0.0718138	-3.7996	0.0313455	0.133077	yes	down	0	0.0433129	0	0	0	0	0.0144376	0
Chr14_52640117_52651893	Pig.05548	0.0334062	-4.90374	0.000614552	0.00808781	yes	down	0.0193771	0.0216564	0.0523047	0	0	0	0.0311127	0
Chr14_52891611_52892805	Pig.05547	12.8619	3.68503	0.0227324	0.107377	yes	up	0	0	0	0	0.0396394	0.0205992	0	0.0200795
Chr14_5842045_5842543	Pig.05808,MSTRG.33528	315.316	8.30065	2.7081e-10	4.09794e-08	yes	up	0	0	0	0.369967	0.574771	0.53558	0	0.49344
Chr14_62224776_62235789	Pig.07204	0.0480622	-4.37895	0.0280841	0.123053	yes	down	0.012918	0.0216564	0.0298884	0	0	0	0.0214876	0
Chr14_64265041_64269173	Pig.07164	27.299	4.77078	0.000788442	0.00965499	yes	up	0	0	0	0.0479587	0.0198197	0.0617977	0	0.043192
Chr14_66979560_66985378		0.0740681	-3.755	0.036021	0.145659	yes	down	0.012918	0.0288752	0	0	0	0	0.0139311	0
Chr14_7769451_7769958	Pig.05797	0.320015	-1.64379	0.0010488	0.0120428	yes	down	0.122721	0.0938445	0.186802	0.0479587	0.046246	0.0617977	0.134456	0.0520008
Chr14_8460735_8474339	Pig.05792	12.9478	3.69464	0.0421529	0.162809	yes	up	0	0	0	0	0.046246	0.0137328	0	0.0199929
Chr14_85532011_85538522		14.1066	3.81829	0.00176325	0.0182663	yes	up	0	0	0.0149442	0.0959174	0.0264263	0.123595	0.0049814	0.0819797
Chr14_85694650_85732652	MSTRG.35168	35.8065	5.16215	0.00282196	0.0254326	yes	up	0	0	0	0.0479587	0.046246	0.0755305	0	0.0565784
Chr14_88277384_88279313	Pig.02045,MSTRG.35219	0.0698271	-3.84007	0.0303837	0.129643	yes	down	0	0	0.0448326	0	0	0	0.0149442	0
Chr14_90028374_90034475	Pig.02027	10.453	3.38584	2.40773e-08	1.92482e-06	yes	up	0.0516721	0.0721881	0.0373605	0.561802	0.746542	0.727839	0.0537402	0.678728
Chr14_90028374_90037704	Pig.02027	28.5831	4.83709	3.87471e-12	1.09448e-09	yes	up	0.0322951	0	0.0149442	0.411075	0.535132	0.748439	0.0157464	0.564882
Chr14_90033122_90037704	Pig.02027	37.5508	5.23077	0.00881186	0.0558407	yes	up	0	0	0	0.0616612	0.046246	0.0686641	0	0.0588571
Chr14_9259135_9277104	Pig.05775	45.6564	5.51275	0.00881016	0.0558407	yes	up	0	0	0	0.0479587	0.0726723	0.0961297	0	0.0722536
Chr14_9263882_9277104	Pig.05775	57.9268	5.85616	1.29227e-12	3.91095e-10	yes	up	0.012918	0.0144376	0	0.582356	0.65405	0.720973	0.00911855	0.65246
Chr14_9266160_9274270	Pig.05775	5.40234	2.43359	6.41907e-12	1.51098e-09	yes	up	0.0775082	0.108282	0.0821931	0.49329	0.515312	0.748439	0.0893278	0.58568
Chr14_97709841_97735566	Pig.02006	38.2702	5.25815	7.46976e-05	0.00150711	yes	up	0	0.0144376	0	0.130174	0.310509	0.212859	0.00481254	0.217847
Chr15_101637222_101643355	Pig.00067	0.0293194	-5.092	0.000832449	0.00996352	yes	down	0.0258361	0.0649693	0.0149442	0	0	0	0.0352499	0
Chr15_102439703_102450262	Pig.00062	0.181442	-2.46242	0.0101893	0.0622975	yes	down	0.012918	0.0649693	0.0448326	0	0	0.0274656	0.0409066	0.00915521
Chr15_103104316_103133434	Pig.00054	42.0306	5.39337	0.00866975	0.0553219	yes	up	0	0	0	0.0685124	0.0594591	0.0686641	0	0.0655452
Chr15_103111260_103133434	Pig.00054	128.099	7.00112	4.07215e-06	0.000137328	yes	up	0	0	0	0.239794	0.158558	0.199126	0	0.199159
Chr15_105579889_105581573	Pig.00043	0.0866167	-3.52921	0.00848922	0.0545809	yes	down	0.0322951	0.0649693	0.0298884	0	0	0.0137328	0.0423843	0.00457761
Chr15_106434327_106437979	Pig.00029	0.0405816	-4.62303	0.0045655	0.0354226	yes	down	0.0322951	0.0216564	0.0224163	0	0	0	0.0254559	0
Chr15_106676742_106687338	MSTRG.37193,Pig.00024	5.62782	2.49258	0.00127863	0.0140351	yes	up	0.0387541	0.0144376	0	0.0685124	0.112312	0.199126	0.0177306	0.12665
Chr15_107638480_107640234	Pig.00015	0.381607	-1.38984	0.00288514	0.0257897	yes	down	0.142098	0.187689	0.127026	0.0479587	0.105705	0.0549313	0.152271	0.0695317
Chr15_107692551_107693830	Pig.00015	3.40797	1.76891	0.00406217	0.032909	yes	up	0.0387541	0.0577505	0.0597768	0.178132	0.290689	0.164794	0.0520938	0.211205
Chr15_107798196_107811074	Pig.00014	0.0563428	-4.14963	0.00336092	0.0287101	yes	down	0.0322951	0.0216564	0	0	0	0	0.0179838	0
Chr15_107798196_107838768	Pig.00014	0.0657096	-3.92775	0.0188885	0.094487	yes	down	0.0322951	0.0144376	0	0	0	0	0.0155776	0
Chr15_107834252_107838768	Pig.00014	0.0399997	-4.64387	0.00116252	0.0130307	yes	down	0.0193771	0.0433129	0.0149442	0	0	0	0.025878	0
Chr15_107979484_108002809		0.0844999	-3.56491	0.00951282	0.0591863	yes	down	0.0193771	0.101063	0.0149442	0.0137025	0	0	0.0451282	0.0045675
Chr15_111001804_111003134	Pig.11694	17.3181	4.11421	0.0347298	0.142283	yes	up	0	0	0	0.0205537	0.0330328	0.0274656	0	0.0270174
Chr15_112838606_112839540		0.0714212	-3.8075	0.0154846	0.0831536	yes	down	0	0.0216564	0.0224163	0	0	0	0.0146909	0
Chr15_113032466_113036422	Pig.11719,MSTRG.37307	0.0151045	-6.04887	2.47705e-05	0.000610191	yes	down	0.109803	0.0433129	0.0523047	0	0	0	0.0684736	0
Chr15_114471451_114533637	Pig.11726	4.12414	2.04409	0.00307134	0.0268869	yes	up	0.012918	0.0144376	0.0298884	0.130174	0.0792788	0.0686641	0.0190813	0.0927055
Chr15_114503744_114533637	MSTRG.37316,Pig.11726	7.31213	2.87029	6.1958e-09	5.96628e-07	yes	up	0.0387541	0.0144376	0.0597768	0.322008	0.270869	0.405118	0.0376562	0.332665
Chr15_114533496_114560459	MSTRG.37316	3.11241	1.63803	2.40018e-05	0.00059821	yes	up	0.626525	0.462004	0.358661	1.9526	1.69128	1.7578	0.482396	1.80056
Chr15_121744453_121769437	Pig.14206	0.119076	-3.07004	2.95249e-05	0.000714841	yes	down	0.142098	0.0721881	0.164386	0.0205537	0.0198197	0.0137328	0.126224	0.0180354
Chr15_127953278_127972921	Pig.14102	0.0289181	-5.11188	0.00125985	0.0138649	yes	down	0.0710492	0.036094	0	0	0	0	0.0357144	0
Chr15_129997399_129999828		46.0786	5.52602	0.0139748	0.0782183	yes	up	0	0	0	0.116471	0.0528526	0.0411985	0	0.0701741
Chr15_130124934_130127004		2.62468	1.39214	0.0253951	0.11545	yes	up	0.0645902	0.036094	0.074721	0.21924	0.112312	0.226592	0.0584684	0.186048
Chr15_135052867_135056039	Pig.08742	9.65669	3.27153	0.0102118	0.0623448	yes	up	0	0	0.0149442	0.027405	0.0528526	0.0892633	0.0049814	0.0565069
Chr15_139220846_139244991	Pig.16079	59.3413	5.89096	0.000165472	0.00287337	yes	up	0	0	0	0.0890662	0.092492	0.0961297	0	0.0925626
Chr15_139705972_139714817	Pig.16069	0.0706699	-3.82276	0.0015861	0.0168429	yes	down	0.0904263	0.0505317	0.0149442	0	0	0.0137328	0.0519674	0.00457761
Chr15_16400419_16433509	Pig.04261	0.0642486	-3.96019	0.0347564	0.142283	yes	down	0.0258361	0	0.0224163	0	0	0	0.0160841	0
Chr15_16928528_16930848	Pig.04263	20.0937	4.32867	0.0083717	0.0539071	yes	up	0	0	0	0.027405	0.0264263	0.0411985	0	0.0316766
Chr15_16932689_16939205	Pig.04263	21.417	4.42068	0.0325571	0.136272	yes	up	0	0	0	0.027405	0.0264263	0.0480649	0	0.0339654
Chr15_25222238_25299620		0.000908137	-10.1048	1.09633e-08	9.47993e-07	yes	down	1.44036	1.33548	0.650073	0	0	0	1.14197	0
Chr15_30370333_30377717	Pig.06806	18.4634	4.20659	0.027294	0.121476	yes	up	0	0	0	0.0822149	0	0	0	0.027405
Chr15_32019985_32060812	Pig.08949	27.5903	4.78609	0.0120349	0.0701403	yes	up	0	0	0	0.05481	0.0264263	0.0480649	0	0.0431004
Chr15_32075801_32147077		55.7958	5.80208	4.29538e-05	0.000952856	yes	up	0	0	0	0.0822149	0.132131	0.0411985	0	0.0851816
Chr15_32091371_32147077		4.565	2.19061	0.040422	0.158435	yes	up	0.012918	0.0288752	0	0.0753637	0.0792788	0.0755305	0.0139311	0.0767243
Chr15_32145916_32147077		8.68301	3.1182	0.000470401	0.00653471	yes	up	0	0.0144376	0.0224163	0.102769	0.092492	0.185393	0.0122846	0.126885
Chr15_3699761_3737333	Pig.04234	0.0628047	-3.99298	0.0162066	0.0855688	yes	down	0.0839672	0.0216564	0.074721	0	0.0132131	0	0.0601149	0.00440438
Chr15_3734521_3737333	Pig.04234	0.0266444	-5.23003	0.00600925	0.0435234	yes	down	0.0193771	0.0144376	0.0821931	0	0	0	0.0386693	0
Chr15_4269648_4273760	Pig.04236	2.84911	1.51051	0.0167459	0.0874873	yes	up	0.0387541	0.0216564	0.0224163	0.116471	0.0990985	0.0686641	0.0276089	0.0947446
Chr15_46857316_46859616	MSTRG.36392,Pig.02709	0.090743	-3.46207	0.0440896	0.166574	yes	down	0.0193771	0.0144376	0	0	0	0	0.0112716	0
Chr15_53288260_53327464		24.5943	4.62025	0.00656288	0.0464223	yes	up	0	0	0	0.027405	0.0528526	0.034332	0	0.0381965
Chr15_55229766_55237802		9.70289	3.27841	0.00740961	0.0506263	yes	up	0	0.0144376	0	0.0822149	0.046246	0.034332	0.00481254	0.0542643
Chr15_57751128_57770746	Pig.02634	38.3021	5.25935	0.000258587	0.00402806	yes	up	0	0	0	0.0822149	0.0594591	0.034332	0	0.0586687
Chr15_57751143_57770746	Pig.02634	21.8657	4.4506	0.022627	0.106999	yes	up	0	0	0	0.0342562	0.0396394	0.0274656	0	0.0337871
Chr15_66087214_66104895	Pig.00251	20.0821	4.32784	0.00262444	0.0243854	yes	up	0	0	0	0.0342562	0.0132131	0.0480649	0	0.0318447
Chr15_66087214_66122813	Pig.00251	0.0366872	-4.76858	0.0043083	0.0343126	yes	down	0.0322951	0	0.0523047	0	0	0	0.0281999	0
Chr15_66099298_66122813	Pig.00251	0.145164	-2.78424	0.0183308	0.0926464	yes	down	0.0193771	0.0433129	0.0149442	0	0.0132131	0	0.025878	0.00440438
Chr15_669885_671624	MSTRG.36032,Pig.04214	45.9064	5.52062	0.00715338	0.0496053	yes	up	0	0	0	0.0685124	0.0528526	0.0961297	0	0.0724982
Chr15_67354880_67355080	Pig.00246	8.65658	3.1138	0.0332017	0.13846	yes	up	0	0	0	0.0205537	0	0.0205992	0	0.0137177
Chr15_67397578_67408824	Pig.00246	0.0733452	-3.76915	0.0474089	0.174066	yes	down	0.012918	0.0144376	0.0149442	0	0	0	0.0141	0
Chr15_67621405_67628331	Pig.00244	0.313955	-1.67137	0.000117938	0.0022209	yes	down	0.251902	0.259877	0.336244	0.0479587	0.125525	0.151061	0.282674	0.108182
Chr15_6770057_6775241		0.0406428	-4.62086	0.0184576	0.0928957	yes	down	0.0322951	0.0216564	0.0224163	0	0	0	0.0254559	0
Chr15_684262_685460	MSTRG.36032,Pig.04214	81.3044	6.34526	1.78235e-05	0.000449512	yes	up	0	0	0	0.10962	0.158558	0.109863	0	0.126013
Chr15_684262_688975	MSTRG.36032,Pig.04214	107.233	6.74461	5.23771e-06	0.000164386	yes	up	0	0	0	0.0822149	0.158558	0.274656	0	0.17181
Chr15_69322019_69341660	Pig.00235	0.224931	-2.15245	0.048478	0.175836	yes	down	0.0581312	0.0649693	0.0523047	0.027405	0	0.0205992	0.0584684	0.0160014
Chr15_720143_721864	MSTRG.36032,Pig.04214	60.8808	5.92792	0.00294726	0.0260982	yes	up	0	0	0	0.0822149	0.046246	0.164794	0	0.0977516
Chr15_76012998_76035026	Pig.00205	0.0269522	-5.21345	0.00748817	0.0507638	yes	down	0.0193771	0.0505317	0.0448326	0	0	0	0.0382471	0
Chr15_77398046_77406606		49.9019	5.64102	0.0155075	0.0831714	yes	up	0	0	0	0.0685124	0.0528526	0.116729	0	0.0793647
Chr15_77516142_77519536	Pig.00190	4.73331	2.24285	0.0209457	0.101602	yes	up	0	0.0433129	0	0.05481	0.046246	0.151061	0.0144376	0.084039
Chr15_77526292_77541510	Pig.00190	23.0721	4.52808	0.000195038	0.00322802	yes	up	0	0.0144376	0	0.0890662	0.112312	0.199126	0.00481254	0.133501
Chr15_77541444_77547742	Pig.00190	4.30808	2.10705	0.0138298	0.0777951	yes	up	0.0322951	0	0.0224163	0.05481	0.105705	0.130462	0.0182371	0.0969923
Chr15_78557752_78637426	Pig.00183	0.050546	-4.30626	0.000366615	0.0053749	yes	down	0.0775082	0.0721881	0.074721	0.0137025	0	0	0.0748058	0.0045675
Chr15_78573219_78637426	Pig.00183	0.135672	-2.8818	1.31773e-05	0.000353368	yes	down	0.251902	0.166033	0.127026	0.05481	0.0132131	0.0205992	0.181653	0.0295408
Chr15_78580145_78637426	Pig.00183	0.00556192	-7.4902	2.92203e-07	1.67306e-05	yes	down	0.167934	0.194908	0.194275	0	0	0	0.185706	0
Chr15_78588493_78637426	Pig.00183	0.216573	-2.20708	3.11088e-10	4.27566e-08	yes	down	1.13679	1.0756	1.27026	0.157579	0.284082	0.487515	1.16088	0.309725
Chr15_78604943_78637426	Pig.00183	0.22278	-2.16631	6.9228e-07	3.22328e-05	yes	down	0.290656	0.223783	0.186802	0.0479587	0.0594591	0.0823969	0.233747	0.0632716
Chr15_794951_796414	MSTRG.36032,Pig.04214	29.9633	4.90512	0.0282224	0.123404	yes	up	0	0	0	0.0616612	0	0.0823969	0	0.0480194
Chr15_79969948_79977134	Pig.00171	0.029188	-5.09848	0.000292566	0.004459	yes	down	0.0258361	0.0433129	0.0373605	0	0	0	0.0355031	0
Chr15_801011_805676	MSTRG.36032,Pig.04214	85.2185	6.41309	3.21342e-05	0.000759898	yes	up	0	0	0	0.143876	0.0990985	0.157927	0	0.133634
Chr15_805572_807792	MSTRG.36032,Pig.04214	26.4857	4.72714	0.0432135	0.165249	yes	up	0	0	0	0.0411075	0.0594591	0.0205992	0	0.0403886
Chr15_83088549_83099045		51.1142	5.67565	0.00177336	0.0182816	yes	up	0	0	0	0.0822149	0.092492	0.0617977	0	0.0788349
Chr15_85607846_85612818		0.0313998	-4.9931	0.00275886	0.0250843	yes	down	0.0322951	0.0216564	0.0448326	0	0	0	0.032928	0
Chr15_85654429_85654587	Pig.00129,MSTRG.36928	36.8917	5.20522	0.00955304	0.0593493	yes	up	0	0	0	0.0753637	0.0594591	0.034332	0	0.056385
Chr15_85727147_85737913	Pig.00129,MSTRG.36928	434.768	8.7641	2.21516e-09	2.3464e-07	yes	up	0	0	0	0.568653	0.766362	0.700374	0	0.678463
Chr15_85727591_85729816	Pig.00129,MSTRG.36928	44.5428	5.47712	0.00226941	0.0222006	yes	up	0	0	0	0.05481	0.0726723	0.0823969	0	0.0699597
Chr15_85739045_85742302	MSTRG.36928	1.26156e+08	26.9106	0.000173258	0.00298391	yes	up	0	0	0	0.452182	0	0.281523	0	0.244568
Chr15_85739054_85739328	Pig.00129,MSTRG.36928	36.1852	5.17733	0.0496743	0.178971	yes	up	0	0	0	0.102769	0.046246	0.0137328	0	0.0542492
Chr15_85740264_85743393	MSTRG.36928	122.228	6.93343	0.000201018	0.00327582	yes	up	0	0	0	0.150727	0.270869	0.144195	0	0.188597
Chr15_85742225_85755442	MSTRG.36928	37.2224	5.2181	0.0111089	0.065931	yes	up	0	0	0	0.102769	0.0330328	0.034332	0	0.0567112
Chr15_85742461_85755442	MSTRG.36928	19.6699	4.29792	0.0448806	0.167777	yes	up	0	0	0	0.0137025	0.0264263	0.0549313	0	0.0316867
Chr15_85751272_85755442	Pig.00129,MSTRG.36928	55.6357	5.79794	0.00755668	0.0510648	yes	up	0	0	0	0.0685124	0.0726723	0.123595	0	0.08826
Chr15_85752835_85754775	Pig.00129,MSTRG.36928	164.944	7.36583	0.00381869	0.0313598	yes	up	0	0	0	0.191835	0.21141	0.384519	0	0.262588
Chr15_85752835_85755442	Pig.00129,MSTRG.36928	364.619	8.51025	0.00570781	0.0419134	yes	up	0	0	0	0.733083	0.65405	0.274656	0	0.55393
Chr15_85752835_85757436	Pig.00129,MSTRG.36928	29.7998	4.89723	0.0116657	0.0683473	yes	up	0	0	0	0.0753637	0.0396394	0.0205992	0	0.0452008
Chr15_85752835_85764319	Pig.00129,MSTRG.36928	2290	11.1611	1.13264e-16	6.85569e-14	yes	up	0	0	0	2.58292	3.22401	5.10174	0	3.63622
Chr15_85752835_85764659	Pig.00129,MSTRG.36928	246.135	7.94331	2.88369e-09	2.98005e-07	yes	up	0	0	0	0.404223	0.469066	0.260924	0	0.378071
Chr15_85758890_85759847	Pig.00129,MSTRG.36928	117.785	6.88001	0.000117275	0.00221827	yes	up	0	0	0	0.137025	0.336935	0.0617977	0	0.178586
Chr15_85758953_85759805	Pig.00129,MSTRG.36928	166.638	7.38058	0.000984792	0.0113897	yes	up	0	0	0	0.226091	0.369968	0.17166	0	0.255906
Chr15_85759478_85759847	Pig.00129,MSTRG.36928	741.971	9.53522	0.00732974	0.05058	yes	up	0	0	0	0.739934	1.97536	0.700374	0	1.13856
Chr15_85760062_85760268	Pig.00129,MSTRG.36928	54.1004	5.75757	0.0120677	0.0701993	yes	up	0	0	0	0.0959174	0.0858854	0.0686641	0	0.083489
Chr15_85760464_85764319	Pig.00129,MSTRG.36928	48.5807	5.60231	0.00942015	0.0589953	yes	up	0	0	0	0.0137025	0.0726723	0.151061	0	0.0791453
Chr15_85761324_85761662	Pig.00129,MSTRG.36928	8101.26	12.9839	0.00318925	0.0275773	yes	up	0	0	0	12.4145	17.6065	7.1136	0	12.3782
Chr15_85761324_85761698	Pig.00129,MSTRG.36928	52.8817	5.7247	0.00285368	0.0256166	yes	up	0	0	0	0.0959174	0.092492	0.0549313	0	0.0811136
Chr15_85761905_85764319	Pig.00129,MSTRG.36928	156.994	7.29457	5.00412e-05	0.00108176	yes	up	0	0	0	0.0753637	0.198197	0.494381	0	0.255981
Chr15_85769439_85774733	Pig.00129,MSTRG.36928	117.89	6.8813	0.00217992	0.0215299	yes	up	0	0	0	0.0616612	0.198197	0.308988	0	0.189616
Chr15_85772597_85773161	Pig.00129,MSTRG.36928	477.904	8.90058	2.14316e-11	4.77925e-09	yes	up	0	0	0	0.356265	1.05705	0.837702	0	0.750339
Chr15_85810583_85810861	Pig.00129,MSTRG.36928	67.4669	6.07611	0.00192266	0.0195355	yes	up	0	0	0	0.16443	0.046246	0.102996	0	0.104557
Chr15_85851806_85855042	Pig.00129,MSTRG.36928	84.6949	6.4042	3.17611e-06	0.000117019	yes	up	0	0	0	0.0822149	0.092492	0.233458	0	0.136055
Chr15_85875433_85875570	Pig.00129,MSTRG.36928	185.328	7.53394	9.16471e-06	0.000255466	yes	up	0	0	0	0.123322	0.403001	0.350187	0	0.29217
Chr15_89874611_89878935	Pig.00114	0.255845	-1.96666	0.0340345	0.140962	yes	down	0.0452131	0.0433129	0.0448326	0.0137025	0.0264263	0	0.0444529	0.0133763
Chr15_96711870_96728010	Pig.00081	0.0340613	-4.87572	0.00593713	0.0433016	yes	down	0.0322951	0.0288752	0.0298884	0	0	0	0.0303529	0
Chr16_15371403_15432891	Pig.04581	0.068074	-3.87675	0.0278287	0.122738	yes	down	0.0968853	0.0577505	0.104609	0.0205537	0	0	0.086415	0.00685124
Chr16_2873629_2883354	Pig.13821	44.12	5.46336	0.0016549	0.0174222	yes	up	0	0	0	0.0616612	0.0396394	0.109863	0	0.0703877
Chr16_28892706_28913536		0.0227541	-5.45773	0.0064432	0.0459144	yes	down	0.0258361	0.0577505	0.0523047	0	0	0	0.0452971	0
Chr16_28904053_28913536	Pig.04523	0.0384461	-4.70102	0.0136339	0.0771252	yes	down	0	0.0505317	0.0298884	0	0	0	0.0268067	0
Chr16_29597804_29638933	Pig.04517,MSTRG.38206	0.0108354	-6.5281	6.27765e-07	3.02255e-05	yes	down	0.161475	0.0866257	0.0373605	0	0	0	0.0951539	0
Chr16_33788658_33796723	Pig.01133	0.0443257	-4.49571	0.00261161	0.0243731	yes	down	0.0258361	0.0216564	0.0224163	0	0	0	0.0233029	0
Chr16_35124825_35153335	Pig.01137	0.0351701	-4.82951	0.00448773	0.035147	yes	down	0	0.0433129	0.0448326	0	0	0	0.0293818	0
Chr16_40041687_40063130	Pig.01158	0.124711	-3.00334	0.00435722	0.0345076	yes	down	0.0968853	0.0144376	0.0224163	0	0.0198197	0	0.0445797	0.00660657
Chr16_43972316_43979789	Pig.01172	4.06883	2.02461	5.15789e-05	0.00110509	yes	up	0.0645902	0.151595	0.074721	0.554951	0.409607	0.453183	0.0969687	0.47258
Chr16_45446435_45470707	Pig.01182	0.188258	-2.40922	0.0145142	0.0796801	yes	down	0.0258361	0.0577505	0.0373605	0.0137025	0.0132131	0	0.0403157	0.00897188
Chr16_45610455_45616147	Pig.01183,MSTRG.38422	2.00749	1.00539	0.00209811	0.0209991	yes	up	0.0839672	0.144376	0.112081	0.253496	0.284082	0.281523	0.113475	0.273034
Chr16_53619992_53627836	Pig.01243	173.662	7.44014	1.99402e-08	1.62474e-06	yes	up	0	0	0	0.280901	0.237836	0.295256	0	0.271331
Chr16_53671468_53694230	Pig.01244,MSTRG.38604	0.0711177	-3.81365	1.12162e-05	0.000304634	yes	down	0.180853	0.202127	0.224163	0	0	0.0549313	0.202381	0.0183104
Chr16_53671468_53741947	Pig.01244,MSTRG.38604	0.00751487	-7.05604	4.08137e-06	0.000137328	yes	down	0.20023	0.0866257	0.127026	0	0	0	0.13796	0
Chr16_55719838_55728887		0.0211434	-5.56365	0.00251425	0.0236205	yes	down	0.0581312	0.0288752	0.0597768	0	0	0	0.0489277	0
Chr16_56515608_56520512	Pig.01261	2.99798	1.58399	3.47317e-05	0.00079925	yes	up	0.12918	0.0721881	0.0672489	0.308306	0.297296	0.377653	0.0895391	0.327751
Chr16_56704855_56725231	Pig.01262	0.0394074	-4.66539	0.0130079	0.0747823	yes	down	0.0193771	0.0144376	0.0448326	0	0	0	0.0262158	0
Chr16_57321264_57327791		4.63281	2.21189	0.0193745	0.0964629	yes	up	0	0.036094	0	0.0685124	0.0858854	0.0411985	0.0120313	0.0651988
Chr16_58703341_58706692	Pig.16455	6.39174	2.67621	0.00458456	0.0354367	yes	up	0	0.0216564	0	0.0616612	0.046246	0.0549313	0.00721881	0.0542795
Chr16_58703341_58719462	Pig.16455	7.28075	2.86409	0.0432656	0.165299	yes	up	0	0	0	0.0137025	0.0198197	0	0	0.0111741
Chr16_60541346_60541707	MSTRG.38732	0.0577524	-4.11398	5.92531e-06	0.000181924	yes	down	0.148557	0.158814	0.074721	0	0	0.0274656	0.127364	0.00915521
Chr16_62058944_62066699	Pig.06635	0.214369	-2.22183	0.047692	0.174651	yes	down	0.0258361	0.0577505	0.0448326	0	0.0132131	0.0205992	0.0428064	0.0112708
Chr16_6840714_6840849		6.19143	2.63027	0.000657293	0.00844035	yes	up	0.0193771	0.036094	0.0298884	0.315157	0.224623	0.0755305	0.0284532	0.205104
Chr16_6840714_6845508		3.59005	1.844	3.48976e-05	0.00079925	yes	up	0.426295	0.772413	0.60524	3.75448	2.23302	1.6754	0.601316	2.5543
Chr16_6845373_6845508		3.31419	1.72866	0.000154797	0.00275578	yes	up	0.174393	0.462004	0.373605	1.84984	1.05044	1.09176	0.336667	1.33068
Chr16_77005665_77014345		0.0712398	-3.81117	0.0269907	0.120632	yes	down	0	0.0288752	0.0149442	0	0	0	0.0146065	0
Chr17_13394888_13399207	Pig.13496	0.0341441	-4.87222	0.0130559	0.0749564	yes	down	0.0258361	0.0649693	0	0	0	0	0.0302685	0
Chr17_24015491_24018166	Pig.09554	14.0971	3.81733	0.0411925	0.160416	yes	up	0	0	0	0.0137025	0.0132131	0.0411985	0	0.0227047
Chr17_29380154_29393610	Pig.09502	36.4063	5.18612	0.018555	0.0932591	yes	up	0	0	0	0.123322	0.0264263	0.0137328	0	0.0544938
Chr17_34930916_34938623	Pig.11892	10.1563	3.34431	0.027813	0.122738	yes	up	0	0.0216564	0	0.0822149	0.0792788	0.102996	0.00721881	0.0881633
Chr17_34930916_34943672	Pig.11892	8.06435	3.01156	2.35554e-06	9.41549e-05	yes	up	0.0387541	0.0433129	0	0.260347	0.297296	0.247191	0.0273557	0.268278
Chr17_34930916_34945628	Pig.11892	4.52098	2.17664	6.84231e-05	0.00140732	yes	up	0.0581312	0.0288752	0.0672489	0.260347	0.224623	0.36392	0.0514184	0.282963
Chr17_37905432_37916365	Pig.07377	64.9375	6.02098	0.000114263	0.00217724	yes	up	0	0	0	0.10962	0.0726723	0.123595	0	0.101963
Chr17_38217527_38223327	Pig.07383	20.607	4.36506	0.0363995	0.146881	yes	up	0	0	0	0	0.0264263	0.0755305	0	0.0339856
Chr17_4449441_4457652	MSTRG.38895	15.2102	3.92697	0.0368869	0.148002	yes	up	0	0	0	0.0137025	0	0.0617977	0	0.0251667
Chr17_46335644_46349120		23.3009	4.54231	0.00317422	0.0275597	yes	up	0	0	0	0.0342562	0.046246	0.0274656	0	0.0359893
Chr17_47381327_47383871	Pig.14975	0.449107	-1.15487	0.0283988	0.123919	yes	down	0.206689	0.129939	0.134498	0.0822149	0.0528526	0.123595	0.157042	0.0862209
Chr17_50921162_50925049	Pig.09982	3.77005	1.91459	0.0232052	0.108882	yes	up	0.0193771	0.0216564	0.0224163	0.0685124	0.092492	0.130462	0.0211499	0.0971554
Chr17_51000006_51005416	Pig.09982	121.807	6.92845	2.0234e-07	1.24248e-05	yes	up	0	0	0	0.27405	0.132131	0.157927	0	0.188036
Chr17_52517980_52521056		0.330802	-1.59596	0.04739	0.174066	yes	down	0.0322951	0.0866257	0.0672489	0.0137025	0.0330328	0.0274656	0.0620566	0.0247337
Chr17_7571166_7574449		0.0746087	-3.74451	7.83355e-05	0.0015656	yes	down	0.361705	0.252658	0.164386	0.0411075	0.0264263	0	0.259583	0.0225112
Chr18_10122395_10127310	Pig.17909	0.0432951	-4.52965	0.0034117	0.0289505	yes	down	0.012918	0.0216564	0.0373605	0	0	0	0.0239783	0
Chr18_10724778_10744895	Pig.17902	0.072793	-3.78006	0.0233156	0.109	yes	down	0.012918	0	0.0298884	0	0	0	0.0142688	0
Chr18_10736400_10765303	Pig.17902	10.5006	3.3924	0.00745593	0.0506263	yes	up	0.012918	0	0	0.0616612	0.0264263	0.0892633	0.00430601	0.0591169
Chr18_1623407_1626053	MSTRG.40019	43.2718	5.43536	0.00125005	0.0138288	yes	up	0	0	0	0.0822149	0.0330328	0.0892633	0	0.0681704
Chr18_1635118_1641276	MSTRG.40019	4.98688	2.31814	3.89889e-10	5.16237e-08	yes	up	0.0581312	0.101063	0.104609	0.390521	0.561558	0.63171	0.0879346	0.52793
Chr18_1750812_1760710	Pig.15542	0.0660895	-3.91944	0.0337424	0.140163	yes	down	0.0322951	0.0144376	0	0	0	0	0.0155776	0
Chr18_17967186_18000378	Pig.01297	0.0556469	-4.16756	0.0144767	0.0796801	yes	down	0.0258361	0	0.0298884	0	0	0	0.0185748	0
Chr18_17987495_18042263	Pig.01297	0.128101	-2.96465	0.0406893	0.159335	yes	down	0.0387541	0.0577505	0.0298884	0	0	0.0205992	0.042131	0.00686641
Chr18_18011088_18042263	Pig.01297	0.160101	-2.64295	0.0134567	0.0767375	yes	down	0.0258361	0.0216564	0.0597768	0.0205537	0	0	0.0357564	0.00685124
Chr18_19122844_19127334	Pig.01309	35.0162	5.12995	0.00210594	0.0209991	yes	up	0	0	0	0.0753637	0.0330328	0.0549313	0	0.0544426
Chr18_19332995_19350147	Pig.01311	0.0438913	-4.50992	0.0085833	0.0549656	yes	down	0.0193771	0.0288752	0.0224163	0	0	0	0.0235562	0
Chr18_2037034_2043252	Pig.15539	0.085956	-3.54026	0.0293606	0.12681	yes	down	0	0.0216564	0.0149442	0	0	0	0.0122002	0
Chr18_25510138_25527479		0.409841	-1.28687	0.0129579	0.0745957	yes	down	0.355246	0.346503	0.298884	0.0959174	0.178377	0.226592	0.333544	0.166962
Chr18_2812373_2825012	Pig.15536	2.85019	1.51106	0.016208	0.0855688	yes	up	0.0258361	0	0.0373605	0.0959174	0.0396394	0.0823969	0.0210655	0.0726512
Chr18_29722170_29729626	Pig.01375	29.2358	4.86966	0.0203118	0.099839	yes	up	0	0	0	0.0479587	0.0528526	0.034332	0	0.0450478
Chr18_31666003_31666275	Pig.01383	0.253153	-1.98192	0.00530296	0.0399088	yes	down	0.0904263	0.0649693	0.0448326	0.0342562	0.0132131	0.0137328	0.0667427	0.0204007
Chr18_31666003_31703354	Pig.01383	0.00785896	-6.99145	4.59793e-11	9.27687e-09	yes	down	0.600689	0.411472	0.410965	0	0	0.0137328	0.474375	0.00457761
Chr18_3313147_3314482	Pig.15530	5.69857	2.5106	9.92229e-05	0.00193736	yes	up	0.0387541	0	0.0448326	0.0890662	0.184984	0.315855	0.0278622	0.196635
Chr18_38971782_38985420	Pig.07046	7.78909	2.96145	6.00436e-07	2.95819e-05	yes	up	0.012918	0.0216564	0.0821931	0.301455	0.363361	0.418851	0.0389225	0.361222
Chr18_39482693_39521648	Pig.07049	0.0471053	-4.40797	0.0044699	0.0350721	yes	down	0	0.0216564	0.0448326	0	0	0	0.022163	0
Chr18_41405196_41419587	Pig.07058	0.0128666	-6.28022	9.59687e-07	4.28021e-05	yes	down	0.0516721	0.12272	0.0672489	0	0	0	0.0805469	0
Chr18_45729590_45744165	Pig.07095	0.370481	-1.43253	0.000198272	0.00324355	yes	down	0.387541	0.30319	0.239107	0.116471	0.204804	0.0892633	0.309946	0.136846
Chr18_45729590_45754366	Pig.07095	0.223734	-2.16014	0.00564041	0.0416349	yes	down	0.0516721	0.036094	0.0373605	0.0205537	0.0132131	0	0.0417089	0.0112556
Chr18_48365250_48392464		22.7769	4.5095	0.00434585	0.0345076	yes	up	0	0	0	0.0137025	0.046246	0.0480649	0	0.0360044
Chr18_49965466_49966837	Pig.15666	0.048069	-4.37875	0.00114245	0.0128739	yes	down	0	0.0144376	0.0523047	0	0	0	0.0222474	0
Chr18_5449081_5454693	Pig.13668	0.198501	-2.33278	0.000798897	0.00975483	yes	down	0.0710492	0.0721881	0.0821931	0.0137025	0.0132131	0.0274656	0.0751435	0.0181271
Chr18_55254219_55264445	Pig.17674	2.75993	1.46463	0.00175316	0.0182062	yes	up	0.167934	0.0649693	0.14197	0.397372	0.44264	0.405118	0.124958	0.415043
Chr18_55341894_55397915	Pig.17676	0.249301	-2.00404	0.000761091	0.00942696	yes	down	0.219607	0.18047	0.186802	0.0890662	0.0132131	0.0755305	0.195626	0.0592699
Chr18_55387035_55397915	Pig.17676	0.462343	-1.11297	0.00697046	0.048791	yes	down	0.72341	0.570286	0.575352	0.390521	0.383181	0.254057	0.623016	0.342586
Chr18_5903070_5905755	Pig.13665	0.0892761	-3.48558	6.23964e-11	1.14945e-08	yes	down	0.161475	0.295971	0.291412	0.0205537	0	0.0617977	0.249619	0.0274505
Chr18_9507275_9519959	Pig.17918	0.241606	-2.04927	1.44317e-06	6.11472e-05	yes	down	0.155016	0.18047	0.201747	0.0616612	0.0528526	0.0411985	0.179078	0.0519041
Chr18_9507275_9540502	Pig.17918	0.0349859	-4.83708	0.00822756	0.0536674	yes	down	0	0.036094	0.0523047	0	0	0	0.0294662	0
Chr18_9569185_9576345		11.6851	3.54659	0.0315993	0.133635	yes	up	0	0	0	0	0.0528526	0	0	0.0176175
ChrX_103903248_103914281		2.90288	1.53749	0.0044211	0.034883	yes	up	0.103344	0.144376	0.0373605	0.335711	0.270869	0.398252	0.095027	0.334944
ChrX_103908657_103914281	Pig.04427	56.0375	5.80832	0.00066577	0.00847108	yes	up	0	0	0	0.0411075	0.0660657	0.164794	0	0.0906557
ChrX_114395060_114411461	Pig.08383	14.3928	3.84728	0.0362695	0.146496	yes	up	0	0	0	0.0205537	0.0198197	0.0274656	0	0.022613
ChrX_11445105_11457569	Pig.06016	0.108711	-3.20143	0.0342011	0.141341	yes	down	0	0.0144376	0.0149442	0	0	0	0.00979394	0
ChrX_116987066_116999939	Pig.08395	9.03886	3.17614	0.0124778	0.0722249	yes	up	0.012918	0	0	0.0685124	0.0330328	0.0480649	0.00430601	0.0498701
ChrX_117725135_117726758	MSTRG.42462	0.030309	-5.04411	4.89997e-25	6.92039e-22	yes	down	1.56308	1.47986	1.4197	0.0479587	0.0726723	0.0411985	1.48755	0.0539431
ChrX_117725135_117785162	MSTRG.42462	0.0109621	-6.51133	0.000289741	0.00443189	yes	down	0.167934	0.0794069	0.0373605	0	0	0	0.0949006	0
ChrX_18169502_18216807	Pig.05975	0.218893	-2.1917	0.0478569	0.175103	yes	down	0.0258361	0.0288752	0.0224163	0	0.0198197	0	0.0257092	0.00660657
ChrX_20814686_20820349	Pig.01772	0.0390836	-4.67729	0.00379647	0.0312951	yes	down	0	0.0794069	0	0	0	0	0.026469	0
ChrX_21043378_21065144	Pig.01775	15.5446	3.95834	0.0448829	0.167777	yes	up	0	0	0	0.0137025	0.0198197	0.0411985	0	0.0249069
ChrX_21050389_21065144	Pig.01775	2.93344	1.55259	0.00591078	0.0432538	yes	up	0.0387541	0.0649693	0.0821931	0.191835	0.21141	0.254057	0.0619722	0.219101
ChrX_32827680_32872783	Pig.01823	0.0196714	-5.66776	0.000509821	0.00694354	yes	down	0.0775082	0.0505317	0.0298884	0	0	0	0.0526428	0
ChrX_32984351_33033861	Pig.01823	0.0161848	-5.94922	0.00125981	0.0138649	yes	down	0.0581312	0.036094	0.0971373	0	0	0	0.0637875	0
ChrX_33326669_33364670	Pig.01823	25.1445	4.65217	0.0393326	0.156219	yes	up	0	0	0	0.0411075	0.0594591	0.0137328	0	0.0380998
ChrX_45869988_45872448	Pig.09871	45.4044	5.50476	0.00179086	0.0184172	yes	up	0	0	0	0.0959174	0.0528526	0.0617977	0	0.0701892
ChrX_47639139_47639690	Pig.09826	0.356268	-1.48897	0.0308618	0.131287	yes	down	0.0258361	0.0216564	0.127026	0.0205537	0.0198197	0.034332	0.0581727	0.0249018
ChrX_52315117_52332491	Pig.11763	0.020965	-5.57587	0.00454673	0.0354226	yes	down	0.0387541	0.0866257	0.0224163	0	0	0	0.0492654	0
ChrX_63489000_63504023	Pig.10458	65.1316	6.02529	7.89917e-07	3.59879e-05	yes	up	0	0.0144376	0	0.431628	0.369968	0.295256	0.00481254	0.365617
ChrX_69088121_69130214	Pig.06669	8.53271	3.093	0.0464886	0.171728	yes	up	0	0	0	0	0.0198197	0.0205992	0	0.013473
ChrX_80695596_80734373	Pig.02331	0.0799064	-3.64554	0.00325821	0.028059	yes	down	0.0645902	0.0288752	0.0448326	0	0	0.0137328	0.0460993	0.00457761
ChrX_85946567_85954427		0.0273546	-5.19207	0.0200446	0.098985	yes	down	0.0322951	0.036094	0.0448326	0	0	0	0.0377406	0
ChrX_92332569_92363277	Pig.02436	9.4998	3.2479	0.0403615	0.158344	yes	up	0	0.0144376	0	0.0411075	0.0792788	0.0411985	0.00481254	0.0538616
ChrX_94780501_94789821	Pig.02450,MSTRG.42159	28.3896	4.82729	6.32923e-05	0.00132757	yes	up	0.012918	0	0	0.137025	0.165164	0.17166	0.00430601	0.15795
Scaffold1067_17384_34108	Pig.21932	0.248174	-2.01058	0.0230191	0.108489	yes	down	0.0258361	0.0433129	0.0448326	0.0205537	0	0.0137328	0.0379938	0.0114289
Scaffold1082_53631_54829	Pig.21957	0.336177	-1.57271	0.00468422	0.0358898	yes	down	0.0710492	0.0505317	0.112081	0.0137025	0.0396394	0.0411985	0.0778874	0.0315135
Scaffold109_2537105_2542457	MSTRG.42720,Pig.10028	4.89162	2.29031	0.00561516	0.0416308	yes	up	0.0258361	0.0505317	0	0.0890662	0.145345	0.226592	0.0254559	0.153667
Scaffold109_3725674_3727953	Pig.10034	11.8962	3.57243	0.00411897	0.0331788	yes	up	0.0193771	0	0	0.123322	0.046246	0.123595	0.00645902	0.0977212
Scaffold117_1213266_1228785	Pig.10777	0.192563	-2.3766	0.0157333	0.0840632	yes	down	0.0452131	0.0577505	0.0448326	0.0137025	0.0198197	0	0.0492654	0.0111741
Scaffold117_530053_543015	Pig.10775	134.774	7.0744	2.80332e-07	1.64968e-05	yes	up	0	0	0	0.21924	0.19159	0.219725	0	0.210185
Scaffold117_530053_554161	Pig.10775	50.1079	5.64696	0.000737703	0.00922826	yes	up	0	0	0	0.0616612	0.0726723	0.102996	0	0.0791099
Scaffold117_530053_569048	Pig.10775	31.674	4.98523	0.00464187	0.0356944	yes	up	0	0	0	0.027405	0.0726723	0.0480649	0	0.0493807
Scaffold117_594800_601058	Pig.10775	34.2455	5.09784	0.0147471	0.0804426	yes	up	0	0	0	0.0411075	0.046246	0.0755305	0	0.0542946
Scaffold124_4649433_4650335		42.1291	5.39674	0.000854147	0.0101373	yes	up	0	0	0	0.0890662	0.0330328	0.0755305	0	0.0658765
Scaffold124_4666473_4669585	Pig.11261	85.995	6.42618	2.46517e-05	0.000610191	yes	up	0	0	0	0.123322	0.171771	0.102996	0	0.132696
Scaffold124_4666473_4674852	Pig.11261	88.8217	6.47284	4.24533e-06	0.000141633	yes	up	0	0	0	0.171281	0.105705	0.137328	0	0.138105
Scaffold124_4666473_4688914	Pig.11261	74.9158	6.2272	1.60782e-05	0.000415385	yes	up	0	0	0	0.0959174	0.125525	0.130462	0	0.117301
Scaffold124_4687949_4688914	Pig.11261	37.7071	5.23677	0.00265865	0.0246492	yes	up	0	0	0	0.0753637	0.0330328	0.0686641	0	0.0590202
Scaffold124_4831155_4833214	Pig.11264	0.325401	-1.61971	0.0195095	0.0966836	yes	down	0.0452131	0.129939	0.0672489	0.027405	0.0396394	0.0274656	0.0808002	0.0315033
Scaffold124_5105139_5107452	Pig.11268	0.135917	-2.8792	0.0115736	0.0679187	yes	down	0.180853	0.187689	0.171858	0.0342562	0.0264263	0.0274656	0.180133	0.0293827
Scaffold124_5105139_5113215	Pig.11268	0.158621	-2.65635	0.000765327	0.00942696	yes	down	0.465049	0.231002	0.313828	0.0959174	0.046246	0.0480649	0.336626	0.0634094
Scaffold124_5193096_5197695	Pig.11269	0.0373224	-4.74381	0.00414125	0.033232	yes	down	0.0387541	0.0144376	0.0298884	0	0	0	0.0276934	0
Scaffold155_4251629_4256045	MSTRG.43205,Pig.12793	35.8482	5.16383	0.00435011	0.0345076	yes	up	0	0	0	0.0411075	0.0594591	0.0686641	0	0.0564102
Scaffold155_4660228_4681981	Pig.12799	0.0263401	-5.24659	0.00515177	0.0391184	yes	down	0.0516721	0.0288752	0.0373605	0	0	0	0.0393026	0
Scaffold180_2562774_2570664	Pig.13867	6.6949	2.74306	9.85696e-16	5.22049e-13	yes	up	0.477967	0.288752	0.328772	3.08306	2.79458	2.93882	0.365164	2.93882
Scaffold180_2566240_2570664	Pig.13867	93.7532	6.5508	9.7031e-05	0.00190333	yes	up	0	0	0	0.143876	0.125525	0.17166	0	0.14702
Scaffold180_2612659_2614311	Pig.13868,MSTRG.43442	23.0527	4.52686	0.0257135	0.116522	yes	up	0	0	0	0.0205537	0.0528526	0.034332	0	0.0359128
Scaffold1928_5311_22991		0.0961562	-3.37848	0.00524281	0.0395968	yes	down	0.0322951	0.0866257	0.612712	0.027405	0	0.0617977	0.243878	0.0297342
Scaffold196_740027_748804	Pig.14393	0.144564	-2.79022	0.00555765	0.0415414	yes	down	0.0645902	0.0288752	0.104609	0.0205537	0.0132131	0	0.0660249	0.0112556
Scaffold196_757779_766655	Pig.14393	0.0783012	-3.67482	0.0280618	0.123053	yes	down	0.0387541	0	0	0	0	0	0.012918	0
Scaffold249_1778082_1785309	Pig.16601	0.042442	-4.55836	0.00963901	0.0597083	yes	down	0.0581312	0	0.0149442	0	0	0	0.0243585	0
Scaffold249_2002906_2003964		0.0489766	-4.35176	0.00214523	0.0212866	yes	down	0.0193771	0.0216564	0.0224163	0	0	0	0.0211499	0
Scaffold288_850448_855512	Pig.17809	3.61816	1.85526	0.0113899	0.0669334	yes	up	0.012918	0.0144376	0.0149442	0.0753637	0.0594591	0.0480649	0.0141	0.0609626
Scaffold288_854949_855512	Pig.17809	8.86664	3.14839	0.0368859	0.148002	yes	up	0.012918	0	0	0.0342562	0.0198197	0.0961297	0.00430601	0.0500686
Scaffold355_403360_409180	Pig.19337	2.62772	1.39381	0.00239299	0.0229047	yes	up	0.0904263	0.0794069	0.0672489	0.21924	0.21141	0.329588	0.0790273	0.253413
Scaffold355_696928_702892	Pig.19342	11.5366	3.52814	0.0351261	0.143391	yes	up	0	0	0	0.027405	0	0.0274656	0	0.0182902
Scaffold355_715883_722034	Pig.19342	5.33997	2.41683	0.000114592	0.00217724	yes	up	0	0.0577505	0.0373605	0.232942	0.184984	0.178527	0.0317037	0.198818
Scaffold419_205122_226753	Pig.20268	0.0485483	-4.36443	0.00289703	0.0258415	yes	down	0.012918	0.0288752	0.0224163	0	0	0	0.0214032	0
Scaffold419_234994_255861		0.0213703	-5.54825	5.68731e-05	0.00120486	yes	down	0.0710492	0.0288752	0.0448326	0	0	0	0.0482523	0
Scaffold4454_90_254	MSTRG.44768	0.00539642	-7.53378	0.017938	0.09135	yes	down	0.277738	0.187689	0.112081	0	0	0	0.192503	0
Scaffold4454_9718_9891	MSTRG.44768	0.0643256	-3.95846	0.000389286	0.00562937	yes	down	0.187312	0.324846	0.194275	0.027405	0.0132131	0.0137328	0.235478	0.018117
Scaffold4454_9792_9891	MSTRG.44768	0.117491	-3.08938	0.000301702	0.00458176	yes	down	0.452131	0.678568	0.552935	0.0685124	0.112312	0.0549313	0.561212	0.0785851
Scaffold610_58543_61034	Pig.21188	0.0583682	-4.09867	0.0423501	0.163125	yes	down	0.0387541	0.0144376	0	0	0	0	0.0177306	0
