# Supplementary material for: Spatiotemporal Regulation and Functional Analysis of Circular RNAs in Skeletal Muscle and Subcutaneous Fat during Pig Growth
Source: Biology (Basel). 2021 Aug 30;10(9):841. doi: 10.3390/biology10090841 (PMC8465536; doi:10.3390/biology10090841)
Supplement: Supplementary file 1 [file biology-10-00841-s001.zip › Supplemental Table S11.xlsx]

## Sheet: Muscle_STEM_kegg_enrichment
Pathway id	Description	Database	Ratio_in_study	Ratio_in_pop	Pvalue_uncorrected	Pvalue_corrected	Second_Category	First_Category	Diff_genes
ko03015	mRNA surveillance pathway	pathway	15/232	124/8754	8.715e-07	0.0002222	Translation	Genetic Information Processing	MSTRG.23858;MSTRG.26640;MSTRG.29085;MSTRG.31592;Pig.02648;Pig.02958;Pig.06073;Pig.11639;Pig.15596;Pig.16438;Pig.17772;Pig.19099;Pig.19648;Pig.19814;Pig.20497
ko04152	AMPK signaling pathway	pathway	15/232	151/8754	1.043e-05	0.00133	Signal transduction	Environmental Information Processing	MSTRG.22383;MSTRG.31592;Pig.00025;Pig.02648;Pig.05311;Pig.05831;Pig.06073;Pig.07168;Pig.11189;Pig.12113;Pig.12450;Pig.13867;Pig.16592;Pig.20026;Pig.20051
ko04922	Glucagon signaling pathway	pathway	13/232	123/8754	2.111e-05	0.001794	Endocrine system	Organismal Systems	MSTRG.22383;Pig.00629;Pig.00691;Pig.05311;Pig.05831;Pig.10357;Pig.12041;Pig.12450;Pig.13821;Pig.13867;Pig.13994;Pig.18447;Pig.20051
ko00640	Propanoate metabolism	pathway	7/232	41/8754	8.742e-05	0.005573	Carbohydrate metabolism	Metabolism	Pig.05831;Pig.06075;Pig.07095;Pig.07316;Pig.07939;Pig.08197;Pig.11752
ko04720	Long-term potentiation	pathway	9/232	76/8754	0.0001678	0.008557	Nervous system	Organismal Systems	MSTRG.13119;Pig.00629;Pig.00691;Pig.01775;Pig.07709;Pig.10357;Pig.15596;Pig.17918;Pig.18447
ko04921	Oxytocin signaling pathway	pathway	14/232	186/8754	0.0004124	0.01753	Endocrine system	Organismal Systems	MSTRG.17872;MSTRG.18290;MSTRG.18296;Pig.00260;Pig.00327;Pig.00629;Pig.00691;Pig.07168;Pig.11926;Pig.12450;Pig.13821;Pig.14278;Pig.15596;Pig.20309
ko04211	Longevity regulating pathway	pathway	10/232	107/8754	0.0005216	0.019	Aging	Organismal Systems	MSTRG.22383;Pig.04904;Pig.05311;Pig.07168;Pig.11189;Pig.12113;Pig.12450;Pig.13821;Pig.16592;Pig.20939
ko04350	TGF-beta signaling pathway	pathway	9/232	90/8754	0.0006034	0.01923	Signal transduction	Environmental Information Processing	Pig.00015;Pig.02648;Pig.03859;Pig.04236;Pig.07383;Pig.08060;Pig.10357;Pig.11189;Pig.18447
ko05166	Human T-cell leukemia virus 1 infection	pathway	18/232	296/8754	0.0008639	0.02448	Infectious disease: viral	Human Diseases	MSTRG.18290;MSTRG.18296;MSTRG.30131;Pig.00629;Pig.02601;Pig.03859;Pig.06120;Pig.08199;Pig.10357;Pig.13171;Pig.13464;Pig.13821;Pig.14278;Pig.15072;Pig.16494;Pig.18447;Pig.19061;Pig.20309
ko04120	Ubiquitin mediated proteolysis	pathway	12/232	160/8754	0.001093	0.02788	Folding, sorting and degradation	Genetic Information Processing	Pig.01311;Pig.01495;Pig.02027;Pig.04094;Pig.04669;Pig.05488;Pig.08060;Pig.08775;Pig.11881;Pig.13171;Pig.13884;Pig.15970
ko04218	Cellular senescence	pathway	13/232	188/8754	0.001448	0.03358	Cell growth and death	Cellular Processes	MSTRG.18290;MSTRG.18296;Pig.00629;Pig.02305;Pig.03859;Pig.05488;Pig.06120;Pig.07383;Pig.08199;Pig.14278;Pig.15596;Pig.16494;Pig.20309
ko00280	Valine, leucine and isoleucine degradation	pathway	7/232	66/8754	0.001728	0.03672	Amino acid metabolism	Metabolism	Pig.06075;Pig.06483;Pig.07095;Pig.07316;Pig.07939;Pig.08197;Pig.08199
ko04114	Oocyte meiosis	pathway	10/232	137/8754	0.003416	0.06222	Cell growth and death	Cellular Processes	MSTRG.38206;Pig.00629;Pig.00691;Pig.01775;Pig.02648;Pig.04517;Pig.13171;Pig.13821;Pig.15596;Pig.16592
ko04110	Cell cycle	pathway	10/232	136/8754	0.00324	0.06222	Cell growth and death	Cellular Processes	Pig.00725;Pig.05488;Pig.06120;Pig.07315;Pig.07383;Pig.08199;Pig.10357;Pig.13171;Pig.16494;Pig.18447
ko04910	Insulin signaling pathway	pathway	11/232	168/8754	0.005012	0.0852	Endocrine system	Organismal Systems	MSTRG.22383;Pig.05311;Pig.05831;Pig.08037;Pig.11189;Pig.11302;Pig.12450;Pig.13994;Pig.15596;Pig.17918;Pig.20051
ko00310	Lysine degradation	pathway	6/232	67/8754	0.008424	0.09237	Amino acid metabolism	Metabolism	Pig.02680;Pig.08197;Pig.08199;Pig.13668;Pig.19046;Pig.20939
ko04310	Wnt signaling pathway	pathway	10/232	155/8754	0.008096	0.09237	Signal transduction	Environmental Information Processing	MSTRG.18290;MSTRG.18296;Pig.00629;Pig.00691;Pig.06067;Pig.10357;Pig.13247;Pig.14278;Pig.18447;Pig.20309
ko04931	Insulin resistance	pathway	9/232	131/8754	0.007941	0.09237	Endocrine and metabolic disease	Human Diseases	MSTRG.22383;Pig.01775;Pig.04492;Pig.05311;Pig.05831;Pig.11189;Pig.12450;Pig.15596;Pig.20051
ko05215	Prostate cancer	pathway	8/232	110/8754	0.008693	0.09237	Cancer: specific types	Human Diseases	Pig.00676;Pig.05023;Pig.05488;Pig.10357;Pig.16494;Pig.16592;Pig.17918;Pig.18447
ko04919	Thyroid hormone signaling pathway	pathway	10/232	149/8754	0.00618	0.09237	Endocrine system	Organismal Systems	Pig.00725;Pig.01871;Pig.04492;Pig.05488;Pig.06116;Pig.08125;Pig.09333;Pig.10357;Pig.18447;Pig.19289
ko05220	Chronic myeloid leukemia	pathway	7/232	87/8754	0.008126	0.09237	Cancer: specific types	Human Diseases	MSTRG.30131;Pig.00725;Pig.03859;Pig.05488;Pig.16494;Pig.17918;Pig.19061
ko05161	Hepatitis B	pathway	11/232	177/8754	0.007362	0.09237	Infectious disease: viral	Human Diseases	MSTRG.18290;MSTRG.18296;MSTRG.30131;Pig.03859;Pig.10357;Pig.14278;Pig.16494;Pig.17918;Pig.18447;Pig.19061;Pig.20309
ko04261	Adrenergic signaling in cardiomyocytes	pathway	11/232	181/8754	0.008649	0.09237	Circulatory system	Organismal Systems	MSTRG.13119;MSTRG.2113;MSTRG.31592;Pig.00327;Pig.00691;Pig.02648;Pig.06073;Pig.06116;Pig.07709;Pig.13821;Pig.15596
ko04214	Apoptosis	pathway	6/232	65/8754	0.007283	0.09237	Cell growth and death	Cellular Processes	Pig.02895;Pig.06120;Pig.08199;Pig.11798;Pig.17918;Pig.18233
ko04140	Autophagy	pathway	10/232	159/8754	0.009608	0.098	Transport and catabolism	Cellular Processes	Pig.02648;Pig.04904;Pig.05370;Pig.05775;Pig.07168;Pig.10255;Pig.11189;Pig.12450;Pig.16592;Pig.19096
ko00630	Glyoxylate and dicarboxylate metabolism	pathway	5/232	50/8754	0.01006	0.09863	Carbohydrate metabolism	Metabolism	MSTRG.13524;Pig.06075;Pig.07939;Pig.08197;Pig.17279
ko04068	FoxO signaling pathway	pathway	9/232	141/8754	0.01253	0.1184	Signal transduction	Environmental Information Processing	Pig.00676;Pig.03859;Pig.05488;Pig.08199;Pig.10357;Pig.12450;Pig.16592;Pig.17918;Pig.18447
ko03018	RNA degradation	pathway	7/232	97/8754	0.01432	0.1304	Folding, sorting and degradation	Genetic Information Processing	MSTRG.38422;Pig.02958;Pig.03511;Pig.04732;Pig.06119;Pig.09535;Pig.18781
ko05223	Non-small cell lung cancer	pathway	6/232	77/8754	0.01611	0.1416	Cancer: specific types	Human Diseases	MSTRG.30131;Pig.00676;Pig.15947;Pig.16494;Pig.17918;Pig.19061
ko05017	Spinocerebellar ataxia	pathway	7/232	100/8754	0.0167	0.142	-	-	MSTRG.17872;Pig.03076;Pig.03302;Pig.04904;Pig.05370;Pig.09356;Pig.19096
ko05235	PD-L1 expression and PD-1 checkpoint pathway in cancer	pathway	8/232	127/8754	0.01945	0.1547	Cancer: overview	Human Diseases	MSTRG.18290;MSTRG.18296;Pig.00629;Pig.00676;Pig.11189;Pig.14278;Pig.15947;Pig.20309
ko04914	Progesterone-mediated oocyte maturation	pathway	7/232	103/8754	0.01935	0.1547	Endocrine system	Organismal Systems	MSTRG.38206;Pig.01775;Pig.04517;Pig.13171;Pig.13821;Pig.16592;Pig.17918
ko05165	Human papillomavirus infection	pathway	17/232	372/8754	0.02002	0.1547	Infectious disease: viral	Human Diseases	MSTRG.31592;Pig.00676;Pig.00725;Pig.02648;Pig.05488;Pig.06073;Pig.06120;Pig.06718;Pig.07383;Pig.08199;Pig.10357;Pig.11189;Pig.11302;Pig.15072;Pig.16494;Pig.18447;Pig.18991
ko03013	RNA transport	pathway	11/232	207/8754	0.02173	0.163	Translation	Genetic Information Processing	MSTRG.26640;Pig.02958;Pig.03215;Pig.03530;Pig.05460;Pig.14146;Pig.14681;Pig.16447;Pig.18233;Pig.19814;Pig.20497
ko01522	Endocrine resistance	pathway	7/232	108/8754	0.0244	0.1655	Drug resistance: antineoplastic	Human Diseases	Pig.05488;Pig.11189;Pig.13821;Pig.16494;Pig.16592;Pig.17918;Pig.19289
ko01210	2-Oxocarboxylic acid metabolism	pathway	3/232	24/8754	0.02467	0.1655		-	MSTRG.13524;Pig.08783;Pig.17279
ko04920	Adipocytokine signaling pathway	pathway	6/232	84/8754	0.02374	0.1655	Endocrine system	Organismal Systems	MSTRG.22383;Pig.05311;Pig.05831;Pig.07168;Pig.12113;Pig.12450
ko05214	Glioma	pathway	6/232	84/8754	0.02374	0.1655	Cancer: specific types	Human Diseases	Pig.00676;Pig.00691;Pig.05488;Pig.16494;Pig.16592;Pig.17918
ko03008	Ribosome biogenesis in eukaryotes	pathway	6/232	87/8754	0.02764	0.1691	Translation	Genetic Information Processing	Pig.00097;Pig.05632;Pig.06119;Pig.06627;Pig.09535;Pig.10932
ko04010	MAPK signaling pathway	pathway	15/232	330/8754	0.02917	0.1691	Signal transduction	Environmental Information Processing	MSTRG.18290;MSTRG.18296;Pig.00327;Pig.00629;Pig.00676;Pig.01775;Pig.03510;Pig.03859;Pig.06112;Pig.06743;Pig.14278;Pig.15960;Pig.16592;Pig.17918;Pig.20309
ko05203	Viral carcinogenesis	pathway	12/232	244/8754	0.02888	0.1691	Cancer: overview	Human Diseases	MSTRG.30131;Pig.00725;Pig.05488;Pig.06112;Pig.06718;Pig.07383;Pig.10357;Pig.13464;Pig.15072;Pig.16494;Pig.18447;Pig.19061
ko04022	cGMP-PKG signaling pathway	pathway	11/232	216/8754	0.0286	0.1691	Signal transduction	Environmental Information Processing	MSTRG.18290;MSTRG.18296;Pig.00629;Pig.06116;Pig.09232;Pig.11926;Pig.13821;Pig.13833;Pig.14278;Pig.15596;Pig.20309
ko01200	Carbon metabolism	pathway	9/232	162/8754	0.02822	0.1691		-	MSTRG.13524;Pig.04991;Pig.06075;Pig.06365;Pig.07095;Pig.07939;Pig.08197;Pig.08783;Pig.17279
ko00020	Citrate cycle (TCA cycle)	pathway	4/232	43/8754	0.02645	0.1691	Carbohydrate metabolism	Metabolism	MSTRG.13524;Pig.04991;Pig.08783;Pig.17279
ko04012	ErbB signaling pathway	pathway	6/232	92/8754	0.03505	0.1748	Signal transduction	Environmental Information Processing	MSTRG.30131;Pig.00676;Pig.00691;Pig.11189;Pig.17918;Pig.19061
ko05219	Bladder cancer	pathway	4/232	46/8754	0.03291	0.1748	Cancer: specific types	Human Diseases	Pig.00676;Pig.05488;Pig.16494;Pig.17918
ko05410	Hypertrophic cardiomyopathy (HCM)	pathway	7/232	115/8754	0.0329	0.1748	Cardiovascular disease	Human Diseases	MSTRG.2113;MSTRG.36928;Pig.00129;Pig.00327;Pig.01823;Pig.12450;Pig.18991
ko04144	Endocytosis	pathway	14/232	306/8754	0.03285	0.1748	Transport and catabolism	Cellular Processes	Pig.01495;Pig.03705;Pig.03859;Pig.05488;Pig.06397;Pig.08060;Pig.10210;Pig.11302;Pig.11881;Pig.13480;Pig.14734;Pig.16592;Pig.20026;Pig.20798
ko05016	Huntington disease	pathway	14/232	306/8754	0.03285	0.1748	Neurodegenerative disease	Human Diseases	MSTRG.22383;Pig.00725;Pig.03686;Pig.04364;Pig.04904;Pig.04991;Pig.05311;Pig.05370;Pig.10357;Pig.11696;Pig.18239;Pig.18447;Pig.19096;Pig.20798
ko04371	Apelin signaling pathway	pathway	9/232	169/8754	0.03564	0.1748	Signal transduction	Environmental Information Processing	MSTRG.17872;MSTRG.22383;Pig.03859;Pig.05311;Pig.11189;Pig.11926;Pig.12450;Pig.13821;Pig.13833
ko04320	Dorso-ventral axis formation	pathway	3/232	27/8754	0.03365	0.1748	Development and regeneration	Organismal Systems	MSTRG.38206;Pig.04517;Pig.17918
ko04141	Protein processing in endoplasmic reticulum	pathway	10/232	196/8754	0.03556	0.1748	Folding, sorting and degradation	Genetic Information Processing	Pig.00282;Pig.00666;Pig.01431;Pig.02027;Pig.02601;Pig.06718;Pig.08455;Pig.13024;Pig.14681;Pig.17377
ko04659	Th17 cell differentiation	pathway	8/232	144/8754	0.03744	0.1801	Immune system	Organismal Systems	MSTRG.18290;MSTRG.18296;MSTRG.30131;Pig.00629;Pig.03859;Pig.14278;Pig.19061;Pig.20309
ko00072	Synthesis and degradation of ketone bodies	pathway	2/232	13/8754	0.04501	0.2126	Lipid metabolism	Metabolism	Pig.08197;Pig.08199
ko05221	Acute myeloid leukemia	pathway	5/232	75/8754	0.04838	0.2203	Cancer: specific types	Human Diseases	MSTRG.30131;Pig.08525;Pig.11189;Pig.17918;Pig.19061
ko04714	Thermogenesis	pathway	12/232	265/8754	0.04924	0.2203	Environmental adaptation	Organismal Systems	MSTRG.22383;Pig.01775;Pig.03134;Pig.03195;Pig.03686;Pig.04991;Pig.05311;Pig.09625;Pig.11189;Pig.11696;Pig.12450;Pig.13821
ko04658	Th1 and Th2 cell differentiation	pathway	7/232	125/8754	0.04814	0.2203	Immune system	Organismal Systems	MSTRG.18290;MSTRG.18296;MSTRG.30131;Pig.00629;Pig.14278;Pig.19061;Pig.20309
ko04150	mTOR signaling pathway	pathway	9/232	181/8754	0.0513	0.2255	Signal transduction	Environmental Information Processing	Pig.00025;Pig.01182;Pig.01775;Pig.11189;Pig.12450;Pig.13247;Pig.14681;Pig.16592;Pig.17918
ko05225	Hepatocellular carcinoma	pathway	9/232	183/8754	0.05429	0.2346	Cancer: specific types	Human Diseases	Pig.03134;Pig.03859;Pig.07546;Pig.09625;Pig.11189;Pig.13247;Pig.16494;Pig.16592;Pig.17918
ko05167	Kaposi sarcoma-associated herpesvirus infection	pathway	10/232	212/8754	0.05536	0.2353	Infectious disease: viral	Human Diseases	MSTRG.18290;MSTRG.18296;Pig.00629;Pig.05370;Pig.06718;Pig.10357;Pig.14278;Pig.16494;Pig.18447;Pig.20309
ko04066	HIF-1 signaling pathway	pathway	7/232	130/8754	0.05722	0.2392	Signal transduction	Environmental Information Processing	Pig.00676;Pig.00691;Pig.03510;Pig.10357;Pig.11189;Pig.16592;Pig.18447
ko05218	Melanoma	pathway	5/232	81/8754	0.06339	0.2526	Cancer: specific types	Human Diseases	Pig.00676;Pig.05488;Pig.16494;Pig.16592;Pig.17918
ko04213	Longevity regulating pathway	pathway	5/232	81/8754	0.06339	0.2526	Aging	Organismal Systems	Pig.00725;Pig.11189;Pig.12450;Pig.13821;Pig.16592
ko04361	Axon regeneration	pathway	6/232	106/8754	0.06217	0.2526	Development and regeneration	Organismal Systems	MSTRG.38349;Pig.03001;Pig.08750;Pig.11189;Pig.12450;Pig.13480
ko04625	C-type lectin receptor signaling pathway	pathway	6/232	108/8754	0.06684	0.2582	Immune system	Organismal Systems	MSTRG.18290;MSTRG.18296;Pig.00629;Pig.05488;Pig.14278;Pig.20309
ko04391	Hippo signaling pathway	pathway	5/232	82/8754	0.06612	0.2582	Signal transduction	Environmental Information Processing	Pig.02648;Pig.02895;Pig.08532;Pig.11302;Pig.15072
ko05212	Pancreatic cancer	pathway	5/232	84/8754	0.07177	0.2732	Cancer: specific types	Human Diseases	Pig.00676;Pig.03859;Pig.11189;Pig.16494;Pig.17918
ko03460	Fanconi anemia pathway	pathway	4/232	61/8754	0.07783	0.2896	Replication and repair	Genetic Information Processing	MSTRG.43205;Pig.02195;Pig.06120;Pig.07802
ko05414	Dilated cardiomyopathy (DCM)	pathway	7/232	140/8754	0.07836	0.2896	Cardiovascular disease	Human Diseases	MSTRG.2113;MSTRG.36928;Pig.00129;Pig.00327;Pig.01823;Pig.13821;Pig.18991
ko04013	MAPK signaling pathway	pathway	5/232	93/8754	0.1004	0.3656	Signal transduction	Environmental Information Processing	Pig.02027;Pig.02648;Pig.13833;Pig.15960;Pig.17918
ko04728	Dopaminergic synapse	pathway	7/232	150/8754	0.1035	0.3717	Nervous system	Organismal Systems	MSTRG.31592;Pig.00260;Pig.00629;Pig.00691;Pig.02648;Pig.06073;Pig.15596
ko05202	Transcriptional misregulation in cancer	pathway	10/232	241/8754	0.1072	0.3798	Cancer: overview	Human Diseases	Pig.00725;Pig.03510;Pig.05023;Pig.05488;Pig.05787;Pig.08199;Pig.08525;Pig.16592;Pig.19289;Pig.21283
ko04024	cAMP signaling pathway	pathway	10/232	245/8754	0.1161	0.4054	Signal transduction	Environmental Information Processing	Pig.00691;Pig.06116;Pig.10357;Pig.11378;Pig.13821;Pig.15596;Pig.16068;Pig.17918;Pig.18447;Pig.20309
ko05226	Gastric cancer	pathway	7/232	156/8754	0.1205	0.4096	Cancer: specific types	Human Diseases	MSTRG.43205;Pig.00676;Pig.03859;Pig.11189;Pig.13247;Pig.16494;Pig.17918
ko05206	MicroRNAs in cancer	pathway	8/232	187/8754	0.1237	0.4096	Cancer: overview	Human Diseases	MSTRG.2113;Pig.00015;Pig.00725;Pig.05023;Pig.05488;Pig.08199;Pig.10357;Pig.18447
ko04730	Long-term depression	pathway	4/232	72/8754	0.1234	0.4096	Nervous system	Organismal Systems	MSTRG.17872;Pig.02648;Pig.16592;Pig.17918
ko05210	Colorectal cancer	pathway	5/232	99/8754	0.1221	0.4096	Cancer: specific types	Human Diseases	MSTRG.43205;Pig.00676;Pig.03859;Pig.11189;Pig.17918
ko05224	Breast cancer	pathway	7/232	162/8754	0.1387	0.4479	Cancer: specific types	Human Diseases	Pig.00676;Pig.09333;Pig.11189;Pig.13247;Pig.16494;Pig.16592;Pig.17918
ko04660	T cell receptor signaling pathway	pathway	6/232	132/8754	0.1379	0.4479	Immune system	Organismal Systems	MSTRG.18290;MSTRG.18296;Pig.00629;Pig.14278;Pig.15072;Pig.20309
ko00900	Terpenoid backbone biosynthesis	pathway	2/232	26/8754	0.1504	0.4738	Metabolism of terpenoids and polyketides	Metabolism	Pig.03958;Pig.08197
ko05031	Amphetamine addiction	pathway	4/232	78/8754	0.152	0.4738	Substance dependence	Human Diseases	Pig.00629;Pig.00691;Pig.00725;Pig.15596
ko00500	Starch and sucrose metabolism	pathway	3/232	51/8754	0.1524	0.4738	Carbohydrate metabolism	Metabolism	MSTRG.1683;Pig.10708;Pig.20051
ko04137	Mitophagy	pathway	4/232	79/8754	0.157	0.4762	Transport and catabolism	Cellular Processes	MSTRG.16413;Pig.03224;Pig.05509;Pig.11798
ko04330	Notch signaling pathway	pathway	3/232	52/8754	0.1587	0.4762	Signal transduction	Environmental Information Processing	Pig.00725;Pig.10357;Pig.18447
ko04662	B cell receptor signaling pathway	pathway	5/232	108/8754	0.1585	0.4762	Immune system	Organismal Systems	MSTRG.18290;MSTRG.18296;Pig.00629;Pig.14278;Pig.20309
ko03430	Mismatch repair	pathway	2/232	28/8754	0.1691	0.5015	Replication and repair	Genetic Information Processing	MSTRG.43205;Pig.07253
ko04390	Hippo signaling pathway	pathway	7/232	172/8754	0.172	0.5042	Signal transduction	Environmental Information Processing	Pig.00015;Pig.02648;Pig.02895;Pig.03859;Pig.11302;Pig.15072;Pig.15596
ko04713	Circadian entrainment	pathway	5/232	113/8754	0.1804	0.517	Environmental adaptation	Organismal Systems	MSTRG.17872;Pig.00260;Pig.00691;Pig.08525;Pig.13821
ko05163	Human cytomegalovirus infection	pathway	10/232	270/8754	0.1799	0.517	Infectious disease: viral	Human Diseases	MSTRG.18290;MSTRG.18296;MSTRG.29412;Pig.00629;Pig.05488;Pig.11189;Pig.13821;Pig.14278;Pig.16494;Pig.20309
ko04360	Axon guidance	pathway	8/232	211/8754	0.1974	0.5592	Development and regeneration	Organismal Systems	MSTRG.18290;MSTRG.18296;Pig.00015;Pig.00629;Pig.00691;Pig.06067;Pig.11860;Pig.14278
ko04115	p53 signaling pathway	pathway	4/232	89/8754	0.2102	0.5889	Cell growth and death	Cellular Processes	Pig.04669;Pig.05488;Pig.06120;Pig.08199
ko01524	Platinum drug resistance	pathway	4/232	90/8754	0.2157	0.5916	Drug resistance: antineoplastic	Human Diseases	MSTRG.43205;Pig.05488;Pig.08199;Pig.10461
ko04711	Circadian rhythm	pathway	1/232	9/8754	0.2148	0.5916	Environmental adaptation	Organismal Systems	Pig.08525
ko04520	Adherens junction	pathway	4/232	92/8754	0.227	0.6094	Cellular community - eukaryotes	Cellular Processes	Pig.03859;Pig.10357;Pig.16592;Pig.18447
ko01521	EGFR tyrosine kinase inhibitor resistance	pathway	4/232	92/8754	0.227	0.6094	Drug resistance: antineoplastic	Human Diseases	Pig.00676;Pig.11189;Pig.16592;Pig.17918
ko04630	JAK-STAT signaling pathway	pathway	6/232	156/8754	0.233	0.6189	Signal transduction	Environmental Information Processing	MSTRG.30131;Pig.00676;Pig.01261;Pig.10357;Pig.18447;Pig.19061
ko04710	Circadian rhythm	pathway	2/232	35/8754	0.2372	0.6235	Environmental adaptation	Organismal Systems	Pig.08525;Pig.12450
ko00071	Fatty acid degradation	pathway	3/232	64/8754	0.2403	0.6253	Lipid metabolism	Metabolism	Pig.08197;Pig.08199;Pig.11729
ko04918	Thyroid hormone synthesis	pathway	4/232	95/8754	0.2442	0.629	Endocrine system	Organismal Systems	Pig.02601;Pig.02646;Pig.06116;Pig.13821
ko03020	RNA polymerase	pathway	2/232	36/8754	0.247	0.63	Transcription	Genetic Information Processing	MSTRG.8826;Pig.11596
ko04212	Longevity regulating pathway	pathway	4/232	96/8754	0.25	0.6312	Aging	Organismal Systems	Pig.00439;Pig.02046;Pig.11189;Pig.12041
ko04971	Gastric acid secretion	pathway	4/232	97/8754	0.2558	0.6395	Digestive system	Organismal Systems	Pig.00691;Pig.06116;Pig.11926;Pig.13821
ko05412	Arrhythmogenic right ventricular cardiomyopathy (ARVC)	pathway	4/232	99/8754	0.2675	0.6497	Cardiovascular disease	Human Diseases	Pig.00327;Pig.01823;Pig.12210;Pig.18991
ko00760	Nicotinate and nicotinamide metabolism	pathway	2/232	38/8754	0.2668	0.6497	Metabolism of cofactors and vitamins	Metabolism	Pig.16124;Pig.16455
ko04136	Autophagy	pathway	2/232	38/8754	0.2668	0.6497	Transport and catabolism	Cellular Processes	Pig.02648;Pig.19096
ko00230	Purine metabolism	pathway	6/232	166/8754	0.2776	0.6615	Nucleotide metabolism	Metabolism	MSTRG.12047;MSTRG.28718;Pig.03032;Pig.05244;Pig.13821;Pig.15769
ko04217	Necroptosis	pathway	7/232	199/8754	0.276	0.6615	Cell growth and death	Cellular Processes	MSTRG.30131;MSTRG.3751;Pig.00691;Pig.02305;Pig.06718;Pig.17371;Pig.19061
ko04935	Growth hormone synthesis, secretion and action	pathway	5/232	137/8754	0.2979	0.6733	Endocrine system	Organismal Systems	MSTRG.30131;Pig.10357;Pig.13821;Pig.18447;Pig.19061
ko05200	Pathways in cancer	pathway	18/232	589/8754	0.2984	0.6733	Cancer: overview	Human Diseases	MSTRG.30131;MSTRG.43205;Pig.00676;Pig.00691;Pig.00725;Pig.03859;Pig.05488;Pig.09333;Pig.10357;Pig.11189;Pig.13247;Pig.13821;Pig.15947;Pig.16494;Pig.16592;Pig.17918;Pig.18447;Pig.19061
ko04216	Ferroptosis	pathway	3/232	72/8754	0.298	0.6733	Cell growth and death	Cellular Processes	MSTRG.13063;MSTRG.13064;Pig.07679
ko00410	beta-Alanine metabolism	pathway	2/232	41/8754	0.2965	0.6733	Metabolism of other amino acids	Metabolism	Pig.07095;Pig.10775
ko05213	Endometrial cancer	pathway	3/232	72/8754	0.298	0.6733	Cancer: specific types	Human Diseases	MSTRG.43205;Pig.00676;Pig.17918
ko05032	Morphine addiction	pathway	4/232	104/8754	0.2972	0.6733	Substance dependence	Human Diseases	Pig.00260;Pig.05244;Pig.11378;Pig.13821
ko05231	Choline metabolism in cancer	pathway	4/232	105/8754	0.3032	0.6783	Cancer: overview	Human Diseases	Pig.00676;Pig.01183;Pig.08750;Pig.11189
ko00052	Galactose metabolism	pathway	2/232	43/8754	0.3162	0.6892	Carbohydrate metabolism	Metabolism	MSTRG.1683;Pig.10708
ko00430	Taurine and hypotaurine metabolism	pathway	1/232	14/8754	0.3136	0.6892	Metabolism of other amino acids	Metabolism	Pig.10775
ko04932	Non-alcoholic fatty liver disease (NAFLD)	pathway	6/232	174/8754	0.3145	0.6892	Endocrine and metabolic disease	Human Diseases	Pig.03686;Pig.04991;Pig.11696;Pig.11881;Pig.12113;Pig.12450
ko04978	Mineral absorption	pathway	3/232	75/8754	0.3199	0.6898	Digestive system	Organismal Systems	Pig.02305;Pig.06116;Pig.10461
ko05211	Renal cell carcinoma	pathway	3/232	76/8754	0.3272	0.6898	Cancer: specific types	Human Diseases	Pig.10357;Pig.17918;Pig.18447
ko04916	Melanogenesis	pathway	4/232	109/8754	0.3273	0.6898	Endocrine system	Organismal Systems	Pig.00691;Pig.10357;Pig.13821;Pig.18447
ko00513	Various types of N-glycan biosynthesis	pathway	2/232	44/8754	0.326	0.6898	Glycan biosynthesis and metabolism	Metabolism	Pig.01699;Pig.13024
ko05010	Alzheimer disease	pathway	11/232	353/8754	0.3341	0.6982	Neurodegenerative disease	Human Diseases	Pig.00629;Pig.01974;Pig.03686;Pig.04904;Pig.04991;Pig.05370;Pig.06718;Pig.11696;Pig.13247;Pig.18239;Pig.19096
ko00061	Fatty acid biosynthesis	pathway	1/232	16/8754	0.3496	0.7188	Lipid metabolism	Metabolism	Pig.05831
ko04070	Phosphatidylinositol signaling system	pathway	4/232	113/8754	0.3515	0.7188	Signal transduction	Environmental Information Processing	Pig.03531;Pig.05775;Pig.08750;Pig.17963
ko03440	Homologous recombination	pathway	2/232	47/8754	0.3552	0.7188	Replication and repair	Genetic Information Processing	Pig.02558;Pig.08199
ko00620	Pyruvate metabolism	pathway	2/232	47/8754	0.3552	0.7188	Carbohydrate metabolism	Metabolism	Pig.05831;Pig.08197
ko04510	Focal adhesion	pathway	8/232	255/8754	0.3642	0.7211	Cellular community - eukaryotes	Cellular Processes	Pig.00676;Pig.03510;Pig.11551;Pig.11926;Pig.15596;Pig.16592;Pig.17918;Pig.18991
ko00380	Tryptophan metabolism	pathway	2/232	48/8754	0.3648	0.7211	Amino acid metabolism	Metabolism	Pig.08197;Pig.08199
ko04925	Aldosterone synthesis and secretion	pathway	4/232	115/8754	0.3636	0.7211	Endocrine system	Organismal Systems	Pig.00691;Pig.06116;Pig.13821;Pig.21283
ko04624	Toll and Imd signaling pathway	pathway	2/232	50/8754	0.3839	0.7416	Immune system	Organismal Systems	Pig.02027;Pig.04094
ko04975	Fat digestion and absorption	pathway	2/232	50/8754	0.3839	0.7416	Digestive system	Organismal Systems	Pig.01183;Pig.08197
ko03050	Proteasome	pathway	2/232	50/8754	0.3839	0.7416	Folding, sorting and degradation	Genetic Information Processing	Pig.02913;Pig.05385
ko04810	Regulation of actin cytoskeleton	pathway	8/232	261/8754	0.3885	0.7449	Cell motility	Cellular Processes	Pig.00676;Pig.02331;Pig.11551;Pig.11860;Pig.11926;Pig.15596;Pig.17918;Pig.18991
ko05170	Human immunodeficiency virus 1 infection	pathway	8/232	262/8754	0.3926	0.747	Infectious disease: viral	Human Diseases	MSTRG.18290;MSTRG.18296;Pig.00629;Pig.06120;Pig.08199;Pig.11189;Pig.14278;Pig.20309
ko00770	Pantothenate and CoA biosynthesis	pathway	1/232	19/8754	0.4	0.7519	Metabolism of cofactors and vitamins	Metabolism	Pig.10775
ko04933	AGE-RAGE signaling pathway in diabetic complications	pathway	4/232	122/8754	0.4059	0.7519	Endocrine and metabolic disease	Human Diseases	MSTRG.30131;Pig.03859;Pig.19061;Pig.20309
ko00562	Inositol phosphate metabolism	pathway	3/232	87/8754	0.4069	0.7519	Carbohydrate metabolism	Metabolism	Pig.03531;Pig.05775;Pig.17963
ko05160	Hepatitis C	pathway	5/232	157/8754	0.4032	0.7519	Infectious disease: viral	Human Diseases	Pig.00676;Pig.02648;Pig.06718;Pig.16494;Pig.17918
ko00970	Aminoacyl-tRNA biosynthesis	pathway	2/232	55/8754	0.4304	0.7803	Translation	Genetic Information Processing	Pig.02209;Pig.04255
ko00730	Thiamine metabolism	pathway	1/232	21/8754	0.4315	0.7803	Metabolism of cofactors and vitamins	Metabolism	Pig.03032
ko00510	N-Glycan biosynthesis	pathway	2/232	55/8754	0.4304	0.7803	Glycan biosynthesis and metabolism	Metabolism	Pig.01699;Pig.13024
ko05012	Parkinson disease	pathway	5/232	165/8754	0.4452	0.7995	Neurodegenerative disease	Human Diseases	MSTRG.16413;Pig.03224;Pig.03686;Pig.04991;Pig.11696
ko04260	Cardiac muscle contraction	pathway	3/232	93/8754	0.4493	0.8012	Circulatory system	Organismal Systems	MSTRG.2113;Pig.00327;Pig.06116
ko05205	Proteoglycans in cancer	pathway	7/232	240/8754	0.4529	0.802	Cancer: overview	Human Diseases	Pig.00691;Pig.05488;Pig.06627;Pig.11189;Pig.15596;Pig.16592;Pig.17918
ko00670	One carbon pool by folate	pathway	1/232	23/8754	0.4613	0.8112	Metabolism of cofactors and vitamins	Metabolism	Pig.08332
ko04550	Signaling pathways regulating pluripotency of stem cells	pathway	4/232	133/8754	0.4711	0.8227	Cellular community - eukaryotes	Cellular Processes	Pig.00015;Pig.01261;Pig.04236;Pig.16592
ko03060	Protein export	pathway	1/232	24/8754	0.4756	0.825	Folding, sorting and degradation	Genetic Information Processing	Pig.08436
ko05034	Alcoholism	pathway	6/232	210/8754	0.4847	0.8351	Substance dependence	Human Diseases	MSTRG.3751;Pig.00725;Pig.07168;Pig.15596;Pig.17371;Pig.17918
ko04964	Proximal tubule bicarbonate reclamation	pathway	1/232	26/8754	0.5031	0.8385	Excretory system	Organismal Systems	Pig.06116
ko00480	Glutathione metabolism	pathway	2/232	62/8754	0.4923	0.8385	Metabolism of other amino acids	Metabolism	Pig.02646;Pig.08783
ko04913	Ovarian steroidogenesis	pathway	2/232	63/8754	0.5008	0.8385	Endocrine system	Organismal Systems	Pig.13821;Pig.16592
ko04928	Parathyroid hormone synthesis, secretion and action	pathway	4/232	137/8754	0.4941	0.8385	Endocrine system	Organismal Systems	Pig.13247;Pig.13821;Pig.13833;Pig.17918
ko04961	Endocrine and other factor-regulated calcium reabsorption	pathway	2/232	63/8754	0.5008	0.8385	Excretory system	Organismal Systems	Pig.06116;Pig.20798
ko04911	Insulin secretion	pathway	3/232	103/8754	0.517	0.8398	Endocrine system	Organismal Systems	Pig.00691;Pig.06116;Pig.13821
ko01230	Biosynthesis of amino acids	pathway	3/232	102/8754	0.5105	0.8398		-	MSTRG.13524;Pig.08783;Pig.17279
ko04151	PI3K-Akt signaling pathway	pathway	11/232	406/8754	0.5145	0.8398	Signal transduction	Environmental Information Processing	MSTRG.31592;Pig.00676;Pig.02648;Pig.03510;Pig.05488;Pig.06073;Pig.11189;Pig.12450;Pig.16592;Pig.18991;Pig.20051
ko01212	Fatty acid metabolism	pathway	2/232	64/8754	0.5092	0.8398		-	Pig.08197;Pig.11729
ko04929	GnRH secretion	pathway	2/232	66/8754	0.5258	0.8485	Endocrine system	Organismal Systems	Pig.00260;Pig.11378
ko00564	Glycerophospholipid metabolism	pathway	3/232	109/8754	0.5555	0.8744	Lipid metabolism	Metabolism	MSTRG.28718;Pig.01183;Pig.08750
ko00650	Butanoate metabolism	pathway	1/232	30/8754	0.5539	0.8744	Carbohydrate metabolism	Metabolism	Pig.08197
ko04727	GABAergic synapse	pathway	3/232	108/8754	0.5492	0.8744	Nervous system	Organismal Systems	Pig.04303;Pig.11378;Pig.13821
ko00561	Glycerolipid metabolism	pathway	2/232	69/8754	0.5498	0.8744	Lipid metabolism	Metabolism	Pig.01183;Pig.08750
ko02010	ABC transporters	pathway	2/232	71/8754	0.5654	0.8796	Membrane transport	Environmental Information Processing	Pig.06566;Pig.16068
ko04392	Hippo signaling pathway	pathway	1/232	31/8754	0.5657	0.8796	Signal transduction	Environmental Information Processing	Pig.02895
ko04976	Bile secretion	pathway	3/232	113/8754	0.5801	0.8829	Digestive system	Organismal Systems	Pig.06116;Pig.13821;Pig.16068
ko04915	Estrogen signaling pathway	pathway	4/232	153/8754	0.5817	0.8829	Endocrine system	Organismal Systems	Pig.00260;Pig.09333;Pig.11378;Pig.13821
ko04341	Hedgehog signaling pathway	pathway	1/232	32/8754	0.5773	0.8829	Signal transduction	Environmental Information Processing	Pig.08060
ko04015	Rap1 signaling pathway	pathway	7/232	269/8754	0.5741	0.8829	Signal transduction	Environmental Information Processing	Pig.00439;Pig.00676;Pig.03510;Pig.11302;Pig.13821;Pig.16592;Pig.17918
ko01100	Metabolic pathways	pathway	45/232	1738/8754	0.5969	0.9007		-	MSTRG.12047;MSTRG.13524;MSTRG.1683;MSTRG.28718;Pig.01183;Pig.01699;Pig.02646;Pig.02680;Pig.03032;Pig.03531;Pig.03686;Pig.04303;Pig.04991;Pig.05244;Pig.05775;Pig.05831;Pig.06075;Pig.06365;Pig.06483;Pig.07095;Pig.07316;Pig.07939;Pig.08197;Pig.08199;Pig.08332;Pig.08750;Pig.08783;Pig.10708;Pig.10775;Pig.11545;Pig.11696;Pig.11729;Pig.11752;Pig.13024;Pig.13668;Pig.13821;Pig.13867;Pig.15769;Pig.16124;Pi…
ko04611	Platelet activation	pathway	4/232	161/8754	0.6221	0.9152	Immune system	Organismal Systems	Pig.11302;Pig.11926;Pig.13821;Pig.15596
ko00790	Folate biosynthesis	pathway	1/232	38/8754	0.6404	0.9152	Metabolism of cofactors and vitamins	Metabolism	Pig.04303
ko04062	Chemokine signaling pathway	pathway	5/232	205/8754	0.6377	0.9152	Immune system	Organismal Systems	MSTRG.29412;MSTRG.30131;Pig.13821;Pig.17918;Pig.19061
ko05418	Fluid shear stress and atherosclerosis	pathway	4/232	160/8754	0.6172	0.9152	Cardiovascular disease	Human Diseases	Pig.00015;Pig.04236;Pig.12450;Pig.13833
ko05131	Shigellosis	pathway	7/232	286/8754	0.639	0.9152	Infectious disease: bacterial	Human Diseases	Pig.02027;Pig.04094;Pig.05370;Pig.05488;Pig.08199;Pig.11189;Pig.11551
ko05152	Tuberculosis	pathway	5/232	206/8754	0.6419	0.9152	Infectious disease: bacterial	Human Diseases	Pig.00629;Pig.00691;Pig.10357;Pig.18447;Pig.19342
ko04745	Phototransduction	pathway	1/232	38/8754	0.6404	0.9152	Sensory system	Organismal Systems	Pig.00691
ko04917	Prolactin signaling pathway	pathway	2/232	82/8754	0.6441	0.9152	Endocrine system	Organismal Systems	MSTRG.30131;Pig.19061
ko03410	Base excision repair	pathway	1/232	37/8754	0.6306	0.9152	Replication and repair	Genetic Information Processing	Pig.13464
ko04934	Cushing syndrome	pathway	4/232	166/8754	0.646	0.9152	Endocrine and metabolic disease	Human Diseases	Pig.00691;Pig.13821;Pig.16494;Pig.17918
ko04723	Retrograde endocannabinoid signaling	pathway	4/232	165/8754	0.6413	0.9152	Nervous system	Organismal Systems	Pig.00260;Pig.03686;Pig.11696;Pig.13821
ko04960	Aldosterone-regulated sodium reabsorption	pathway	1/232	39/8754	0.65	0.9158	Excretory system	Organismal Systems	Pig.06116
ko00030	Pentose phosphate pathway	pathway	1/232	42/8754	0.6772	0.9343	Carbohydrate metabolism	Metabolism	Pig.06365
ko00860	Porphyrin and chlorophyll metabolism	pathway	1/232	44/8754	0.6942	0.9343	Metabolism of cofactors and vitamins	Metabolism	Pig.11545
ko04020	Calcium signaling pathway	pathway	6/232	263/8754	0.7027	0.9343	Signal transduction	Environmental Information Processing	MSTRG.17872;Pig.00629;Pig.00691;Pig.11926;Pig.13821;Pig.13994
ko04340	Hedgehog signaling pathway	pathway	1/232	47/8754	0.718	0.9343	Signal transduction	Environmental Information Processing	Pig.08060
ko00051	Fructose and mannose metabolism	pathway	1/232	49/8754	0.7328	0.9343	Carbohydrate metabolism	Metabolism	Pig.13867
ko00565	Ether lipid metabolism	pathway	1/232	45/8754	0.7023	0.9343	Lipid metabolism	Metabolism	Pig.01183
ko01523	Antifolate resistance	pathway	1/232	43/8754	0.6858	0.9343	Drug resistance: antineoplastic	Human Diseases	Pig.16068
ko03030	DNA replication	pathway	1/232	41/8754	0.6684	0.9343	Replication and repair	Genetic Information Processing	Pig.07253
ko04270	Vascular smooth muscle contraction	pathway	4/232	180/8754	0.7077	0.9343	Circulatory system	Organismal Systems	Pig.11926;Pig.13821;Pig.15596;Pig.17918
ko03022	Basal transcription factors	pathway	1/232	49/8754	0.7328	0.9343	Transcription	Genetic Information Processing	Pig.09232
ko04072	Phospholipase D signaling pathway	pathway	4/232	185/8754	0.7278	0.9343	Signal transduction	Environmental Information Processing	Pig.00676;Pig.01183;Pig.08750;Pig.13821
ko05216	Thyroid cancer	pathway	1/232	47/8754	0.718	0.9343	Cancer: specific types	Human Diseases	Pig.17918
ko04071	Sphingolipid signaling pathway	pathway	3/232	139/8754	0.7179	0.9343	Signal transduction	Environmental Information Processing	MSTRG.31592;Pig.02648;Pig.06073
ko00190	Oxidative phosphorylation	pathway	3/232	142/8754	0.7314	0.9343	Energy metabolism	Metabolism	Pig.03686;Pig.04991;Pig.11696
ko05142	Chagas disease (American trypanosomiasis)	pathway	3/232	142/8754	0.7314	0.9343	Infectious disease: parasitic	Human Diseases	MSTRG.29412;Pig.02648;Pig.03859
ko04722	Neurotrophin signaling pathway	pathway	3/232	135/8754	0.6993	0.9343	Nervous system	Organismal Systems	Pig.00691;Pig.01775;Pig.17918
ko04724	Glutamatergic synapse	pathway	3/232	141/8754	0.7269	0.9343	Nervous system	Organismal Systems	Pig.00260;Pig.00629;Pig.13821
ko04725	Cholinergic synapse	pathway	3/232	135/8754	0.6993	0.9343	Nervous system	Organismal Systems	Pig.00260;Pig.00691;Pig.13821
ko04750	Inflammatory mediator regulation of TRP channels	pathway	3/232	139/8754	0.7179	0.9343	Sensory system	Organismal Systems	Pig.00691;Pig.13821;Pig.15596
ko00600	Sphingolipid metabolism	pathway	1/232	52/8754	0.7536	0.9371	Lipid metabolism	Metabolism	Pig.01183
ko03420	Nucleotide excision repair	pathway	1/232	52/8754	0.7536	0.9371	Replication and repair	Genetic Information Processing	Pig.07253
ko04650	Natural killer cell mediated cytotoxicity	pathway	3/232	149/8754	0.7607	0.9371	Immune system	Organismal Systems	Pig.00629;Pig.17918;Pig.20309
ko04380	Osteoclast differentiation	pathway	3/232	147/8754	0.7526	0.9371	Development and regeneration	Organismal Systems	Pig.00629;Pig.03859;Pig.20309
ko05100	Bacterial invasion of epithelial cells	pathway	2/232	99/8754	0.743	0.9371	Infectious disease: bacterial	Human Diseases	Pig.01089;Pig.11551
ko04970	Salivary secretion	pathway	2/232	102/8754	0.7578	0.9371	Digestive system	Organismal Systems	Pig.06116;Pig.13821
ko04540	Gap junction	pathway	2/232	100/8754	0.7481	0.9371	Cellular community - eukaryotes	Cellular Processes	Pig.00676;Pig.13821
ko04623	Cytosolic DNA-sensing pathway	pathway	1/232	54/8754	0.7666	0.9398	Immune system	Organismal Systems	Pig.11596
ko04973	Carbohydrate digestion and absorption	pathway	1/232	57/8754	0.7848	0.9535	Digestive system	Organismal Systems	Pig.06116
ko04912	GnRH signaling pathway	pathway	2/232	108/8754	0.7853	0.9535	Endocrine system	Organismal Systems	Pig.00691;Pig.13821
ko04972	Pancreatic secretion	pathway	2/232	110/8754	0.7938	0.9593	Digestive system	Organismal Systems	Pig.06116;Pig.13821
ko04060	Cytokine-cytokine receptor interaction	pathway	5/232	252/8754	0.8034	0.9664	Signaling molecules and interaction	Environmental Information Processing	MSTRG.29412;Pig.00015;Pig.01261;Pig.03859;Pig.04236
ko03040	Spliceosome	pathway	3/232	162/8754	0.8083	0.9677	Transcription	Genetic Information Processing	Pig.18356;Pig.19751;Pig.19814
ko05014	Amyotrophic lateral sclerosis (ALS)	pathway	1/232	64/8754	0.8219	0.9793	Neurodegenerative disease	Human Diseases	Pig.00629
ko04370	VEGF signaling pathway	pathway	1/232	65/8754	0.8266	0.9804	Signal transduction	Environmental Information Processing	Pig.00629
ko04612	Antigen processing and presentation	pathway	2/232	122/8754	0.8389	0.9897	Immune system	Organismal Systems	Pig.02601;Pig.19342
ko04666	Fc gamma R-mediated phagocytosis	pathway	2/232	123/8754	0.8422	0.9897	Immune system	Organismal Systems	Pig.01183;Pig.11189
ko05162	Measles	pathway	3/232	176/8754	0.8505	0.9948	Infectious disease: viral	Human Diseases	MSTRG.30131;Pig.06718;Pig.19061
ko04742	Taste transduction	pathway	1/232	80/8754	0.8845	1	Sensory system	Organismal Systems	Pig.11378
ko04080	Neuroactive ligand-receptor interaction	pathway	1/232	291/8754	0.9996	1	Signaling molecules and interaction	Environmental Information Processing	Pig.11378
ko04210	Apoptosis	pathway	1/232	156/8754	0.9854	1	Cell growth and death	Cellular Processes	Pig.08199
ko04740	Olfactory transduction	pathway	1/232	525/8754	1	1	Sensory system	Organismal Systems	Pig.00691
ko03320	PPAR signaling pathway	pathway	1/232	115/8754	0.9554	1	Endocrine system	Organismal Systems	Pig.11729
ko05135	Yersinia infection	pathway	6/232	639/8754	0.9996	1	Infectious disease: bacterial	Human Diseases	MSTRG.18290;MSTRG.18296;Pig.01775;Pig.11551;Pig.14278;Pig.20309
ko04927	Cortisol synthesis and secretion	pathway	1/232	78/8754	0.8781	1	Endocrine system	Organismal Systems	Pig.13821
ko04974	Protein digestion and absorption	pathway	1/232	114/8754	0.9541	1	Digestive system	Organismal Systems	Pig.06116
ko04721	Synaptic vesicle cycle	pathway	1/232	85/8754	0.8992	1	Nervous system	Organismal Systems	Pig.20798
ko04923	Regulation of lipolysis in adipocytes	pathway	1/232	73/8754	0.8604	1	Endocrine system	Organismal Systems	Pig.13821
ko05321	Inflammatory bowel disease (IBD)	pathway	1/232	89/8754	0.9095	1	Immune disease	Human Diseases	Pig.20309
ko04926	Relaxin signaling pathway	pathway	2/232	153/8754	0.9171	1	Endocrine system	Organismal Systems	Pig.03859;Pig.13821
ko04668	TNF signaling pathway	pathway	1/232	124/8754	0.9651	1	Signal transduction	Environmental Information Processing	Pig.11881
ko05323	Rheumatoid arthritis	pathway	2/232	152/8754	0.9152	1	Immune disease	Human Diseases	MSTRG.29412;Pig.03510
ko05416	Viral myocarditis	pathway	2/232	139/8754	0.8876	1	Cardiovascular disease	Human Diseases	Pig.01823;Pig.03215
ko05164	Influenza A	pathway	3/232	183/8754	0.8684	1	Infectious disease: viral	Human Diseases	Pig.06718;Pig.10357;Pig.18447
ko04142	Lysosome	pathway	2/232	154/8754	0.9189	1	Transport and catabolism	Cellular Processes	Pig.04043;Pig.17809
ko04726	Serotonergic synapse	pathway	2/232	141/8754	0.8923	1	Nervous system	Organismal Systems	Pig.00260;Pig.17918
ko05322	Systemic lupus erythematosus	pathway	2/232	195/8754	0.9678	1	Immune disease	Human Diseases	MSTRG.3751;Pig.17371
ko05168	Herpes simplex virus 1 infection	pathway	2/232	450/8754	0.9999	1	Infectious disease: viral	Human Diseases	Pig.06718;Pig.15596
ko05132	Salmonella infection	pathway	2/232	282/8754	0.996	1	Infectious disease: bacterial	Human Diseases	MSTRG.29412;Pig.18239
ko04530	Tight junction	pathway	4/232	682/8754	1	1	Cellular community - eukaryotes	Cellular Processes	Pig.02648;Pig.11302;Pig.12450;Pig.15072
ko05130	Pathogenic Escherichia coli infection	pathway	2/232	249/8754	0.991	1	Infectious disease: bacterial	Human Diseases	Pig.00666;Pig.17377
ko04621	NOD-like receptor signaling pathway	pathway	1/232	173/8754	0.9908	1	Immune system	Organismal Systems	Pig.02305
ko04145	Phagosome	pathway	1/232	215/8754	0.9971	1	Transport and catabolism	Cellular Processes	Pig.02601
ko05222	Small cell lung cancer	pathway	1/232	117/8754	0.9577	1	Cancer: specific types	Human Diseases	Pig.16494
ko04014	Ras signaling pathway	pathway	4/232	267/8754	0.9279	1	Signal transduction	Environmental Information Processing	Pig.00676;Pig.03510;Pig.06112;Pig.16592
ko04146	Peroxisome	pathway	1/232	101/8754	0.9347	1	Transport and catabolism	Cellular Processes	Pig.08783
ko04620	Toll-like receptor signaling pathway	pathway	1/232	99/8754	0.931	1	Immune system	Organismal Systems	MSTRG.29412
ko04657	IL-17 signaling pathway	pathway	1/232	91/8754	0.9143	1	Immune system	Organismal Systems	Pig.02288
ko04064	NF-kappa B signaling pathway	pathway	1/232	162/8754	0.9876	1	Signal transduction	Environmental Information Processing	Pig.08199
ko04924	Renin secretion	pathway	1/232	86/8754	0.9019	1	Endocrine system	Organismal Systems	Pig.00629
ko04061	Viral protein interaction with cytokine and cytokine receptor	pathway	1/232	86/8754	0.9019	1	Signaling molecules and interaction	Environmental Information Processing	MSTRG.29412
ko05169	Epstein-Barr virus infection	pathway	5/232	280/8754	0.8696	1	Infectious disease: viral	Human Diseases	Pig.00725;Pig.02913;Pig.05488;Pig.06718;Pig.16494
ko04512	ECM-receptor interaction	pathway	1/232	116/8754	0.9566	1	Signaling molecules and interaction	Environmental Information Processing	Pig.18991
ko05230	Central carbon metabolism in cancer	pathway	1/232	85/8754	0.8992	1	Cancer: overview	Human Diseases	Pig.08783
ko04514	Cell adhesion molecules (CAMs)	pathway	1/232	199/8754	0.9955	1	Signaling molecules and interaction	Environmental Information Processing	Pig.15721

## Sheet: Fat_STEM_kegg_enrichment
Pathway id	Description	Database	Ratio_in_study	Ratio_in_pop	Pvalue_uncorrected	Pvalue_corrected	Second_Category	First_Category	Diff_genes
ko00440	Phosphonate and phosphinate metabolism	pathway	3/187	8/8754	0.0004964	0.04045	Metabolism of other amino acids	Metabolism	MSTRG.14409;Pig.04045;Pig.21932
ko00310	Lysine degradation	pathway	7/187	67/8754	0.0005345	0.04045	Amino acid metabolism	Metabolism	MSTRG.30700;Pig.00298;Pig.04594;Pig.07899;Pig.10524;Pig.13668;Pig.19046
ko05235	PD-L1 expression and PD-1 checkpoint pathway in cancer	pathway	10/187	127/8754	0.000374	0.04045	Cancer: overview	Human Diseases	MSTRG.1531;MSTRG.18290;MSTRG.18296;MSTRG.26009;Pig.03415;Pig.05416;Pig.07737;Pig.11189;Pig.11952;Pig.14278
ko03015	mRNA surveillance pathway	pathway	9/187	124/8754	0.001312	0.04965	Translation	Genetic Information Processing	MSTRG.13636;MSTRG.23858;Pig.04127;Pig.05490;Pig.08217;Pig.16438;Pig.17772;Pig.19099;Pig.19814
ko04910	Insulin signaling pathway	pathway	11/187	168/8754	0.0009235	0.04965	Endocrine system	Organismal Systems	MSTRG.1531;MSTRG.26009;MSTRG.35468;Pig.01945;Pig.03415;Pig.08037;Pig.09926;Pig.11189;Pig.11217;Pig.12450;Pig.13994
ko04919	Thyroid hormone signaling pathway	pathway	10/187	149/8754	0.001303	0.04965	Endocrine system	Organismal Systems	MSTRG.1531;MSTRG.26009;Pig.00736;Pig.01430;Pig.03415;Pig.05416;Pig.08125;Pig.10357;Pig.11191;Pig.19289
ko05167	Kaposi sarcoma-associated herpesvirus infection	pathway	12/187	212/8754	0.001928	0.06013	Infectious disease: viral	Human Diseases	MSTRG.1531;MSTRG.18290;MSTRG.18296;MSTRG.26009;Pig.01179;Pig.03415;Pig.05416;Pig.06718;Pig.07737;Pig.10357;Pig.14142;Pig.14278
ko04140	Autophagy	pathway	10/187	159/8754	0.002119	0.06013	Transport and catabolism	Cellular Processes	MSTRG.1531;MSTRG.26009;Pig.03415;Pig.05416;Pig.05775;Pig.10255;Pig.10761;Pig.11189;Pig.12450;Pig.16592
ko04520	Adherens junction	pathway	7/187	92/8754	0.003445	0.08689	Cellular community - eukaryotes	Cellular Processes	MSTRG.35468;Pig.01945;Pig.03683;Pig.03859;Pig.10357;Pig.11952;Pig.16592
ko03018	RNA degradation	pathway	7/187	97/8754	0.004622	0.1049	Folding, sorting and degradation	Genetic Information Processing	MSTRG.20849;Pig.03511;Pig.03894;Pig.09535;Pig.12712;Pig.17563;Pig.18781
ko05210	Colorectal cancer	pathway	7/187	99/8754	0.005169	0.1067	Cancer: specific types	Human Diseases	MSTRG.1531;MSTRG.26009;MSTRG.4434;Pig.02480;Pig.03415;Pig.03859;Pig.11189
ko04361	Axon regeneration	pathway	7/187	106/8754	0.007474	0.1102	Development and regeneration	Organismal Systems	Pig.04356;Pig.04502;Pig.05416;Pig.11189;Pig.12450;Pig.14142;Pig.14394
ko04660	T cell receptor signaling pathway	pathway	8/187	132/8754	0.007229	0.1102	Immune system	Organismal Systems	MSTRG.1531;MSTRG.18290;MSTRG.18296;MSTRG.26009;Pig.03415;Pig.07737;Pig.14278;Pig.15072
ko04662	B cell receptor signaling pathway	pathway	7/187	108/8754	0.008253	0.1102	Immune system	Organismal Systems	MSTRG.1531;MSTRG.18290;MSTRG.18296;MSTRG.26009;Pig.03415;Pig.07737;Pig.14278
ko05231	Choline metabolism in cancer	pathway	7/187	105/8754	0.007105	0.1102	Cancer: overview	Human Diseases	MSTRG.14409;MSTRG.1531;MSTRG.26009;Pig.03415;Pig.04045;Pig.05416;Pig.11189
ko04022	cGMP-PKG signaling pathway	pathway	11/187	216/8754	0.006538	0.1102	Signal transduction	Environmental Information Processing	MSTRG.1531;MSTRG.18290;MSTRG.18296;MSTRG.26009;Pig.03415;Pig.03650;Pig.07737;Pig.09232;Pig.09926;Pig.11745;Pig.14278
ko01522	Endocrine resistance	pathway	7/187	108/8754	0.008253	0.1102	Drug resistance: antineoplastic	Human Diseases	MSTRG.1531;MSTRG.26009;Pig.03415;Pig.11189;Pig.14393;Pig.16592;Pig.19289
ko03460	Fanconi anemia pathway	pathway	5/187	61/8754	0.009542	0.1203	Replication and repair	Genetic Information Processing	MSTRG.8700;MSTRG.8990;Pig.00734;Pig.09456;Pig.11176
ko04350	TGF-beta signaling pathway	pathway	6/187	90/8754	0.0124	0.1408	Signal transduction	Environmental Information Processing	Pig.03650;Pig.03859;Pig.04236;Pig.08217;Pig.10357;Pig.11189
ko04370	VEGF signaling pathway	pathway	5/187	65/8754	0.01238	0.1408	Signal transduction	Environmental Information Processing	MSTRG.1531;MSTRG.26009;Pig.03415;Pig.07737;Pig.14393
ko05161	Hepatitis B	pathway	9/187	177/8754	0.01352	0.1416	Infectious disease: viral	Human Diseases	MSTRG.1531;MSTRG.18290;MSTRG.18296;MSTRG.26009;Pig.03415;Pig.03859;Pig.10357;Pig.14142;Pig.14278
ko04012	ErbB signaling pathway	pathway	6/187	92/8754	0.01372	0.1416	Signal transduction	Environmental Information Processing	MSTRG.1531;MSTRG.26009;Pig.03415;Pig.11189;Pig.14142;Pig.14393
ko04922	Glucagon signaling pathway	pathway	7/187	123/8754	0.01613	0.156	Endocrine system	Organismal Systems	MSTRG.26009;Pig.07737;Pig.09926;Pig.10357;Pig.11217;Pig.12450;Pig.13994
ko05225	Hepatocellular carcinoma	pathway	9/187	183/8754	0.01649	0.156	Cancer: specific types	Human Diseases	MSTRG.1531;MSTRG.26009;Pig.03303;Pig.03415;Pig.03859;Pig.07907;Pig.09625;Pig.11189;Pig.16592
ko05160	Hepatitis C	pathway	8/187	157/8754	0.01918	0.1624	Infectious disease: viral	Human Diseases	MSTRG.1531;MSTRG.26009;Pig.03415;Pig.03428;Pig.06718;Pig.08217;Pig.09065;Pig.10761
ko04218	Cellular senescence	pathway	9/187	188/8754	0.01932	0.1624	Cell growth and death	Cellular Processes	MSTRG.1531;MSTRG.18290;MSTRG.18296;MSTRG.26009;Pig.03415;Pig.03859;Pig.07737;Pig.14278;Pig.15775
ko04921	Oxytocin signaling pathway	pathway	9/187	186/8754	0.01815	0.1624	Endocrine system	Organismal Systems	MSTRG.1531;MSTRG.18290;MSTRG.18296;Pig.03415;Pig.03650;Pig.07737;Pig.11745;Pig.12450;Pig.14278
ko05211	Renal cell carcinoma	pathway	5/187	76/8754	0.02298	0.163	Cancer: specific types	Human Diseases	MSTRG.1531;MSTRG.26009;Pig.03415;Pig.05416;Pig.10357
ko00500	Starch and sucrose metabolism	pathway	4/187	51/8754	0.02309	0.163	Carbohydrate metabolism	Metabolism	MSTRG.1683;MSTRG.32815;Pig.00962;Pig.10708
ko03430	Mismatch repair	pathway	3/187	28/8754	0.02123	0.163	Replication and repair	Genetic Information Processing	MSTRG.4434;MSTRG.8990;Pig.02480
ko04066	HIF-1 signaling pathway	pathway	7/187	130/8754	0.02121	0.163	Signal transduction	Environmental Information Processing	MSTRG.1531;MSTRG.26009;Pig.03415;Pig.05416;Pig.10357;Pig.11189;Pig.16592
ko04550	Signaling pathways regulating pluripotency of stem cells	pathway	7/187	133/8754	0.02369	0.163	Cellular community - eukaryotes	Cellular Processes	MSTRG.1531;MSTRG.26009;Pig.01179;Pig.01261;Pig.03415;Pig.04236;Pig.16592
ko03050	Proteasome	pathway	4/187	50/8754	0.02163	0.163	Folding, sorting and degradation	Genetic Information Processing	Pig.02913;Pig.08256;Pig.08440;Pig.08723
ko05215	Prostate cancer	pathway	6/187	110/8754	0.03019	0.1869	Cancer: specific types	Human Diseases	MSTRG.1531;MSTRG.26009;Pig.03415;Pig.05023;Pig.10357;Pig.16592
ko04391	Hippo signaling pathway	pathway	5/187	82/8754	0.03067	0.1869	Signal transduction	Environmental Information Processing	Pig.08217;Pig.08532;Pig.09912;Pig.09995;Pig.15072
ko05218	Melanoma	pathway	5/187	81/8754	0.02929	0.1869	Cancer: specific types	Human Diseases	MSTRG.1531;MSTRG.26009;Pig.01537;Pig.03415;Pig.16592
ko04144	Endocytosis	pathway	12/187	306/8754	0.03091	0.1869	Transport and catabolism	Cellular Processes	MSTRG.10349;Pig.03859;Pig.04643;Pig.08431;Pig.09034;Pig.10210;Pig.11881;Pig.13107;Pig.13209;Pig.14028;Pig.15077;Pig.16592
ko04068	FoxO signaling pathway	pathway	7/187	141/8754	0.03128	0.1869	Signal transduction	Environmental Information Processing	MSTRG.1531;MSTRG.26009;Pig.03415;Pig.03859;Pig.10357;Pig.12450;Pig.16592
ko05230	Central carbon metabolism in cancer	pathway	5/187	85/8754	0.03506	0.1895	Cancer: overview	Human Diseases	MSTRG.1531;MSTRG.26009;Pig.03415;Pig.05416;Pig.08783
ko04659	Th17 cell differentiation	pathway	7/187	144/8754	0.03451	0.1895	Immune system	Organismal Systems	MSTRG.18290;MSTRG.18296;Pig.01179;Pig.03859;Pig.05416;Pig.07737;Pig.14278
ko05212	Pancreatic cancer	pathway	5/187	84/8754	0.03355	0.1895	Cancer: specific types	Human Diseases	MSTRG.1531;MSTRG.26009;Pig.03415;Pig.03859;Pig.11189
ko05205	Proteoglycans in cancer	pathway	10/187	240/8754	0.03292	0.1895	Cancer: overview	Human Diseases	MSTRG.1531;MSTRG.26009;Pig.03415;Pig.03650;Pig.05120;Pig.05416;Pig.11189;Pig.11745;Pig.14393;Pig.16592
ko04150	mTOR signaling pathway	pathway	8/187	181/8754	0.04006	0.2115	Signal transduction	Environmental Information Processing	MSTRG.1531;MSTRG.26009;Pig.01182;Pig.03415;Pig.11189;Pig.12450;Pig.15719;Pig.16592
ko05206	MicroRNAs in cancer	pathway	8/187	187/8754	0.04701	0.2328	Cancer: overview	Human Diseases	MSTRG.1531;Pig.03415;Pig.03650;Pig.05023;Pig.05120;Pig.08103;Pig.10357;Pig.11473
ko01521	EGFR tyrosine kinase inhibitor resistance	pathway	5/187	92/8754	0.04674	0.2328	Drug resistance: antineoplastic	Human Diseases	MSTRG.1531;MSTRG.26009;Pig.03415;Pig.11189;Pig.16592
ko04310	Wnt signaling pathway	pathway	7/187	155/8754	0.04819	0.2328	Signal transduction	Environmental Information Processing	MSTRG.18290;MSTRG.18296;Pig.04356;Pig.07737;Pig.10357;Pig.11952;Pig.14278
ko04666	Fc gamma R-mediated phagocytosis	pathway	6/187	123/8754	0.04791	0.2328	Immune system	Organismal Systems	MSTRG.10349;MSTRG.1531;MSTRG.26009;Pig.03415;Pig.09034;Pig.11189
ko04214	Apoptosis	pathway	4/187	65/8754	0.04984	0.2357	Cell growth and death	Cellular Processes	Pig.03552;Pig.06706;Pig.11798;Pig.18233
ko05166	Human T-cell leukemia virus 1 infection	pathway	11/187	296/8754	0.05231	0.2423	Infectious disease: viral	Human Diseases	MSTRG.1531;MSTRG.18290;MSTRG.18296;MSTRG.26009;Pig.03415;Pig.03859;Pig.07737;Pig.10357;Pig.14142;Pig.14278;Pig.15072
ko05165	Human papillomavirus infection	pathway	13/187	372/8754	0.05518	0.2456	Infectious disease: viral	Human Diseases	MSTRG.1531;MSTRG.26009;Pig.03415;Pig.04356;Pig.06718;Pig.07219;Pig.08217;Pig.10357;Pig.11189;Pig.11473;Pig.14393;Pig.15072;Pig.19051
ko04212	Longevity regulating pathway	pathway	5/187	96/8754	0.05434	0.2456	Aging	Organismal Systems	MSTRG.26009;Pig.00439;Pig.03552;Pig.05416;Pig.11189
ko05163	Human cytomegalovirus infection	pathway	10/187	270/8754	0.06369	0.2728	Infectious disease: viral	Human Diseases	MSTRG.1531;MSTRG.18290;MSTRG.18296;MSTRG.26009;Pig.03415;Pig.03650;Pig.07737;Pig.11189;Pig.14278;Pig.14393
ko00020	Citrate cycle (TCA cycle)	pathway	3/187	43/8754	0.06351	0.2728	Carbohydrate metabolism	Metabolism	Pig.04594;Pig.05052;Pig.08783
ko00565	Ether lipid metabolism	pathway	3/187	45/8754	0.07084	0.2773	Lipid metabolism	Metabolism	MSTRG.14409;Pig.04045;Pig.21932
ko04371	Apelin signaling pathway	pathway	7/187	169/8754	0.07004	0.2773	Signal transduction	Environmental Information Processing	MSTRG.1531;MSTRG.26009;Pig.03415;Pig.03859;Pig.09926;Pig.11189;Pig.12450
ko04730	Long-term depression	pathway	4/187	72/8754	0.06766	0.2773	Nervous system	Organismal Systems	MSTRG.1531;Pig.03415;Pig.08217;Pig.16592
ko04914	Progesterone-mediated oocyte maturation	pathway	5/187	103/8754	0.06927	0.2773	Endocrine system	Organismal Systems	MSTRG.1531;MSTRG.26009;Pig.03415;Pig.09926;Pig.16592
ko00120	Primary bile acid biosynthesis	pathway	2/187	20/8754	0.06706	0.2773	Lipid metabolism	Metabolism	MSTRG.3982;Pig.07284
ko04935	Growth hormone synthesis, secretion and action	pathway	6/187	137/8754	0.07298	0.2808	Endocrine system	Organismal Systems	MSTRG.1531;MSTRG.26009;Pig.03415;Pig.10357;Pig.14142;Pig.14393
ko05216	Thyroid cancer	pathway	3/187	47/8754	0.07853	0.2879	Cancer: specific types	Human Diseases	MSTRG.1531;Pig.02045;Pig.03415
ko05132	Salmonella infection	pathway	10/187	282/8754	0.07997	0.2879	Infectious disease: bacterial	Human Diseases	MSTRG.1531;MSTRG.24492;MSTRG.26009;Pig.00411;Pig.03415;Pig.03650;Pig.13209;Pig.14142;Pig.18239;Pig.19744
ko04720	Long-term potentiation	pathway	4/187	76/8754	0.07913	0.2879	Nervous system	Organismal Systems	MSTRG.1531;Pig.03415;Pig.07737;Pig.10357
ko05221	Acute myeloid leukemia	pathway	4/187	75/8754	0.07618	0.2879	Cancer: specific types	Human Diseases	MSTRG.1531;MSTRG.26009;Pig.03415;Pig.11189
ko04360	Axon guidance	pathway	8/187	211/8754	0.08245	0.2879	Development and regeneration	Organismal Systems	MSTRG.18290;MSTRG.18296;Pig.00480;Pig.03650;Pig.07737;Pig.11860;Pig.14278;Pig.14393
ko04625	C-type lectin receptor signaling pathway	pathway	5/187	108/8754	0.08118	0.2879	Immune system	Organismal Systems	MSTRG.18290;MSTRG.18296;MSTRG.26009;Pig.07737;Pig.14278
ko03022	Basal transcription factors	pathway	3/187	49/8754	0.08657	0.2978	Transcription	Genetic Information Processing	Pig.02463;Pig.02645;Pig.09232
ko04137	Mitophagy	pathway	4/187	79/8754	0.08834	0.2993	Transport and catabolism	Cellular Processes	Pig.01537;Pig.05416;Pig.11798;Pig.11952
ko04010	MAPK signaling pathway	pathway	11/187	330/8754	0.09564	0.302	Signal transduction	Environmental Information Processing	MSTRG.1531;MSTRG.18290;MSTRG.18296;MSTRG.26009;Pig.03415;Pig.03859;Pig.07737;Pig.09473;Pig.14142;Pig.14278;Pig.16592
ko04380	Osteoclast differentiation	pathway	6/187	147/8754	0.09474	0.302	Development and regeneration	Organismal Systems	MSTRG.1531;MSTRG.26009;Pig.01537;Pig.03415;Pig.03859;Pig.07737
ko04213	Longevity regulating pathway	pathway	4/187	81/8754	0.09475	0.302	Aging	Organismal Systems	MSTRG.26009;Pig.11189;Pig.12450;Pig.16592
ko01210	2-Oxocarboxylic acid metabolism	pathway	2/187	24/8754	0.09221	0.302		-	Pig.05052;Pig.08783
ko04510	Focal adhesion	pathway	9/187	255/8754	0.0958	0.302	Cellular community - eukaryotes	Cellular Processes	MSTRG.1531;MSTRG.26009;Pig.03415;Pig.03650;Pig.11473;Pig.11551;Pig.11745;Pig.14393;Pig.16592
ko04330	Notch signaling pathway	pathway	3/187	52/8754	0.09925	0.3045	Signal transduction	Environmental Information Processing	Pig.04356;Pig.09038;Pig.10357
ko03420	Nucleotide excision repair	pathway	3/187	52/8754	0.09925	0.3045	Replication and repair	Genetic Information Processing	Pig.02463;Pig.03809;Pig.07951
ko04664	Fc epsilon RI signaling pathway	pathway	4/187	83/8754	0.1014	0.3068	Immune system	Organismal Systems	MSTRG.1531;MSTRG.26009;Pig.03415;Pig.14142
ko05214	Glioma	pathway	4/187	84/8754	0.1048	0.3078	Cancer: specific types	Human Diseases	MSTRG.1531;MSTRG.26009;Pig.03415;Pig.16592
ko04810	Regulation of actin cytoskeleton	pathway	9/187	261/8754	0.1066	0.3078	Cell motility	Cellular Processes	MSTRG.1531;Pig.02331;Pig.03415;Pig.03650;Pig.11551;Pig.11745;Pig.11860;Pig.14393;Pig.18473
ko05020	Prion diseases	pathway	3/187	54/8754	0.1081	0.3078	Neurodegenerative disease	Human Diseases	MSTRG.1531;Pig.03415;Pig.19134
ko04152	AMPK signaling pathway	pathway	6/187	151/8754	0.1043	0.3078	Signal transduction	Environmental Information Processing	MSTRG.26009;Pig.08217;Pig.11189;Pig.11217;Pig.12450;Pig.16592
ko05170	Human immunodeficiency virus 1 infection	pathway	9/187	262/8754	0.1085	0.3078	Infectious disease: viral	Human Diseases	MSTRG.1531;MSTRG.18290;MSTRG.18296;MSTRG.26009;Pig.03415;Pig.07737;Pig.11189;Pig.14278;Pig.14393
ko05220	Chronic myeloid leukemia	pathway	4/187	87/8754	0.1152	0.3114	Cancer: specific types	Human Diseases	MSTRG.1531;MSTRG.26009;Pig.03415;Pig.03859
ko00562	Inositol phosphate metabolism	pathway	4/187	87/8754	0.1152	0.3114	Carbohydrate metabolism	Metabolism	Pig.00508;Pig.03531;Pig.05775;Pig.17963
ko04320	Dorso-ventral axis formation	pathway	2/187	27/8754	0.1126	0.3114	Development and regeneration	Organismal Systems	MSTRG.1531;Pig.03415
ko03008	Ribosome biogenesis in eukaryotes	pathway	4/187	87/8754	0.1152	0.3114	Translation	Genetic Information Processing	Pig.00097;Pig.09535;Pig.10845;Pig.11952
ko04962	Vasopressin-regulated water reabsorption	pathway	3/187	56/8754	0.1172	0.3131	Excretory system	Organismal Systems	MSTRG.24492;Pig.00411;Pig.13209
ko04668	TNF signaling pathway	pathway	5/187	124/8754	0.126	0.3256	Signal transduction	Environmental Information Processing	MSTRG.1531;MSTRG.26009;Pig.03415;Pig.11881;Pig.14142
ko04141	Protein processing in endoplasmic reticulum	pathway	7/187	196/8754	0.1264	0.3256	Folding, sorting and degradation	Genetic Information Processing	Pig.00666;Pig.03809;Pig.06718;Pig.09065;Pig.10761;Pig.12772;Pig.17377
ko01524	Platinum drug resistance	pathway	4/187	90/8754	0.1262	0.3256	Drug resistance: antineoplastic	Human Diseases	MSTRG.26009;MSTRG.4434;Pig.00734;Pig.02480
ko04120	Ubiquitin mediated proteolysis	pathway	6/187	160/8754	0.1276	0.3256	Folding, sorting and degradation	Genetic Information Processing	Pig.03428;Pig.04669;Pig.06706;Pig.08775;Pig.11881;Pig.15970
ko04013	MAPK signaling pathway	pathway	4/187	93/8754	0.1375	0.3468	Signal transduction	Environmental Information Processing	MSTRG.1531;Pig.03415;Pig.08415;Pig.14142
ko05202	Transcriptional misregulation in cancer	pathway	8/187	241/8754	0.1442	0.3596	Cancer: overview	Human Diseases	Pig.01537;Pig.03617;Pig.05023;Pig.10209;Pig.14393;Pig.16592;Pig.19289;Pig.21283
ko01212	Fatty acid metabolism	pathway	3/187	64/8754	0.1564	0.3859		-	MSTRG.3982;Pig.07284;Pig.11217
ko05100	Bacterial invasion of epithelial cells	pathway	4/187	99/8754	0.1613	0.3878	Infectious disease: bacterial	Human Diseases	Pig.04643;Pig.09258;Pig.11551;Pig.14393
ko04390	Hippo signaling pathway	pathway	6/187	172/8754	0.1623	0.3878	Signal transduction	Environmental Information Processing	MSTRG.42159;Pig.02450;Pig.03859;Pig.08217;Pig.09912;Pig.15072
ko04620	Toll-like receptor signaling pathway	pathway	4/187	99/8754	0.1613	0.3878	Immune system	Organismal Systems	MSTRG.1531;MSTRG.26009;Pig.03415;Pig.14142
ko04929	GnRH secretion	pathway	3/187	66/8754	0.1668	0.3943	Endocrine system	Organismal Systems	MSTRG.1531;MSTRG.26009;Pig.03415
ko04114	Oocyte meiosis	pathway	5/187	137/8754	0.1692	0.396	Cell growth and death	Cellular Processes	MSTRG.1531;Pig.03415;Pig.07737;Pig.08217;Pig.16592
ko01040	Biosynthesis of unsaturated fatty acids	pathway	2/187	35/8754	0.1713	0.3969	Lipid metabolism	Metabolism	MSTRG.3982;Pig.07284
ko04071	Sphingolipid signaling pathway	pathway	5/187	139/8754	0.1763	0.4043	Signal transduction	Environmental Information Processing	MSTRG.1531;MSTRG.26009;Pig.03415;Pig.03650;Pig.08217
ko03410	Base excision repair	pathway	2/187	37/8754	0.1867	0.4239	Replication and repair	Genetic Information Processing	Pig.03552;Pig.14700
ko04211	Longevity regulating pathway	pathway	4/187	107/8754	0.1952	0.4388	Aging	Organismal Systems	MSTRG.26009;Pig.11189;Pig.12450;Pig.16592
ko05213	Endometrial cancer	pathway	3/187	72/8754	0.199	0.4428	Cancer: specific types	Human Diseases	MSTRG.1531;MSTRG.26009;Pig.03415
ko00564	Glycerophospholipid metabolism	pathway	4/187	109/8754	0.2041	0.4454	Lipid metabolism	Metabolism	MSTRG.14409;MSTRG.28718;Pig.04045;Pig.21932
ko04916	Melanogenesis	pathway	4/187	109/8754	0.2041	0.4454	Endocrine system	Organismal Systems	MSTRG.1531;Pig.01537;Pig.03415;Pig.10357
ko00640	Propanoate metabolism	pathway	2/187	41/8754	0.2181	0.4714	Carbohydrate metabolism	Metabolism	Pig.04594;Pig.11217
ko04070	Phosphatidylinositol signaling system	pathway	4/187	113/8754	0.222	0.4728	Signal transduction	Environmental Information Processing	Pig.00508;Pig.03531;Pig.05775;Pig.17963
ko05010	Alzheimer disease	pathway	10/187	353/8754	0.2229	0.4728	Neurodegenerative disease	Human Diseases	MSTRG.1531;MSTRG.26009;Pig.03415;Pig.03686;Pig.04356;Pig.06718;Pig.07737;Pig.09038;Pig.11952;Pig.18239
ko05223	Non-small cell lung cancer	pathway	3/187	77/8754	0.2268	0.4768	Cancer: specific types	Human Diseases	MSTRG.1531;MSTRG.26009;Pig.03415
ko04926	Relaxin signaling pathway	pathway	5/187	153/8754	0.229	0.4769	Endocrine system	Organismal Systems	MSTRG.1531;MSTRG.26009;Pig.03415;Pig.03859;Pig.14142
ko00052	Galactose metabolism	pathway	2/187	43/8754	0.2339	0.4826	Carbohydrate metabolism	Metabolism	MSTRG.1683;Pig.10708
ko05226	Gastric cancer	pathway	5/187	156/8754	0.2408	0.4881	Cancer: specific types	Human Diseases	MSTRG.1531;MSTRG.26009;Pig.03415;Pig.03859;Pig.11189
ko04630	JAK-STAT signaling pathway	pathway	5/187	156/8754	0.2408	0.4881	Signal transduction	Environmental Information Processing	MSTRG.26009;Pig.01179;Pig.01261;Pig.03428;Pig.10357
ko05120	Epithelial cell signaling in Helicobacter pylori infection	pathway	3/187	80/8754	0.2439	0.49	Infectious disease: bacterial	Human Diseases	Pig.07219;Pig.09038;Pig.14142
ko05219	Bladder cancer	pathway	2/187	46/8754	0.2577	0.5026	Cancer: specific types	Human Diseases	MSTRG.1531;Pig.03415
ko00620	Pyruvate metabolism	pathway	2/187	47/8754	0.2657	0.5026	Carbohydrate metabolism	Metabolism	Pig.04594;Pig.11217
ko05224	Breast cancer	pathway	5/187	162/8754	0.265	0.5026	Cancer: specific types	Human Diseases	MSTRG.1531;MSTRG.26009;Pig.03415;Pig.11189;Pig.16592
ko05418	Fluid shear stress and atherosclerosis	pathway	5/187	160/8754	0.2569	0.5026	Cardiovascular disease	Human Diseases	MSTRG.26009;Pig.04236;Pig.12450;Pig.14142;Pig.14393
ko03450	Non-homologous end-joining	pathway	1/187	14/8754	0.2611	0.5026	Replication and repair	Genetic Information Processing	Pig.13888
ko04917	Prolactin signaling pathway	pathway	3/187	82/8754	0.2554	0.5026	Endocrine system	Organismal Systems	MSTRG.1531;MSTRG.26009;Pig.03415
ko03440	Homologous recombination	pathway	2/187	47/8754	0.2657	0.5026	Replication and repair	Genetic Information Processing	Pig.07502;Pig.11176
ko04024	cAMP signaling pathway	pathway	7/187	245/8754	0.2697	0.506	Signal transduction	Environmental Information Processing	MSTRG.1531;MSTRG.26009;Pig.03415;Pig.03650;Pig.09926;Pig.10357;Pig.11745
ko04721	Synaptic vesicle cycle	pathway	3/187	85/8754	0.2728	0.5075	Nervous system	Organismal Systems	Pig.00864;Pig.04643;Pig.07219
ko04658	Th1 and Th2 cell differentiation	pathway	4/187	125/8754	0.278	0.5089	Immune system	Organismal Systems	MSTRG.18290;MSTRG.18296;Pig.07737;Pig.14278
ko05200	Pathways in cancer	pathway	15/187	589/8754	0.2764	0.5089	Cancer: overview	Human Diseases	MSTRG.1531;MSTRG.26009;MSTRG.4434;Pig.01179;Pig.01537;Pig.02045;Pig.02480;Pig.03415;Pig.03650;Pig.03859;Pig.05416;Pig.10357;Pig.11189;Pig.14393;Pig.16592
ko00630	Glyoxylate and dicarboxylate metabolism	pathway	2/187	50/8754	0.2896	0.5259	Carbohydrate metabolism	Metabolism	Pig.04594;Pig.05052
ko00061	Fatty acid biosynthesis	pathway	1/187	16/8754	0.2923	0.5267	Lipid metabolism	Metabolism	Pig.11217
ko04931	Insulin resistance	pathway	4/187	131/8754	0.3068	0.5484	Endocrine and metabolic disease	Human Diseases	MSTRG.26009;Pig.11189;Pig.12450;Pig.16365
ko00604	Glycosphingolipid biosynthesis	pathway	1/187	18/8754	0.3223	0.5689	Glycan biosynthesis and metabolism	Metabolism	Pig.04725
ko05162	Measles	pathway	5/187	176/8754	0.3233	0.5689	Infectious disease: viral	Human Diseases	MSTRG.26009;Pig.06718;Pig.09065;Pig.10761;Pig.11952
ko04722	Neurotrophin signaling pathway	pathway	4/187	135/8754	0.3262	0.5696	Nervous system	Organismal Systems	MSTRG.1531;MSTRG.26009;Pig.03415;Pig.04356
ko04714	Thermogenesis	pathway	7/187	265/8754	0.3379	0.5855	Environmental adaptation	Organismal Systems	Pig.03195;Pig.03303;Pig.03686;Pig.07907;Pig.09625;Pig.11189;Pig.12450
ko04015	Rap1 signaling pathway	pathway	7/187	269/8754	0.3519	0.6025	Signal transduction	Environmental Information Processing	MSTRG.1531;MSTRG.26009;Pig.00439;Pig.03415;Pig.09696;Pig.16592;Pig.17179
ko05164	Influenza A	pathway	5/187	183/8754	0.353	0.6025	Infectious disease: viral	Human Diseases	MSTRG.1531;MSTRG.26009;Pig.03415;Pig.06718;Pig.10357
ko05142	Chagas disease (American trypanosomiasis)	pathway	4/187	142/8754	0.3603	0.6104	Infectious disease: parasitic	Human Diseases	MSTRG.26009;Pig.03859;Pig.08217;Pig.14142
ko04146	Peroxisome	pathway	3/187	101/8754	0.3665	0.6163	Transport and catabolism	Cellular Processes	MSTRG.3982;Pig.07284;Pig.08783
ko05014	Amyotrophic lateral sclerosis (ALS)	pathway	2/187	64/8754	0.3986	0.6653	Neurodegenerative disease	Human Diseases	Pig.07737;Pig.13209
ko04912	GnRH signaling pathway	pathway	3/187	108/8754	0.4072	0.6747	Endocrine system	Organismal Systems	MSTRG.1531;Pig.03415;Pig.14142
ko00280	Valine, leucine and isoleucine degradation	pathway	2/187	66/8754	0.4136	0.6757	Amino acid metabolism	Metabolism	Pig.04594;Pig.06483
ko04915	Estrogen signaling pathway	pathway	4/187	153/8754	0.4138	0.6757	Endocrine system	Organismal Systems	MSTRG.1531;MSTRG.26009;Pig.01430;Pig.03415
ko04210	Apoptosis	pathway	4/187	156/8754	0.4282	0.6943	Cell growth and death	Cellular Processes	MSTRG.1531;MSTRG.26009;Pig.03415;Pig.03552
ko04974	Protein digestion and absorption	pathway	3/187	114/8754	0.4414	0.7096	Digestive system	Organismal Systems	MSTRG.7631;Pig.00736;Pig.03736
ko04925	Aldosterone synthesis and secretion	pathway	3/187	115/8754	0.447	0.7096	Endocrine system	Organismal Systems	Pig.09696;Pig.17179;Pig.21283
ko04062	Chemokine signaling pathway	pathway	5/187	205/8754	0.4464	0.7096	Immune system	Organismal Systems	MSTRG.1531;MSTRG.26009;Pig.03415;Pig.03650;Pig.14393
ko05152	Tuberculosis	pathway	5/187	206/8754	0.4506	0.7103	Infectious disease: bacterial	Human Diseases	MSTRG.26009;Pig.07219;Pig.07737;Pig.10357;Pig.13209
ko04966	Collecting duct acid secretion	pathway	1/187	28/8754	0.4542	0.7111	Excretory system	Organismal Systems	Pig.07219
ko04923	Regulation of lipolysis in adipocytes	pathway	2/187	73/8754	0.4646	0.7223	Endocrine system	Organismal Systems	MSTRG.26009;Pig.09926
ko04392	Hippo signaling pathway	pathway	1/187	31/8754	0.4886	0.7545	Signal transduction	Environmental Information Processing	Pig.09912
ko04341	Hedgehog signaling pathway	pathway	1/187	32/8754	0.4995	0.7662	Signal transduction	Environmental Information Processing	Pig.12348
ko04151	PI3K-Akt signaling pathway	pathway	9/187	406/8754	0.5036	0.7673	Signal transduction	Environmental Information Processing	MSTRG.1531;MSTRG.26009;Pig.03415;Pig.08217;Pig.11189;Pig.11473;Pig.12450;Pig.14393;Pig.16592
ko04932	Non-alcoholic fatty liver disease (NAFLD)	pathway	4/187	174/8754	0.5125	0.7755	Endocrine and metabolic disease	Human Diseases	MSTRG.26009;Pig.03686;Pig.11881;Pig.12450
ko04710	Circadian rhythm	pathway	1/187	35/8754	0.531	0.7983	Environmental adaptation	Organismal Systems	Pig.12450
ko04270	Vascular smooth muscle contraction	pathway	4/187	180/8754	0.5393	0.8001	Circulatory system	Organismal Systems	MSTRG.1531;Pig.03415;Pig.03650;Pig.11745
ko04920	Adipocytokine signaling pathway	pathway	2/187	84/8754	0.5392	0.8001	Endocrine system	Organismal Systems	MSTRG.26009;Pig.12450
ko04072	Phospholipase D signaling pathway	pathway	4/187	185/8754	0.5611	0.8113	Signal transduction	Environmental Information Processing	MSTRG.1531;MSTRG.26009;Pig.03415;Pig.04643
ko04725	Cholinergic synapse	pathway	3/187	135/8754	0.5541	0.8113	Nervous system	Organismal Systems	MSTRG.1531;MSTRG.26009;Pig.03415
ko04110	Cell cycle	pathway	3/187	136/8754	0.5591	0.8113	Cell growth and death	Cellular Processes	Pig.02463;Pig.06117;Pig.10357
ko04924	Renin secretion	pathway	2/187	86/8754	0.5519	0.8113	Endocrine system	Organismal Systems	Pig.07737;Pig.09926
ko04215	Apoptosis	pathway	1/187	39/8754	0.57	0.8189	Cell growth and death	Cellular Processes	Pig.06706
ko00590	Arachidonic acid metabolism	pathway	2/187	93/8754	0.5947	0.849	Lipid metabolism	Metabolism	Pig.06424;Pig.17267
ko05203	Viral carcinogenesis	pathway	5/187	244/8754	0.601	0.8526	Cancer: overview	Human Diseases	Pig.01179;Pig.02645;Pig.06718;Pig.10357;Pig.15072
ko04650	Natural killer cell mediated cytotoxicity	pathway	3/187	149/8754	0.6213	0.8653	Immune system	Organismal Systems	MSTRG.1531;Pig.03415;Pig.07737
ko00513	Various types of N-glycan biosynthesis	pathway	1/187	44/8754	0.6142	0.8653	Glycan biosynthesis and metabolism	Metabolism	Pig.12772
ko04217	Necroptosis	pathway	4/187	199/8754	0.619	0.8653	Cell growth and death	Cellular Processes	MSTRG.3751;Pig.03552;Pig.06718;Pig.17371
ko04728	Dopaminergic synapse	pathway	3/187	150/8754	0.6258	0.8663	Nervous system	Organismal Systems	MSTRG.26009;Pig.07737;Pig.08217
ko04142	Lysosome	pathway	3/187	154/8754	0.6436	0.8681	Transport and catabolism	Cellular Processes	Pig.04043;Pig.07219;Pig.17809
ko04340	Hedgehog signaling pathway	pathway	1/187	47/8754	0.6385	0.8681	Signal transduction	Environmental Information Processing	Pig.12348
ko00380	Tryptophan metabolism	pathway	1/187	48/8754	0.6463	0.8681	Amino acid metabolism	Metabolism	Pig.04594
ko01230	Biosynthesis of amino acids	pathway	2/187	102/8754	0.6451	0.8681		-	Pig.05052;Pig.08783
ko04540	Gap junction	pathway	2/187	100/8754	0.6343	0.8681	Cellular community - eukaryotes	Cellular Processes	MSTRG.1531;Pig.03415
ko01100	Metabolic pathways	pathway	35/187	1738/8754	0.6818	0.8794		-	MSTRG.14409;MSTRG.1683;MSTRG.28718;MSTRG.30700;MSTRG.32815;MSTRG.3982;Pig.00298;Pig.00508;Pig.00962;Pig.03531;Pig.03686;Pig.04045;Pig.04594;Pig.04725;Pig.05052;Pig.05775;Pig.06424;Pig.06483;Pig.07219;Pig.07284;Pig.07899;Pig.08783;Pig.09926;Pig.10524;Pig.10708;Pig.11217;Pig.12575;Pig.12772;Pig.12867;Pig.13433;Pig.13668;Pig.17267;Pig.17963;Pig.19046;Pig.21932
ko05034	Alcoholism	pathway	4/187	210/8754	0.6611	0.8794	Substance dependence	Human Diseases	MSTRG.1531;MSTRG.3751;Pig.03415;Pig.17371
ko04145	Phagosome	pathway	4/187	215/8754	0.6791	0.8794	Transport and catabolism	Cellular Processes	MSTRG.24492;Pig.00411;Pig.07219;Pig.13209
ko04064	NF-kappa B signaling pathway	pathway	3/187	162/8754	0.6773	0.8794	Signal transduction	Environmental Information Processing	Pig.03552;Pig.07503;Pig.11952
ko04611	Platelet activation	pathway	3/187	161/8754	0.6732	0.8794	Immune system	Organismal Systems	MSTRG.26009;Pig.03650;Pig.11745
ko04014	Ras signaling pathway	pathway	5/187	267/8754	0.6799	0.8794	Signal transduction	Environmental Information Processing	MSTRG.1531;MSTRG.26009;Pig.03415;Pig.13209;Pig.16592
ko01200	Carbon metabolism	pathway	3/187	162/8754	0.6773	0.8794		-	Pig.04594;Pig.05052;Pig.08783
ko00510	N-Glycan biosynthesis	pathway	1/187	55/8754	0.6962	0.8878	Glycan biosynthesis and metabolism	Metabolism	Pig.12772
ko00970	Aminoacyl-tRNA biosynthesis	pathway	1/187	55/8754	0.6962	0.8878	Translation	Genetic Information Processing	Pig.02209
ko04973	Carbohydrate digestion and absorption	pathway	1/187	57/8754	0.7091	0.8893	Digestive system	Organismal Systems	MSTRG.26009
ko00260	Glycine, serine and threonine metabolism	pathway	1/187	57/8754	0.7091	0.8893	Amino acid metabolism	Metabolism	Pig.04594
ko03320	PPAR signaling pathway	pathway	2/187	115/8754	0.709	0.8893	Endocrine system	Organismal Systems	MSTRG.35468;Pig.01945
ko00330	Arginine and proline metabolism	pathway	1/187	61/8754	0.7333	0.8897	Amino acid metabolism	Metabolism	Pig.12867
ko04961	Endocrine and other factor-regulated calcium reabsorption	pathway	1/187	63/8754	0.7447	0.8897	Excretory system	Organismal Systems	Pig.04643
ko00520	Amino sugar and nucleotide sugar metabolism	pathway	1/187	61/8754	0.7333	0.8897	Carbohydrate metabolism	Metabolism	Pig.13433
ko05131	Shigellosis	pathway	5/187	286/8754	0.7368	0.8897	Infectious disease: bacterial	Human Diseases	MSTRG.26009;Pig.03650;Pig.11189;Pig.11551;Pig.14393
ko05169	Epstein-Barr virus infection	pathway	5/187	280/8754	0.7196	0.8897	Infectious disease: viral	Human Diseases	MSTRG.26009;Pig.02913;Pig.06718;Pig.08723;Pig.14142
ko00480	Glutathione metabolism	pathway	1/187	62/8754	0.7391	0.8897	Metabolism of other amino acids	Metabolism	Pig.08783
ko04913	Ovarian steroidogenesis	pathway	1/187	63/8754	0.7447	0.8897	Endocrine system	Organismal Systems	Pig.16592
ko04933	AGE-RAGE signaling pathway in diabetic complications	pathway	2/187	122/8754	0.7393	0.8897	Endocrine and metabolic disease	Human Diseases	MSTRG.26009;Pig.03859
ko05222	Small cell lung cancer	pathway	2/187	117/8754	0.7179	0.8897	Cancer: specific types	Human Diseases	MSTRG.26009;Pig.14393
ko05110	Vibrio cholerae infection	pathway	1/187	65/8754	0.7556	0.898	Infectious disease: bacterial	Human Diseases	Pig.07219
ko04060	Cytokine-cytokine receptor interaction	pathway	4/187	252/8754	0.7919	0.9259	Signaling molecules and interaction	Environmental Information Processing	Pig.01179;Pig.01261;Pig.03859;Pig.04236
ko04928	Parathyroid hormone synthesis, secretion and action	pathway	2/187	137/8754	0.7952	0.9259	Endocrine system	Organismal Systems	MSTRG.1531;Pig.03415
ko05146	Amoebiasis	pathway	2/187	142/8754	0.8114	0.9259	Infectious disease: parasitic	Human Diseases	Pig.13209;Pig.14393
ko00190	Oxidative phosphorylation	pathway	2/187	142/8754	0.8114	0.9259	Energy metabolism	Metabolism	Pig.03686;Pig.07219
ko05031	Amphetamine addiction	pathway	1/187	78/8754	0.8158	0.9259	Substance dependence	Human Diseases	Pig.07737
ko04726	Serotonergic synapse	pathway	2/187	141/8754	0.8082	0.9259	Nervous system	Organismal Systems	MSTRG.1531;Pig.03415
ko05135	Yersinia infection	pathway	11/187	639/8754	0.8129	0.9259	Infectious disease: bacterial	Human Diseases	MSTRG.1531;MSTRG.18290;MSTRG.18296;MSTRG.26009;Pig.03415;Pig.03650;Pig.11551;Pig.14142;Pig.14278;Pig.14393;Pig.18473
ko04216	Ferroptosis	pathway	1/187	72/8754	0.7901	0.9259	Cell growth and death	Cellular Processes	Pig.02045
ko04670	Leukocyte transendothelial migration	pathway	2/187	140/8754	0.8051	0.9259	Immune system	Organismal Systems	Pig.03650;Pig.14393
ko03013	RNA transport	pathway	3/187	207/8754	0.8239	0.9304	Translation	Genetic Information Processing	Pig.03530;Pig.18233;Pig.19814
ko00010	Glycolysis / Gluconeogenesis	pathway	1/187	84/8754	0.8384	0.9422	Carbohydrate metabolism	Metabolism	Pig.04594
ko03040	Spliceosome	pathway	2/187	162/8754	0.8652	0.9449	Transcription	Genetic Information Processing	Pig.00267;Pig.19814
ko04115	p53 signaling pathway	pathway	1/187	89/8754	0.8551	0.9449	Cell growth and death	Cellular Processes	Pig.04669
ko04723	Retrograde endocannabinoid signaling	pathway	2/187	165/8754	0.872	0.9449	Nervous system	Organismal Systems	Pig.00864;Pig.03686
ko04657	IL-17 signaling pathway	pathway	1/187	91/8754	0.8613	0.9449	Immune system	Organismal Systems	Pig.00975
ko00230	Purine metabolism	pathway	2/187	166/8754	0.8741	0.9449	Nucleotide metabolism	Metabolism	MSTRG.28718;Pig.09926
ko04934	Cushing syndrome	pathway	2/187	166/8754	0.8741	0.9449	Endocrine and metabolic disease	Human Diseases	MSTRG.1531;Pig.03415
ko04260	Cardiac muscle contraction	pathway	1/187	93/8754	0.8672	0.9449	Circulatory system	Organismal Systems	Pig.14062
ko04061	Viral protein interaction with cytokine and cytokine receptor	pathway	1/187	86/8754	0.8453	0.9449	Signaling molecules and interaction	Environmental Information Processing	Pig.01179
ko05017	Spinocerebellar ataxia	pathway	1/187	100/8754	0.886	0.9532	-	-	MSTRG.26009
ko05032	Morphine addiction	pathway	1/187	104/8754	0.8956	0.9589	Substance dependence	Human Diseases	Pig.09926
ko05130	Pathogenic Escherichia coli infection	pathway	3/187	249/8754	0.9055	0.9605	Infectious disease: bacterial	Human Diseases	Pig.00666;Pig.03650;Pig.17377
ko04261	Adrenergic signaling in cardiomyocytes	pathway	2/187	181/8754	0.903	0.9605	Circulatory system	Organismal Systems	MSTRG.26009;Pig.08217
ko05322	Systemic lupus erythematosus	pathway	2/187	195/8754	0.9243	0.9624	Immune disease	Human Diseases	MSTRG.3751;Pig.17371
ko04512	ECM-receptor interaction	pathway	1/187	116/8754	0.9197	0.9624	Signaling molecules and interaction	Environmental Information Processing	Pig.11473
ko05410	Hypertrophic cardiomyopathy (HCM)	pathway	1/187	115/8754	0.9179	0.9624	Cardiovascular disease	Human Diseases	Pig.12450
ko04020	Calcium signaling pathway	pathway	3/187	263/8754	0.924	0.9624	Signal transduction	Environmental Information Processing	Pig.07737;Pig.13994;Pig.14062
ko04724	Glutamatergic synapse	pathway	1/187	141/8754	0.9536	0.9839	Nervous system	Organismal Systems	Pig.07737
ko05145	Toxoplasmosis	pathway	1/187	137/8754	0.9493	0.9839	Infectious disease: parasitic	Human Diseases	MSTRG.26009
ko05323	Rheumatoid arthritis	pathway	1/187	152/8754	0.9635	0.9852	Immune disease	Human Diseases	Pig.07219
ko05016	Huntington disease	pathway	3/187	306/8754	0.962	0.9852	Neurodegenerative disease	Human Diseases	Pig.03686;Pig.10357;Pig.18239
ko05012	Parkinson disease	pathway	1/187	165/8754	0.9726	0.99	Neurodegenerative disease	Human Diseases	Pig.03686
ko05168	Herpes simplex virus 1 infection	pathway	4/187	450/8754	0.9886	0.9974	Infectious disease: viral	Human Diseases	MSTRG.26009;Pig.06718;Pig.09065;Pig.10761
ko04514	Cell adhesion molecules (CAMs)	pathway	1/187	199/8754	0.9871	0.9974	Signaling molecules and interaction	Environmental Information Processing	Pig.03683
ko03010	Ribosome	pathway	1/187	274/8754	0.9976	0.9976	Translation	Genetic Information Processing	MSTRG.30523
ko04530	Tight junction	pathway	6/187	682/8754	0.9973	0.9976	Cellular community - eukaryotes	Cellular Processes	MSTRG.42159;Pig.02450;Pig.03650;Pig.08217;Pig.12450;Pig.15072
