# Supplementary material for: Spatiotemporal Regulation and Functional Analysis of Circular RNAs in Skeletal Muscle and Subcutaneous Fat during Pig Growth
Source: Biology (Basel). 2021 Aug 30;10(9):841. doi: 10.3390/biology10090841 (PMC8465536; doi:10.3390/biology10090841)
Supplement: Supplementary file 1 [file biology-10-00841-s001.zip › Supplemental Table S13.xlsx]

## Sheet: Sheet1
Code	circRNA ID	Forward primer sequence	Reverse primer sequence	Product (bp)	Validated
a	Scaffold155_4811844_4828350	AAAGGCAGGACGCTGATCC	TCTTCCCTCGAGCCATATCCA	167	Yes
b	Scaffold180_2562774_2570664	CAGGCAAGTGAAGCTTGGCA	TGTGAGCTTCGTGGAGATGT	218	Yes
c	Chr18_45729590_45744165	GGAGCAGTTTTCATGGATGCC	CTCTTTGCATGCATCAGGGACA	174	No
d	Chr12_55773288_55775037	TGTGGGGTATTGACCGAGAC	TGCCCACTCATTGTTGACGTAG	174	Yes
e	Chr02_159842602_159843286	GGGCTCCAAGCACAAAGTGT	GCTCAGACAGGTAGTTCTGCT	197	Yes
f	Chr01_176448874_176466186	TCATCCTGGACGTGGGAACA	CTCCATCAGTCACCACGACA	231	Yes
g	Chr01_143206410_143210729	AAGAGGACATCGAAAGTCAGG	TCCATCTTGTTCATGTGCCT	175	Yes
h	Chr04_99000917_99006790	CTCTCTCGATGGACACCCTT	CTGCTTACGGAAATGGGGCA	182	Yes
i	Chr12_27312206_27323763	GAGTGGACATCAGTGCGTGA	CAGACCCGGCCACATCCATT	150	Yes
j	Chr11_12201402_12205677	CATATGCAGGCCATGATCCTCT	TCTACGGGGCTTCCAAATCCA	186	Yes
