# Supplementary material for: Spatiotemporal Regulation and Functional Analysis of Circular RNAs in Skeletal Muscle and Subcutaneous Fat during Pig Growth
Source: Biology (Basel). 2021 Aug 30;10(9):841. doi: 10.3390/biology10090841 (PMC8465536; doi:10.3390/biology10090841)
Supplement: Supplementary file 1 [file biology-10-00841-s001.zip › Supplemental Table S1.xlsx]

## Sheet: circRNA_predict_detail
circRNA id	Host gene id	Chromosome	Strand	circRNA start	circRNA end	Signal	circRNA type	gene_name	description	nr_hit_name	nr_description	go_id	go_type	go_term	ko_id	ko_name	pathway_id	pathway_description	cog_id	cog_functional_category	swissprot_hit_name	swissprot_description	pfam_id	pfam_domain	pfam_description
Chr01_100118754_100131139	Pig.20309	Chr01	-	100118754	100131139	CTAC	exon	NFATC1-203	nuclear factor of activated T-cells, cytoplasmic 1 [Sus scrofa]	NP_999326.1	nuclear factor of activated T-cells, cytoplasmic 1 [Sus scrofa]	GO:0033173;GO:0003700;GO:0008134;GO:0005634;GO:0001816;GO:0044798;GO:0045944;GO:0005667;GO:0003677;GO:0000978;GO:0003682;GO:0005829	biological_process;molecular_function;molecular_function;cellular_component;biological_process;cellular_component;biological_process;cellular_component;molecular_function;molecular_function;molecular_function;cellular_component	calcineurin-NFAT signaling cascade;transcription factor activity, sequence-specific DNA binding;transcription factor binding;nucleus;cytokine production;nuclear transcription factor complex;positive regulation of transcription from RNA polymerase II promoter;transcription factor complex;DNA binding;RNA polymerase II core promoter proximal region sequence-specific DNA binding;chromatin binding;cyt…	K04446	NFATC1, NFAT2, NFATC	map05166	Human T-cell leukemia virus 1 infection	ENOG41105U2	S:Function unknown	sp|O77638|NFAC1_PIG	Nuclear factor of activated T-cells, cytoplasmic 1 OS=Sus scrofa OX=9823 GN=NFATC1 PE=2 SV=2	PF00554.22;PF16179.5;PF01833.24	RHD_DNA_bind;RHD_dimer;TIG	RHD_DNA_bind;RHD_dimer;TIG
Chr01_100118754_100133409	Pig.20309	Chr01	-	100118754	100133409	CTAC	exon	NFATC1-203	nuclear factor of activated T-cells, cytoplasmic 1 [Sus scrofa]	NP_999326.1	nuclear factor of activated T-cells, cytoplasmic 1 [Sus scrofa]	GO:0033173;GO:0003700;GO:0008134;GO:0005634;GO:0001816;GO:0044798;GO:0045944;GO:0005667;GO:0003677;GO:0000978;GO:0003682;GO:0005829	biological_process;molecular_function;molecular_function;cellular_component;biological_process;cellular_component;biological_process;cellular_component;molecular_function;molecular_function;molecular_function;cellular_component	calcineurin-NFAT signaling cascade;transcription factor activity, sequence-specific DNA binding;transcription factor binding;nucleus;cytokine production;nuclear transcription factor complex;positive regulation of transcription from RNA polymerase II promoter;transcription factor complex;DNA binding;RNA polymerase II core promoter proximal region sequence-specific DNA binding;chromatin binding;cyt…	K04446	NFATC1, NFAT2, NFATC	map05166	Human T-cell leukemia virus 1 infection	ENOG41105U2	S:Function unknown	sp|O77638|NFAC1_PIG	Nuclear factor of activated T-cells, cytoplasmic 1 OS=Sus scrofa OX=9823 GN=NFATC1 PE=2 SV=2	PF00554.22;PF16179.5;PF01833.24	RHD_DNA_bind;RHD_dimer;TIG	RHD_DNA_bind;RHD_dimer;TIG
Chr01_100122766_100133409	Pig.20309	Chr01	-	100122766	100133409	CTAC	exon	NFATC1-203	nuclear factor of activated T-cells, cytoplasmic 1 [Sus scrofa]	NP_999326.1	nuclear factor of activated T-cells, cytoplasmic 1 [Sus scrofa]	GO:0033173;GO:0003700;GO:0008134;GO:0005634;GO:0001816;GO:0044798;GO:0045944;GO:0005667;GO:0003677;GO:0000978;GO:0003682;GO:0005829	biological_process;molecular_function;molecular_function;cellular_component;biological_process;cellular_component;biological_process;cellular_component;molecular_function;molecular_function;molecular_function;cellular_component	calcineurin-NFAT signaling cascade;transcription factor activity, sequence-specific DNA binding;transcription factor binding;nucleus;cytokine production;nuclear transcription factor complex;positive regulation of transcription from RNA polymerase II promoter;transcription factor complex;DNA binding;RNA polymerase II core promoter proximal region sequence-specific DNA binding;chromatin binding;cyt…	K04446	NFATC1, NFAT2, NFATC	map05166	Human T-cell leukemia virus 1 infection	ENOG41105U2	S:Function unknown	sp|O77638|NFAC1_PIG	Nuclear factor of activated T-cells, cytoplasmic 1 OS=Sus scrofa OX=9823 GN=NFATC1 PE=2 SV=2	PF00554.22;PF16179.5;PF01833.24	RHD_DNA_bind;RHD_dimer;TIG	RHD_DNA_bind;RHD_dimer;TIG
Chr01_100129210_100133409	Pig.20309	Chr01	-	100129210	100133409	CTAC	exon	NFATC1-203	nuclear factor of activated T-cells, cytoplasmic 1 [Sus scrofa]	NP_999326.1	nuclear factor of activated T-cells, cytoplasmic 1 [Sus scrofa]	GO:0033173;GO:0003700;GO:0008134;GO:0005634;GO:0001816;GO:0044798;GO:0045944;GO:0005667;GO:0003677;GO:0000978;GO:0003682;GO:0005829	biological_process;molecular_function;molecular_function;cellular_component;biological_process;cellular_component;biological_process;cellular_component;molecular_function;molecular_function;molecular_function;cellular_component	calcineurin-NFAT signaling cascade;transcription factor activity, sequence-specific DNA binding;transcription factor binding;nucleus;cytokine production;nuclear transcription factor complex;positive regulation of transcription from RNA polymerase II promoter;transcription factor complex;DNA binding;RNA polymerase II core promoter proximal region sequence-specific DNA binding;chromatin binding;cyt…	K04446	NFATC1, NFAT2, NFATC	map05166	Human T-cell leukemia virus 1 infection	ENOG41105U2	S:Function unknown	sp|O77638|NFAC1_PIG	Nuclear factor of activated T-cells, cytoplasmic 1 OS=Sus scrofa OX=9823 GN=NFATC1 PE=2 SV=2	PF00554.22;PF16179.5;PF01833.24	RHD_DNA_bind;RHD_dimer;TIG	RHD_DNA_bind;RHD_dimer;TIG
Chr01_100130967_100133409	Pig.20309	Chr01	-	100130967	100133409	CTAC	exon	NFATC1-203	nuclear factor of activated T-cells, cytoplasmic 1 [Sus scrofa]	NP_999326.1	nuclear factor of activated T-cells, cytoplasmic 1 [Sus scrofa]	GO:0033173;GO:0003700;GO:0008134;GO:0005634;GO:0001816;GO:0044798;GO:0045944;GO:0005667;GO:0003677;GO:0000978;GO:0003682;GO:0005829	biological_process;molecular_function;molecular_function;cellular_component;biological_process;cellular_component;biological_process;cellular_component;molecular_function;molecular_function;molecular_function;cellular_component	calcineurin-NFAT signaling cascade;transcription factor activity, sequence-specific DNA binding;transcription factor binding;nucleus;cytokine production;nuclear transcription factor complex;positive regulation of transcription from RNA polymerase II promoter;transcription factor complex;DNA binding;RNA polymerase II core promoter proximal region sequence-specific DNA binding;chromatin binding;cyt…	K04446	NFATC1, NFAT2, NFATC	map05166	Human T-cell leukemia virus 1 infection	ENOG41105U2	S:Function unknown	sp|O77638|NFAC1_PIG	Nuclear factor of activated T-cells, cytoplasmic 1 OS=Sus scrofa OX=9823 GN=NFATC1 PE=2 SV=2	PF00554.22;PF16179.5;PF01833.24	RHD_DNA_bind;RHD_dimer;TIG	RHD_DNA_bind;RHD_dimer;TIG
Chr01_100145164_100162116	Pig.20309	Chr01	-	100145164	100162116	CTAC	exon	NFATC1-203	nuclear factor of activated T-cells, cytoplasmic 1 [Sus scrofa]	NP_999326.1	nuclear factor of activated T-cells, cytoplasmic 1 [Sus scrofa]	GO:0033173;GO:0003700;GO:0008134;GO:0005634;GO:0001816;GO:0044798;GO:0045944;GO:0005667;GO:0003677;GO:0000978;GO:0003682;GO:0005829	biological_process;molecular_function;molecular_function;cellular_component;biological_process;cellular_component;biological_process;cellular_component;molecular_function;molecular_function;molecular_function;cellular_component	calcineurin-NFAT signaling cascade;transcription factor activity, sequence-specific DNA binding;transcription factor binding;nucleus;cytokine production;nuclear transcription factor complex;positive regulation of transcription from RNA polymerase II promoter;transcription factor complex;DNA binding;RNA polymerase II core promoter proximal region sequence-specific DNA binding;chromatin binding;cyt…	K04446	NFATC1, NFAT2, NFATC	map05166	Human T-cell leukemia virus 1 infection	ENOG41105U2	S:Function unknown	sp|O77638|NFAC1_PIG	Nuclear factor of activated T-cells, cytoplasmic 1 OS=Sus scrofa OX=9823 GN=NFATC1 PE=2 SV=2	PF00554.22;PF16179.5;PF01833.24	RHD_DNA_bind;RHD_dimer;TIG	RHD_DNA_bind;RHD_dimer;TIG
Chr01_100161018_100162116	Pig.20309	Chr01	-	100161018	100162116	CTAC	exon	NFATC1-203	nuclear factor of activated T-cells, cytoplasmic 1 [Sus scrofa]	NP_999326.1	nuclear factor of activated T-cells, cytoplasmic 1 [Sus scrofa]	GO:0033173;GO:0003700;GO:0008134;GO:0005634;GO:0001816;GO:0044798;GO:0045944;GO:0005667;GO:0003677;GO:0000978;GO:0003682;GO:0005829	biological_process;molecular_function;molecular_function;cellular_component;biological_process;cellular_component;biological_process;cellular_component;molecular_function;molecular_function;molecular_function;cellular_component	calcineurin-NFAT signaling cascade;transcription factor activity, sequence-specific DNA binding;transcription factor binding;nucleus;cytokine production;nuclear transcription factor complex;positive regulation of transcription from RNA polymerase II promoter;transcription factor complex;DNA binding;RNA polymerase II core promoter proximal region sequence-specific DNA binding;chromatin binding;cyt…	K04446	NFATC1, NFAT2, NFATC	map05166	Human T-cell leukemia virus 1 infection	ENOG41105U2	S:Function unknown	sp|O77638|NFAC1_PIG	Nuclear factor of activated T-cells, cytoplasmic 1 OS=Sus scrofa OX=9823 GN=NFATC1 PE=2 SV=2	PF00554.22;PF16179.5;PF01833.24	RHD_DNA_bind;RHD_dimer;TIG	RHD_DNA_bind;RHD_dimer;TIG
Chr01_100263465_100311186	Pig.20310	Chr01	-	100263465	100311186	CTAC	exon	ATP9B-201	LOW QUALITY PROTEIN: probable phospholipid-transporting ATPase IIB [Sus scrofa]	XP_013841166.2	LOW QUALITY PROTEIN: probable phospholipid-transporting ATPase IIB [Sus scrofa]	GO:0004012;GO:0006897;GO:0016021;GO:0000287;GO:0006890;GO:0045332;GO:0005886;GO:0048471;GO:0005768;GO:0005524;GO:0005802	molecular_function;biological_process;cellular_component;molecular_function;biological_process;biological_process;cellular_component;cellular_component;cellular_component;molecular_function;cellular_component	phospholipid-translocating ATPase activity;endocytosis;integral component of membrane;magnesium ion binding;retrograde vesicle-mediated transport, Golgi to ER;phospholipid translocation;plasma membrane;perinuclear region of cytoplasm;endosome;ATP binding;trans-Golgi network	K01530	E7.6.2.1	0	0	ENOG410XPYK	S:Function unknown	sp|A1A4J6|ATP9B_BOVIN	Probable phospholipid-transporting ATPase IIB OS=Bos taurus OX=9913 GN=ATP9B PE=2 SV=1	PF16212.5;PF16209.5;PF00702.26;PF00122.20;PF13246.6;PF08282.12	PhoLip_ATPase_C;PhoLip_ATPase_N;Hydrolase;E1-E2_ATPase;Cation_ATPase;Hydrolase_3	PhoLip_ATPase_C;PhoLip_ATPase_N;Hydrolase;E1-E2_ATPase;Cation_ATPase;Hydrolase_3
Chr01_100263465_100323291	Pig.20310	Chr01	-	100263465	100323291	CTAC	exon	ATP9B-201	LOW QUALITY PROTEIN: probable phospholipid-transporting ATPase IIB [Sus scrofa]	XP_013841166.2	LOW QUALITY PROTEIN: probable phospholipid-transporting ATPase IIB [Sus scrofa]	GO:0004012;GO:0006897;GO:0016021;GO:0000287;GO:0006890;GO:0045332;GO:0005886;GO:0048471;GO:0005768;GO:0005524;GO:0005802	molecular_function;biological_process;cellular_component;molecular_function;biological_process;biological_process;cellular_component;cellular_component;cellular_component;molecular_function;cellular_component	phospholipid-translocating ATPase activity;endocytosis;integral component of membrane;magnesium ion binding;retrograde vesicle-mediated transport, Golgi to ER;phospholipid translocation;plasma membrane;perinuclear region of cytoplasm;endosome;ATP binding;trans-Golgi network	K01530	E7.6.2.1	0	0	ENOG410XPYK	S:Function unknown	sp|A1A4J6|ATP9B_BOVIN	Probable phospholipid-transporting ATPase IIB OS=Bos taurus OX=9913 GN=ATP9B PE=2 SV=1	PF16212.5;PF16209.5;PF00702.26;PF00122.20;PF13246.6;PF08282.12	PhoLip_ATPase_C;PhoLip_ATPase_N;Hydrolase;E1-E2_ATPase;Cation_ATPase;Hydrolase_3	PhoLip_ATPase_C;PhoLip_ATPase_N;Hydrolase;E1-E2_ATPase;Cation_ATPase;Hydrolase_3
Chr01_100263465_100363201	Pig.20310	Chr01	-	100263465	100363201	CTAC	exon	ATP9B-201	LOW QUALITY PROTEIN: probable phospholipid-transporting ATPase IIB [Sus scrofa]	XP_013841166.2	LOW QUALITY PROTEIN: probable phospholipid-transporting ATPase IIB [Sus scrofa]	GO:0004012;GO:0006897;GO:0016021;GO:0000287;GO:0006890;GO:0045332;GO:0005886;GO:0048471;GO:0005768;GO:0005524;GO:0005802	molecular_function;biological_process;cellular_component;molecular_function;biological_process;biological_process;cellular_component;cellular_component;cellular_component;molecular_function;cellular_component	phospholipid-translocating ATPase activity;endocytosis;integral component of membrane;magnesium ion binding;retrograde vesicle-mediated transport, Golgi to ER;phospholipid translocation;plasma membrane;perinuclear region of cytoplasm;endosome;ATP binding;trans-Golgi network	K01530	E7.6.2.1	0	0	ENOG410XPYK	S:Function unknown	sp|A1A4J6|ATP9B_BOVIN	Probable phospholipid-transporting ATPase IIB OS=Bos taurus OX=9913 GN=ATP9B PE=2 SV=1	PF16212.5;PF16209.5;PF00702.26;PF00122.20;PF13246.6;PF08282.12	PhoLip_ATPase_C;PhoLip_ATPase_N;Hydrolase;E1-E2_ATPase;Cation_ATPase;Hydrolase_3	PhoLip_ATPase_C;PhoLip_ATPase_N;Hydrolase;E1-E2_ATPase;Cation_ATPase;Hydrolase_3
Chr01_100278767_100282963	Pig.20310	Chr01	+	100278767	100282963	GTAG	intron	ATP9B-201	LOW QUALITY PROTEIN: probable phospholipid-transporting ATPase IIB [Sus scrofa]	XP_013841166.2	LOW QUALITY PROTEIN: probable phospholipid-transporting ATPase IIB [Sus scrofa]	GO:0004012;GO:0006897;GO:0016021;GO:0000287;GO:0006890;GO:0045332;GO:0005886;GO:0048471;GO:0005768;GO:0005524;GO:0005802	molecular_function;biological_process;cellular_component;molecular_function;biological_process;biological_process;cellular_component;cellular_component;cellular_component;molecular_function;cellular_component	phospholipid-translocating ATPase activity;endocytosis;integral component of membrane;magnesium ion binding;retrograde vesicle-mediated transport, Golgi to ER;phospholipid translocation;plasma membrane;perinuclear region of cytoplasm;endosome;ATP binding;trans-Golgi network	K01530	E7.6.2.1	0	0	ENOG410XPYK	S:Function unknown	sp|A1A4J6|ATP9B_BOVIN	Probable phospholipid-transporting ATPase IIB OS=Bos taurus OX=9913 GN=ATP9B PE=2 SV=1	PF16212.5;PF16209.5;PF00702.26;PF00122.20;PF13246.6;PF08282.12	PhoLip_ATPase_C;PhoLip_ATPase_N;Hydrolase;E1-E2_ATPase;Cation_ATPase;Hydrolase_3	PhoLip_ATPase_C;PhoLip_ATPase_N;Hydrolase;E1-E2_ATPase;Cation_ATPase;Hydrolase_3
Chr01_100297807_100323291	Pig.20310	Chr01	-	100297807	100323291	CTAC	exon	ATP9B-201	LOW QUALITY PROTEIN: probable phospholipid-transporting ATPase IIB [Sus scrofa]	XP_013841166.2	LOW QUALITY PROTEIN: probable phospholipid-transporting ATPase IIB [Sus scrofa]	GO:0004012;GO:0006897;GO:0016021;GO:0000287;GO:0006890;GO:0045332;GO:0005886;GO:0048471;GO:0005768;GO:0005524;GO:0005802	molecular_function;biological_process;cellular_component;molecular_function;biological_process;biological_process;cellular_component;cellular_component;cellular_component;molecular_function;cellular_component	phospholipid-translocating ATPase activity;endocytosis;integral component of membrane;magnesium ion binding;retrograde vesicle-mediated transport, Golgi to ER;phospholipid translocation;plasma membrane;perinuclear region of cytoplasm;endosome;ATP binding;trans-Golgi network	K01530	E7.6.2.1	0	0	ENOG410XPYK	S:Function unknown	sp|A1A4J6|ATP9B_BOVIN	Probable phospholipid-transporting ATPase IIB OS=Bos taurus OX=9913 GN=ATP9B PE=2 SV=1	PF16212.5;PF16209.5;PF00702.26;PF00122.20;PF13246.6;PF08282.12	PhoLip_ATPase_C;PhoLip_ATPase_N;Hydrolase;E1-E2_ATPase;Cation_ATPase;Hydrolase_3	PhoLip_ATPase_C;PhoLip_ATPase_N;Hydrolase;E1-E2_ATPase;Cation_ATPase;Hydrolase_3
Chr01_100297807_100343016	Pig.20310	Chr01	-	100297807	100343016	CTAC	exon	ATP9B-201	LOW QUALITY PROTEIN: probable phospholipid-transporting ATPase IIB [Sus scrofa]	XP_013841166.2	LOW QUALITY PROTEIN: probable phospholipid-transporting ATPase IIB [Sus scrofa]	GO:0004012;GO:0006897;GO:0016021;GO:0000287;GO:0006890;GO:0045332;GO:0005886;GO:0048471;GO:0005768;GO:0005524;GO:0005802	molecular_function;biological_process;cellular_component;molecular_function;biological_process;biological_process;cellular_component;cellular_component;cellular_component;molecular_function;cellular_component	phospholipid-translocating ATPase activity;endocytosis;integral component of membrane;magnesium ion binding;retrograde vesicle-mediated transport, Golgi to ER;phospholipid translocation;plasma membrane;perinuclear region of cytoplasm;endosome;ATP binding;trans-Golgi network	K01530	E7.6.2.1	0	0	ENOG410XPYK	S:Function unknown	sp|A1A4J6|ATP9B_BOVIN	Probable phospholipid-transporting ATPase IIB OS=Bos taurus OX=9913 GN=ATP9B PE=2 SV=1	PF16212.5;PF16209.5;PF00702.26;PF00122.20;PF13246.6;PF08282.12	PhoLip_ATPase_C;PhoLip_ATPase_N;Hydrolase;E1-E2_ATPase;Cation_ATPase;Hydrolase_3	PhoLip_ATPase_C;PhoLip_ATPase_N;Hydrolase;E1-E2_ATPase;Cation_ATPase;Hydrolase_3
Chr01_100297807_100363201	Pig.20310	Chr01	-	100297807	100363201	CTAC	exon	ATP9B-201	LOW QUALITY PROTEIN: probable phospholipid-transporting ATPase IIB [Sus scrofa]	XP_013841166.2	LOW QUALITY PROTEIN: probable phospholipid-transporting ATPase IIB [Sus scrofa]	GO:0004012;GO:0006897;GO:0016021;GO:0000287;GO:0006890;GO:0045332;GO:0005886;GO:0048471;GO:0005768;GO:0005524;GO:0005802	molecular_function;biological_process;cellular_component;molecular_function;biological_process;biological_process;cellular_component;cellular_component;cellular_component;molecular_function;cellular_component	phospholipid-translocating ATPase activity;endocytosis;integral component of membrane;magnesium ion binding;retrograde vesicle-mediated transport, Golgi to ER;phospholipid translocation;plasma membrane;perinuclear region of cytoplasm;endosome;ATP binding;trans-Golgi network	K01530	E7.6.2.1	0	0	ENOG410XPYK	S:Function unknown	sp|A1A4J6|ATP9B_BOVIN	Probable phospholipid-transporting ATPase IIB OS=Bos taurus OX=9913 GN=ATP9B PE=2 SV=1	PF16212.5;PF16209.5;PF00702.26;PF00122.20;PF13246.6;PF08282.12	PhoLip_ATPase_C;PhoLip_ATPase_N;Hydrolase;E1-E2_ATPase;Cation_ATPase;Hydrolase_3	PhoLip_ATPase_C;PhoLip_ATPase_N;Hydrolase;E1-E2_ATPase;Cation_ATPase;Hydrolase_3
Chr01_100297807_100379422	Pig.20310	Chr01	-	100297807	100379422	CTAC	exon	ATP9B-201	LOW QUALITY PROTEIN: probable phospholipid-transporting ATPase IIB [Sus scrofa]	XP_013841166.2	LOW QUALITY PROTEIN: probable phospholipid-transporting ATPase IIB [Sus scrofa]	GO:0004012;GO:0006897;GO:0016021;GO:0000287;GO:0006890;GO:0045332;GO:0005886;GO:0048471;GO:0005768;GO:0005524;GO:0005802	molecular_function;biological_process;cellular_component;molecular_function;biological_process;biological_process;cellular_component;cellular_component;cellular_component;molecular_function;cellular_component	phospholipid-translocating ATPase activity;endocytosis;integral component of membrane;magnesium ion binding;retrograde vesicle-mediated transport, Golgi to ER;phospholipid translocation;plasma membrane;perinuclear region of cytoplasm;endosome;ATP binding;trans-Golgi network	K01530	E7.6.2.1	0	0	ENOG410XPYK	S:Function unknown	sp|A1A4J6|ATP9B_BOVIN	Probable phospholipid-transporting ATPase IIB OS=Bos taurus OX=9913 GN=ATP9B PE=2 SV=1	PF16212.5;PF16209.5;PF00702.26;PF00122.20;PF13246.6;PF08282.12	PhoLip_ATPase_C;PhoLip_ATPase_N;Hydrolase;E1-E2_ATPase;Cation_ATPase;Hydrolase_3	PhoLip_ATPase_C;PhoLip_ATPase_N;Hydrolase;E1-E2_ATPase;Cation_ATPase;Hydrolase_3
Chr01_100302170_100363201	Pig.20310	Chr01	-	100302170	100363201	CTAC	exon	ATP9B-201	LOW QUALITY PROTEIN: probable phospholipid-transporting ATPase IIB [Sus scrofa]	XP_013841166.2	LOW QUALITY PROTEIN: probable phospholipid-transporting ATPase IIB [Sus scrofa]	GO:0004012;GO:0006897;GO:0016021;GO:0000287;GO:0006890;GO:0045332;GO:0005886;GO:0048471;GO:0005768;GO:0005524;GO:0005802	molecular_function;biological_process;cellular_component;molecular_function;biological_process;biological_process;cellular_component;cellular_component;cellular_component;molecular_function;cellular_component	phospholipid-translocating ATPase activity;endocytosis;integral component of membrane;magnesium ion binding;retrograde vesicle-mediated transport, Golgi to ER;phospholipid translocation;plasma membrane;perinuclear region of cytoplasm;endosome;ATP binding;trans-Golgi network	K01530	E7.6.2.1	0	0	ENOG410XPYK	S:Function unknown	sp|A1A4J6|ATP9B_BOVIN	Probable phospholipid-transporting ATPase IIB OS=Bos taurus OX=9913 GN=ATP9B PE=2 SV=1	PF16212.5;PF16209.5;PF00702.26;PF00122.20;PF13246.6;PF08282.12	PhoLip_ATPase_C;PhoLip_ATPase_N;Hydrolase;E1-E2_ATPase;Cation_ATPase;Hydrolase_3	PhoLip_ATPase_C;PhoLip_ATPase_N;Hydrolase;E1-E2_ATPase;Cation_ATPase;Hydrolase_3
Chr01_100311106_100363201	Pig.20310	Chr01	-	100311106	100363201	CTAC	exon	ATP9B-201	LOW QUALITY PROTEIN: probable phospholipid-transporting ATPase IIB [Sus scrofa]	XP_013841166.2	LOW QUALITY PROTEIN: probable phospholipid-transporting ATPase IIB [Sus scrofa]	GO:0004012;GO:0006897;GO:0016021;GO:0000287;GO:0006890;GO:0045332;GO:0005886;GO:0048471;GO:0005768;GO:0005524;GO:0005802	molecular_function;biological_process;cellular_component;molecular_function;biological_process;biological_process;cellular_component;cellular_component;cellular_component;molecular_function;cellular_component	phospholipid-translocating ATPase activity;endocytosis;integral component of membrane;magnesium ion binding;retrograde vesicle-mediated transport, Golgi to ER;phospholipid translocation;plasma membrane;perinuclear region of cytoplasm;endosome;ATP binding;trans-Golgi network	K01530	E7.6.2.1	0	0	ENOG410XPYK	S:Function unknown	sp|A1A4J6|ATP9B_BOVIN	Probable phospholipid-transporting ATPase IIB OS=Bos taurus OX=9913 GN=ATP9B PE=2 SV=1	PF16212.5;PF16209.5;PF00702.26;PF00122.20;PF13246.6;PF08282.12	PhoLip_ATPase_C;PhoLip_ATPase_N;Hydrolase;E1-E2_ATPase;Cation_ATPase;Hydrolase_3	PhoLip_ATPase_C;PhoLip_ATPase_N;Hydrolase;E1-E2_ATPase;Cation_ATPase;Hydrolase_3
Chr01_100311106_100369258	Pig.20310	Chr01	-	100311106	100369258	CTAC	exon	ATP9B-201	LOW QUALITY PROTEIN: probable phospholipid-transporting ATPase IIB [Sus scrofa]	XP_013841166.2	LOW QUALITY PROTEIN: probable phospholipid-transporting ATPase IIB [Sus scrofa]	GO:0004012;GO:0006897;GO:0016021;GO:0000287;GO:0006890;GO:0045332;GO:0005886;GO:0048471;GO:0005768;GO:0005524;GO:0005802	molecular_function;biological_process;cellular_component;molecular_function;biological_process;biological_process;cellular_component;cellular_component;cellular_component;molecular_function;cellular_component	phospholipid-translocating ATPase activity;endocytosis;integral component of membrane;magnesium ion binding;retrograde vesicle-mediated transport, Golgi to ER;phospholipid translocation;plasma membrane;perinuclear region of cytoplasm;endosome;ATP binding;trans-Golgi network	K01530	E7.6.2.1	0	0	ENOG410XPYK	S:Function unknown	sp|A1A4J6|ATP9B_BOVIN	Probable phospholipid-transporting ATPase IIB OS=Bos taurus OX=9913 GN=ATP9B PE=2 SV=1	PF16212.5;PF16209.5;PF00702.26;PF00122.20;PF13246.6;PF08282.12	PhoLip_ATPase_C;PhoLip_ATPase_N;Hydrolase;E1-E2_ATPase;Cation_ATPase;Hydrolase_3	PhoLip_ATPase_C;PhoLip_ATPase_N;Hydrolase;E1-E2_ATPase;Cation_ATPase;Hydrolase_3
Chr01_100323197_100363201	Pig.20310	Chr01	-	100323197	100363201	CTAC	exon	ATP9B-201	LOW QUALITY PROTEIN: probable phospholipid-transporting ATPase IIB [Sus scrofa]	XP_013841166.2	LOW QUALITY PROTEIN: probable phospholipid-transporting ATPase IIB [Sus scrofa]	GO:0004012;GO:0006897;GO:0016021;GO:0000287;GO:0006890;GO:0045332;GO:0005886;GO:0048471;GO:0005768;GO:0005524;GO:0005802	molecular_function;biological_process;cellular_component;molecular_function;biological_process;biological_process;cellular_component;cellular_component;cellular_component;molecular_function;cellular_component	phospholipid-translocating ATPase activity;endocytosis;integral component of membrane;magnesium ion binding;retrograde vesicle-mediated transport, Golgi to ER;phospholipid translocation;plasma membrane;perinuclear region of cytoplasm;endosome;ATP binding;trans-Golgi network	K01530	E7.6.2.1	0	0	ENOG410XPYK	S:Function unknown	sp|A1A4J6|ATP9B_BOVIN	Probable phospholipid-transporting ATPase IIB OS=Bos taurus OX=9913 GN=ATP9B PE=2 SV=1	PF16212.5;PF16209.5;PF00702.26;PF00122.20;PF13246.6;PF08282.12	PhoLip_ATPase_C;PhoLip_ATPase_N;Hydrolase;E1-E2_ATPase;Cation_ATPase;Hydrolase_3	PhoLip_ATPase_C;PhoLip_ATPase_N;Hydrolase;E1-E2_ATPase;Cation_ATPase;Hydrolase_3
Chr01_100323197_100369258	Pig.20310	Chr01	-	100323197	100369258	CTAC	exon	ATP9B-201	LOW QUALITY PROTEIN: probable phospholipid-transporting ATPase IIB [Sus scrofa]	XP_013841166.2	LOW QUALITY PROTEIN: probable phospholipid-transporting ATPase IIB [Sus scrofa]	GO:0004012;GO:0006897;GO:0016021;GO:0000287;GO:0006890;GO:0045332;GO:0005886;GO:0048471;GO:0005768;GO:0005524;GO:0005802	molecular_function;biological_process;cellular_component;molecular_function;biological_process;biological_process;cellular_component;cellular_component;cellular_component;molecular_function;cellular_component	phospholipid-translocating ATPase activity;endocytosis;integral component of membrane;magnesium ion binding;retrograde vesicle-mediated transport, Golgi to ER;phospholipid translocation;plasma membrane;perinuclear region of cytoplasm;endosome;ATP binding;trans-Golgi network	K01530	E7.6.2.1	0	0	ENOG410XPYK	S:Function unknown	sp|A1A4J6|ATP9B_BOVIN	Probable phospholipid-transporting ATPase IIB OS=Bos taurus OX=9913 GN=ATP9B PE=2 SV=1	PF16212.5;PF16209.5;PF00702.26;PF00122.20;PF13246.6;PF08282.12	PhoLip_ATPase_C;PhoLip_ATPase_N;Hydrolase;E1-E2_ATPase;Cation_ATPase;Hydrolase_3	PhoLip_ATPase_C;PhoLip_ATPase_N;Hydrolase;E1-E2_ATPase;Cation_ATPase;Hydrolase_3
Chr01_100323197_100379422	Pig.20310	Chr01	-	100323197	100379422	CTAC	exon	ATP9B-201	LOW QUALITY PROTEIN: probable phospholipid-transporting ATPase IIB [Sus scrofa]	XP_013841166.2	LOW QUALITY PROTEIN: probable phospholipid-transporting ATPase IIB [Sus scrofa]	GO:0004012;GO:0006897;GO:0016021;GO:0000287;GO:0006890;GO:0045332;GO:0005886;GO:0048471;GO:0005768;GO:0005524;GO:0005802	molecular_function;biological_process;cellular_component;molecular_function;biological_process;biological_process;cellular_component;cellular_component;cellular_component;molecular_function;cellular_component	phospholipid-translocating ATPase activity;endocytosis;integral component of membrane;magnesium ion binding;retrograde vesicle-mediated transport, Golgi to ER;phospholipid translocation;plasma membrane;perinuclear region of cytoplasm;endosome;ATP binding;trans-Golgi network	K01530	E7.6.2.1	0	0	ENOG410XPYK	S:Function unknown	sp|A1A4J6|ATP9B_BOVIN	Probable phospholipid-transporting ATPase IIB OS=Bos taurus OX=9913 GN=ATP9B PE=2 SV=1	PF16212.5;PF16209.5;PF00702.26;PF00122.20;PF13246.6;PF08282.12	PhoLip_ATPase_C;PhoLip_ATPase_N;Hydrolase;E1-E2_ATPase;Cation_ATPase;Hydrolase_3	PhoLip_ATPase_C;PhoLip_ATPase_N;Hydrolase;E1-E2_ATPase;Cation_ATPase;Hydrolase_3
Chr01_100335998_100363201	Pig.20310	Chr01	-	100335998	100363201	CTAC	intron	ATP9B-201	LOW QUALITY PROTEIN: probable phospholipid-transporting ATPase IIB [Sus scrofa]	XP_013841166.2	LOW QUALITY PROTEIN: probable phospholipid-transporting ATPase IIB [Sus scrofa]	GO:0004012;GO:0006897;GO:0016021;GO:0000287;GO:0006890;GO:0045332;GO:0005886;GO:0048471;GO:0005768;GO:0005524;GO:0005802	molecular_function;biological_process;cellular_component;molecular_function;biological_process;biological_process;cellular_component;cellular_component;cellular_component;molecular_function;cellular_component	phospholipid-translocating ATPase activity;endocytosis;integral component of membrane;magnesium ion binding;retrograde vesicle-mediated transport, Golgi to ER;phospholipid translocation;plasma membrane;perinuclear region of cytoplasm;endosome;ATP binding;trans-Golgi network	K01530	E7.6.2.1	0	0	ENOG410XPYK	S:Function unknown	sp|A1A4J6|ATP9B_BOVIN	Probable phospholipid-transporting ATPase IIB OS=Bos taurus OX=9913 GN=ATP9B PE=2 SV=1	PF16212.5;PF16209.5;PF00702.26;PF00122.20;PF13246.6;PF08282.12	PhoLip_ATPase_C;PhoLip_ATPase_N;Hydrolase;E1-E2_ATPase;Cation_ATPase;Hydrolase_3	PhoLip_ATPase_C;PhoLip_ATPase_N;Hydrolase;E1-E2_ATPase;Cation_ATPase;Hydrolase_3
Chr01_100342965_100363201	Pig.20310	Chr01	-	100342965	100363201	CTAC	exon	ATP9B-201	LOW QUALITY PROTEIN: probable phospholipid-transporting ATPase IIB [Sus scrofa]	XP_013841166.2	LOW QUALITY PROTEIN: probable phospholipid-transporting ATPase IIB [Sus scrofa]	GO:0004012;GO:0006897;GO:0016021;GO:0000287;GO:0006890;GO:0045332;GO:0005886;GO:0048471;GO:0005768;GO:0005524;GO:0005802	molecular_function;biological_process;cellular_component;molecular_function;biological_process;biological_process;cellular_component;cellular_component;cellular_component;molecular_function;cellular_component	phospholipid-translocating ATPase activity;endocytosis;integral component of membrane;magnesium ion binding;retrograde vesicle-mediated transport, Golgi to ER;phospholipid translocation;plasma membrane;perinuclear region of cytoplasm;endosome;ATP binding;trans-Golgi network	K01530	E7.6.2.1	0	0	ENOG410XPYK	S:Function unknown	sp|A1A4J6|ATP9B_BOVIN	Probable phospholipid-transporting ATPase IIB OS=Bos taurus OX=9913 GN=ATP9B PE=2 SV=1	PF16212.5;PF16209.5;PF00702.26;PF00122.20;PF13246.6;PF08282.12	PhoLip_ATPase_C;PhoLip_ATPase_N;Hydrolase;E1-E2_ATPase;Cation_ATPase;Hydrolase_3	PhoLip_ATPase_C;PhoLip_ATPase_N;Hydrolase;E1-E2_ATPase;Cation_ATPase;Hydrolase_3
Chr01_100342965_100369258	Pig.20310	Chr01	-	100342965	100369258	CTAC	exon	ATP9B-201	LOW QUALITY PROTEIN: probable phospholipid-transporting ATPase IIB [Sus scrofa]	XP_013841166.2	LOW QUALITY PROTEIN: probable phospholipid-transporting ATPase IIB [Sus scrofa]	GO:0004012;GO:0006897;GO:0016021;GO:0000287;GO:0006890;GO:0045332;GO:0005886;GO:0048471;GO:0005768;GO:0005524;GO:0005802	molecular_function;biological_process;cellular_component;molecular_function;biological_process;biological_process;cellular_component;cellular_component;cellular_component;molecular_function;cellular_component	phospholipid-translocating ATPase activity;endocytosis;integral component of membrane;magnesium ion binding;retrograde vesicle-mediated transport, Golgi to ER;phospholipid translocation;plasma membrane;perinuclear region of cytoplasm;endosome;ATP binding;trans-Golgi network	K01530	E7.6.2.1	0	0	ENOG410XPYK	S:Function unknown	sp|A1A4J6|ATP9B_BOVIN	Probable phospholipid-transporting ATPase IIB OS=Bos taurus OX=9913 GN=ATP9B PE=2 SV=1	PF16212.5;PF16209.5;PF00702.26;PF00122.20;PF13246.6;PF08282.12	PhoLip_ATPase_C;PhoLip_ATPase_N;Hydrolase;E1-E2_ATPase;Cation_ATPase;Hydrolase_3	PhoLip_ATPase_C;PhoLip_ATPase_N;Hydrolase;E1-E2_ATPase;Cation_ATPase;Hydrolase_3
Chr01_100342965_100372567	Pig.20310	Chr01	-	100342965	100372567	CTAC	intron	ATP9B-201	LOW QUALITY PROTEIN: probable phospholipid-transporting ATPase IIB [Sus scrofa]	XP_013841166.2	LOW QUALITY PROTEIN: probable phospholipid-transporting ATPase IIB [Sus scrofa]	GO:0004012;GO:0006897;GO:0016021;GO:0000287;GO:0006890;GO:0045332;GO:0005886;GO:0048471;GO:0005768;GO:0005524;GO:0005802	molecular_function;biological_process;cellular_component;molecular_function;biological_process;biological_process;cellular_component;cellular_component;cellular_component;molecular_function;cellular_component	phospholipid-translocating ATPase activity;endocytosis;integral component of membrane;magnesium ion binding;retrograde vesicle-mediated transport, Golgi to ER;phospholipid translocation;plasma membrane;perinuclear region of cytoplasm;endosome;ATP binding;trans-Golgi network	K01530	E7.6.2.1	0	0	ENOG410XPYK	S:Function unknown	sp|A1A4J6|ATP9B_BOVIN	Probable phospholipid-transporting ATPase IIB OS=Bos taurus OX=9913 GN=ATP9B PE=2 SV=1	PF16212.5;PF16209.5;PF00702.26;PF00122.20;PF13246.6;PF08282.12	PhoLip_ATPase_C;PhoLip_ATPase_N;Hydrolase;E1-E2_ATPase;Cation_ATPase;Hydrolase_3	PhoLip_ATPase_C;PhoLip_ATPase_N;Hydrolase;E1-E2_ATPase;Cation_ATPase;Hydrolase_3
Chr01_100342965_100379422	Pig.20310	Chr01	-	100342965	100379422	CTAC	exon	ATP9B-201	LOW QUALITY PROTEIN: probable phospholipid-transporting ATPase IIB [Sus scrofa]	XP_013841166.2	LOW QUALITY PROTEIN: probable phospholipid-transporting ATPase IIB [Sus scrofa]	GO:0004012;GO:0006897;GO:0016021;GO:0000287;GO:0006890;GO:0045332;GO:0005886;GO:0048471;GO:0005768;GO:0005524;GO:0005802	molecular_function;biological_process;cellular_component;molecular_function;biological_process;biological_process;cellular_component;cellular_component;cellular_component;molecular_function;cellular_component	phospholipid-translocating ATPase activity;endocytosis;integral component of membrane;magnesium ion binding;retrograde vesicle-mediated transport, Golgi to ER;phospholipid translocation;plasma membrane;perinuclear region of cytoplasm;endosome;ATP binding;trans-Golgi network	K01530	E7.6.2.1	0	0	ENOG410XPYK	S:Function unknown	sp|A1A4J6|ATP9B_BOVIN	Probable phospholipid-transporting ATPase IIB OS=Bos taurus OX=9913 GN=ATP9B PE=2 SV=1	PF16212.5;PF16209.5;PF00702.26;PF00122.20;PF13246.6;PF08282.12	PhoLip_ATPase_C;PhoLip_ATPase_N;Hydrolase;E1-E2_ATPase;Cation_ATPase;Hydrolase_3	PhoLip_ATPase_C;PhoLip_ATPase_N;Hydrolase;E1-E2_ATPase;Cation_ATPase;Hydrolase_3
Chr01_100349810_100379422	Pig.20310	Chr01	-	100349810	100379422	CTAC	exon	ATP9B-201	LOW QUALITY PROTEIN: probable phospholipid-transporting ATPase IIB [Sus scrofa]	XP_013841166.2	LOW QUALITY PROTEIN: probable phospholipid-transporting ATPase IIB [Sus scrofa]	GO:0004012;GO:0006897;GO:0016021;GO:0000287;GO:0006890;GO:0045332;GO:0005886;GO:0048471;GO:0005768;GO:0005524;GO:0005802	molecular_function;biological_process;cellular_component;molecular_function;biological_process;biological_process;cellular_component;cellular_component;cellular_component;molecular_function;cellular_component	phospholipid-translocating ATPase activity;endocytosis;integral component of membrane;magnesium ion binding;retrograde vesicle-mediated transport, Golgi to ER;phospholipid translocation;plasma membrane;perinuclear region of cytoplasm;endosome;ATP binding;trans-Golgi network	K01530	E7.6.2.1	0	0	ENOG410XPYK	S:Function unknown	sp|A1A4J6|ATP9B_BOVIN	Probable phospholipid-transporting ATPase IIB OS=Bos taurus OX=9913 GN=ATP9B PE=2 SV=1	PF16212.5;PF16209.5;PF00702.26;PF00122.20;PF13246.6;PF08282.12	PhoLip_ATPase_C;PhoLip_ATPase_N;Hydrolase;E1-E2_ATPase;Cation_ATPase;Hydrolase_3	PhoLip_ATPase_C;PhoLip_ATPase_N;Hydrolase;E1-E2_ATPase;Cation_ATPase;Hydrolase_3
Chr01_100363093_100369258	Pig.20310	Chr01	-	100363093	100369258	CTAC	exon	ATP9B-201	LOW QUALITY PROTEIN: probable phospholipid-transporting ATPase IIB [Sus scrofa]	XP_013841166.2	LOW QUALITY PROTEIN: probable phospholipid-transporting ATPase IIB [Sus scrofa]	GO:0004012;GO:0006897;GO:0016021;GO:0000287;GO:0006890;GO:0045332;GO:0005886;GO:0048471;GO:0005768;GO:0005524;GO:0005802	molecular_function;biological_process;cellular_component;molecular_function;biological_process;biological_process;cellular_component;cellular_component;cellular_component;molecular_function;cellular_component	phospholipid-translocating ATPase activity;endocytosis;integral component of membrane;magnesium ion binding;retrograde vesicle-mediated transport, Golgi to ER;phospholipid translocation;plasma membrane;perinuclear region of cytoplasm;endosome;ATP binding;trans-Golgi network	K01530	E7.6.2.1	0	0	ENOG410XPYK	S:Function unknown	sp|A1A4J6|ATP9B_BOVIN	Probable phospholipid-transporting ATPase IIB OS=Bos taurus OX=9913 GN=ATP9B PE=2 SV=1	PF16212.5;PF16209.5;PF00702.26;PF00122.20;PF13246.6;PF08282.12	PhoLip_ATPase_C;PhoLip_ATPase_N;Hydrolase;E1-E2_ATPase;Cation_ATPase;Hydrolase_3	PhoLip_ATPase_C;PhoLip_ATPase_N;Hydrolase;E1-E2_ATPase;Cation_ATPase;Hydrolase_3
Chr01_100363093_100379422	Pig.20310	Chr01	-	100363093	100379422	CTAC	exon	ATP9B-201	LOW QUALITY PROTEIN: probable phospholipid-transporting ATPase IIB [Sus scrofa]	XP_013841166.2	LOW QUALITY PROTEIN: probable phospholipid-transporting ATPase IIB [Sus scrofa]	GO:0004012;GO:0006897;GO:0016021;GO:0000287;GO:0006890;GO:0045332;GO:0005886;GO:0048471;GO:0005768;GO:0005524;GO:0005802	molecular_function;biological_process;cellular_component;molecular_function;biological_process;biological_process;cellular_component;cellular_component;cellular_component;molecular_function;cellular_component	phospholipid-translocating ATPase activity;endocytosis;integral component of membrane;magnesium ion binding;retrograde vesicle-mediated transport, Golgi to ER;phospholipid translocation;plasma membrane;perinuclear region of cytoplasm;endosome;ATP binding;trans-Golgi network	K01530	E7.6.2.1	0	0	ENOG410XPYK	S:Function unknown	sp|A1A4J6|ATP9B_BOVIN	Probable phospholipid-transporting ATPase IIB OS=Bos taurus OX=9913 GN=ATP9B PE=2 SV=1	PF16212.5;PF16209.5;PF00702.26;PF00122.20;PF13246.6;PF08282.12	PhoLip_ATPase_C;PhoLip_ATPase_N;Hydrolase;E1-E2_ATPase;Cation_ATPase;Hydrolase_3	PhoLip_ATPase_C;PhoLip_ATPase_N;Hydrolase;E1-E2_ATPase;Cation_ATPase;Hydrolase_3
Chr01_101780536_101798276	Pig.03331	Chr01	+	101780536	101798276	GTAG	intron	MBP-204	PREDICTED: myelin basic protein isoform X3 [Vicugna pacos]	XP_006213266.1	PREDICTED: myelin basic protein isoform X3 [Vicugna pacos]	GO:0042552;GO:0007605;GO:0071944;GO:0043218;GO:0009636;GO:0061024;GO:0019911;GO:0005516;GO:0002020;GO:0033269;GO:0043025;GO:0032991	biological_process;biological_process;cellular_component;cellular_component;biological_process;biological_process;molecular_function;molecular_function;molecular_function;cellular_component;cellular_component;cellular_component	myelination;sensory perception of sound;cell periphery;compact myelin;response to toxic substance;membrane organization;structural constituent of myelin sheath;calmodulin binding;protease binding;internode region of axon;neuronal cell body;macromolecular complex	K17269	MBP	0	0	ENOG4111PMJ	O:Posttranslational modification, protein turnover, chaperones	sp|P02686|MBP_HUMAN	Myelin basic protein OS=Homo sapiens OX=9606 GN=MBP PE=1 SV=3	PF01669.17	Myelin_MBP	Myelin_MBP
Chr01_101827621_101836831	Pig.03332	Chr01	-	101827621	101836831	CTAC	exon	ZNF236-201	zinc finger protein 236 isoform X1 [Sus scrofa]	XP_020954704.1	zinc finger protein 236 isoform X4 [Sus scrofa]	0	0	0	0	0	0	0	COG5048	O:Posttranslational modification, protein turnover, chaperones	sp|Q9UL36|ZN236_HUMAN	Zinc finger protein 236 OS=Homo sapiens OX=9606 GN=ZNF236 PE=2 SV=2	PF13465.6;PF00096.26;PF13894.6	zf-H2C2_2;zf-C2H2;zf-C2H2_4	zf-H2C2_2;zf-C2H2;zf-C2H2_4
Chr01_101827621_101891261	0	Chr01	-	101827621	101891261	CTAC	intergenic_region	#N/A	#N/A	#N/A	#N/A	#N/A	#N/A	#N/A	#N/A	#N/A	#N/A	#N/A	#N/A	#N/A	#N/A	#N/A	#N/A	#N/A	#N/A
Chr01_101833358_101867372	0	Chr01	-	101833358	101867372	CTAC	intergenic_region	#N/A	#N/A	#N/A	#N/A	#N/A	#N/A	#N/A	#N/A	#N/A	#N/A	#N/A	#N/A	#N/A	#N/A	#N/A	#N/A	#N/A	#N/A
Chr01_101833358_101891261	0	Chr01	-	101833358	101891261	CTAC	intergenic_region	#N/A	#N/A	#N/A	#N/A	#N/A	#N/A	#N/A	#N/A	#N/A	#N/A	#N/A	#N/A	#N/A	#N/A	#N/A	#N/A	#N/A	#N/A
Chr01_101840106_101842621	Pig.03333	Chr01	-	101840106	101842621	CTAC	exon	ZNF236-201	zinc finger protein 236 isoform X1 [Sus scrofa]	XP_020954699.1	zinc finger protein 236 isoform X3 [Sus scrofa]	0	0	0	0	0	0	0	COG5048	O:Posttranslational modification, protein turnover, chaperones	sp|Q9UL36|ZN236_HUMAN	Zinc finger protein 236 OS=Homo sapiens OX=9606 GN=ZNF236 PE=2 SV=2	PF13465.6;PF00096.26;PF13894.6;PF12171.8;PF13912.6;PF05605.12;PF16622.5	zf-H2C2_2;zf-C2H2;zf-C2H2_4;zf-C2H2_jaz;zf-C2H2_6;zf-Di19;zf-C2H2_11	zf-H2C2_2;zf-C2H2;zf-C2H2_4;zf-C2H2_jaz;zf-C2H2_6;zf-Di19;zf-C2H2_11
Chr01_101842339_101849942	Pig.03333	Chr01	-	101842339	101849942	CTAC	exon	ZNF236-201	zinc finger protein 236 isoform X1 [Sus scrofa]	XP_020954699.1	zinc finger protein 236 isoform X3 [Sus scrofa]	0	0	0	0	0	0	0	COG5048	O:Posttranslational modification, protein turnover, chaperones	sp|Q9UL36|ZN236_HUMAN	Zinc finger protein 236 OS=Homo sapiens OX=9606 GN=ZNF236 PE=2 SV=2	PF13465.6;PF00096.26;PF13894.6;PF12171.8;PF13912.6;PF05605.12;PF16622.5	zf-H2C2_2;zf-C2H2;zf-C2H2_4;zf-C2H2_jaz;zf-C2H2_6;zf-Di19;zf-C2H2_11	zf-H2C2_2;zf-C2H2;zf-C2H2_4;zf-C2H2_jaz;zf-C2H2_6;zf-Di19;zf-C2H2_11
Chr01_101857171_101891261	Pig.03333	Chr01	-	101857171	101891261	CTAC	exon	ZNF236-201	zinc finger protein 236 isoform X1 [Sus scrofa]	XP_020954699.1	zinc finger protein 236 isoform X3 [Sus scrofa]	0	0	0	0	0	0	0	COG5048	O:Posttranslational modification, protein turnover, chaperones	sp|Q9UL36|ZN236_HUMAN	Zinc finger protein 236 OS=Homo sapiens OX=9606 GN=ZNF236 PE=2 SV=2	PF13465.6;PF00096.26;PF13894.6;PF12171.8;PF13912.6;PF05605.12;PF16622.5	zf-H2C2_2;zf-C2H2;zf-C2H2_4;zf-C2H2_jaz;zf-C2H2_6;zf-Di19;zf-C2H2_11	zf-H2C2_2;zf-C2H2;zf-C2H2_4;zf-C2H2_jaz;zf-C2H2_6;zf-Di19;zf-C2H2_11
Chr01_101858081_101865121	Pig.03333	Chr01	-	101858081	101865121	CTAC	exon	ZNF236-201	zinc finger protein 236 isoform X1 [Sus scrofa]	XP_020954699.1	zinc finger protein 236 isoform X3 [Sus scrofa]	0	0	0	0	0	0	0	COG5048	O:Posttranslational modification, protein turnover, chaperones	sp|Q9UL36|ZN236_HUMAN	Zinc finger protein 236 OS=Homo sapiens OX=9606 GN=ZNF236 PE=2 SV=2	PF13465.6;PF00096.26;PF13894.6;PF12171.8;PF13912.6;PF05605.12;PF16622.5	zf-H2C2_2;zf-C2H2;zf-C2H2_4;zf-C2H2_jaz;zf-C2H2_6;zf-Di19;zf-C2H2_11	zf-H2C2_2;zf-C2H2;zf-C2H2_4;zf-C2H2_jaz;zf-C2H2_6;zf-Di19;zf-C2H2_11
Chr01_101864918_101867372	Pig.03333	Chr01	-	101864918	101867372	CTAC	exon	ZNF236-201	zinc finger protein 236 isoform X1 [Sus scrofa]	XP_020954699.1	zinc finger protein 236 isoform X3 [Sus scrofa]	0	0	0	0	0	0	0	COG5048	O:Posttranslational modification, protein turnover, chaperones	sp|Q9UL36|ZN236_HUMAN	Zinc finger protein 236 OS=Homo sapiens OX=9606 GN=ZNF236 PE=2 SV=2	PF13465.6;PF00096.26;PF13894.6;PF12171.8;PF13912.6;PF05605.12;PF16622.5	zf-H2C2_2;zf-C2H2;zf-C2H2_4;zf-C2H2_jaz;zf-C2H2_6;zf-Di19;zf-C2H2_11	zf-H2C2_2;zf-C2H2;zf-C2H2_4;zf-C2H2_jaz;zf-C2H2_6;zf-Di19;zf-C2H2_11
Chr01_101874255_101891261	Pig.03333	Chr01	-	101874255	101891261	CTAC	exon	ZNF236-201	zinc finger protein 236 isoform X1 [Sus scrofa]	XP_020954699.1	zinc finger protein 236 isoform X3 [Sus scrofa]	0	0	0	0	0	0	0	COG5048	O:Posttranslational modification, protein turnover, chaperones	sp|Q9UL36|ZN236_HUMAN	Zinc finger protein 236 OS=Homo sapiens OX=9606 GN=ZNF236 PE=2 SV=2	PF13465.6;PF00096.26;PF13894.6;PF12171.8;PF13912.6;PF05605.12;PF16622.5	zf-H2C2_2;zf-C2H2;zf-C2H2_4;zf-C2H2_jaz;zf-C2H2_6;zf-Di19;zf-C2H2_11	zf-H2C2_2;zf-C2H2;zf-C2H2_4;zf-C2H2_jaz;zf-C2H2_6;zf-Di19;zf-C2H2_11
Chr01_101880038_101891261	Pig.03333	Chr01	-	101880038	101891261	CTAC	exon	ZNF236-201	zinc finger protein 236 isoform X1 [Sus scrofa]	XP_020954699.1	zinc finger protein 236 isoform X3 [Sus scrofa]	0	0	0	0	0	0	0	COG5048	O:Posttranslational modification, protein turnover, chaperones	sp|Q9UL36|ZN236_HUMAN	Zinc finger protein 236 OS=Homo sapiens OX=9606 GN=ZNF236 PE=2 SV=2	PF13465.6;PF00096.26;PF13894.6;PF12171.8;PF13912.6;PF05605.12;PF16622.5	zf-H2C2_2;zf-C2H2;zf-C2H2_4;zf-C2H2_jaz;zf-C2H2_6;zf-Di19;zf-C2H2_11	zf-H2C2_2;zf-C2H2;zf-C2H2_4;zf-C2H2_jaz;zf-C2H2_6;zf-Di19;zf-C2H2_11
Chr01_101889767_101891261	Pig.03333	Chr01	-	101889767	101891261	CTAC	exon	ZNF236-201	zinc finger protein 236 isoform X1 [Sus scrofa]	XP_020954699.1	zinc finger protein 236 isoform X3 [Sus scrofa]	0	0	0	0	0	0	0	COG5048	O:Posttranslational modification, protein turnover, chaperones	sp|Q9UL36|ZN236_HUMAN	Zinc finger protein 236 OS=Homo sapiens OX=9606 GN=ZNF236 PE=2 SV=2	PF13465.6;PF00096.26;PF13894.6;PF12171.8;PF13912.6;PF05605.12;PF16622.5	zf-H2C2_2;zf-C2H2;zf-C2H2_4;zf-C2H2_jaz;zf-C2H2_6;zf-Di19;zf-C2H2_11	zf-H2C2_2;zf-C2H2;zf-C2H2_4;zf-C2H2_jaz;zf-C2H2_6;zf-Di19;zf-C2H2_11
Chr01_102121140_102121844	0	Chr01	-	102121140	102121844	CTAC	intergenic_region	#N/A	#N/A	#N/A	#N/A	#N/A	#N/A	#N/A	#N/A	#N/A	#N/A	#N/A	#N/A	#N/A	#N/A	#N/A	#N/A	#N/A	#N/A
Chr01_102155161_102157061	0	Chr01	+	102155161	102157061	GTAG	intergenic_region	#N/A	#N/A	#N/A	#N/A	#N/A	#N/A	#N/A	#N/A	#N/A	#N/A	#N/A	#N/A	#N/A	#N/A	#N/A	#N/A	#N/A	#N/A
Chr01_102155161_102210196	0	Chr01	+	102155161	102210196	GTAG	intergenic_region	#N/A	#N/A	#N/A	#N/A	#N/A	#N/A	#N/A	#N/A	#N/A	#N/A	#N/A	#N/A	#N/A	#N/A	#N/A	#N/A	#N/A	#N/A
Chr01_102200614_102202047	Pig.03334	Chr01	+	102200614	102202047	GTAG	exon	ZNF516-201	LOW QUALITY PROTEIN: zinc finger protein 516 [Sus scrofa]	XP_020954736.1	LOW QUALITY PROTEIN: zinc finger protein 516 [Sus scrofa]	GO:0003676	molecular_function	nucleic acid binding	0	0	0	0	COG5048	S:Function unknown	sp|Q7TSH3|ZN516_MOUSE	Zinc finger protein 516 OS=Mus musculus OX=10090 GN=Znf516 PE=1 SV=1	PF00096.26;PF13894.6;PF13465.6;PF13909.6	zf-C2H2;zf-C2H2_4;zf-H2C2_2;zf-H2C2_5	zf-C2H2;zf-C2H2_4;zf-H2C2_2;zf-H2C2_5
Chr01_102200614_102210196	Pig.03334	Chr01	+	102200614	102210196	GTAG	exon	ZNF516-201	LOW QUALITY PROTEIN: zinc finger protein 516 [Sus scrofa]	XP_020954736.1	LOW QUALITY PROTEIN: zinc finger protein 516 [Sus scrofa]	GO:0003676	molecular_function	nucleic acid binding	0	0	0	0	COG5048	S:Function unknown	sp|Q7TSH3|ZN516_MOUSE	Zinc finger protein 516 OS=Mus musculus OX=10090 GN=Znf516 PE=1 SV=1	PF00096.26;PF13894.6;PF13465.6;PF13909.6	zf-C2H2;zf-C2H2_4;zf-H2C2_2;zf-H2C2_5	zf-C2H2;zf-C2H2_4;zf-H2C2_2;zf-H2C2_5
Chr01_102223935_102224704	0	Chr01	+	102223935	102224704	GTAG	intergenic_region	#N/A	#N/A	#N/A	#N/A	#N/A	#N/A	#N/A	#N/A	#N/A	#N/A	#N/A	#N/A	#N/A	#N/A	#N/A	#N/A	#N/A	#N/A
Chr01_102238197_102241609	0	Chr01	+	102238197	102241609	GTAG	intergenic_region	#N/A	#N/A	#N/A	#N/A	#N/A	#N/A	#N/A	#N/A	#N/A	#N/A	#N/A	#N/A	#N/A	#N/A	#N/A	#N/A	#N/A	#N/A
Chr01_102918082_102918189	0	Chr01	-	102918082	102918189	CTAC	intergenic_region	#N/A	#N/A	#N/A	#N/A	#N/A	#N/A	#N/A	#N/A	#N/A	#N/A	#N/A	#N/A	#N/A	#N/A	#N/A	#N/A	#N/A	#N/A
Chr01_103010251_103010912	0	Chr01	-	103010251	103010912	CTAC	intergenic_region	#N/A	#N/A	#N/A	#N/A	#N/A	#N/A	#N/A	#N/A	#N/A	#N/A	#N/A	#N/A	#N/A	#N/A	#N/A	#N/A	#N/A	#N/A
Chr01_103025005_103027719	Pig.03335	Chr01	-	103025005	103027719	CTAC	intron	TSHZ1-202	teashirt homolog 1 isoform X3 [Sus scrofa]	XP_020954785.1	teashirt homolog 1 isoform X3 [Sus scrofa]	GO:0010468;GO:0003677	biological_process;molecular_function	regulation of gene expression;DNA binding	K09236	TSHZ	map04391	Hippo signaling pathway - fly	ENOG410XQQR	S:Function unknown	sp|Q6ZSZ6|TSH1_HUMAN	Teashirt homolog 1 OS=Homo sapiens OX=9606 GN=TSHZ1 PE=1 SV=2	PF12756.7;PF13912.6	zf-C2H2_2;zf-C2H2_6	zf-C2H2_2;zf-C2H2_6
Chr01_103026140_103026760	Pig.03335	Chr01	+	103026140	103026760	GTAG	intron	TSHZ1-202	teashirt homolog 1 isoform X3 [Sus scrofa]	XP_020954785.1	teashirt homolog 1 isoform X3 [Sus scrofa]	GO:0010468;GO:0003677	biological_process;molecular_function	regulation of gene expression;DNA binding	K09236	TSHZ	map04391	Hippo signaling pathway - fly	ENOG410XQQR	S:Function unknown	sp|Q6ZSZ6|TSH1_HUMAN	Teashirt homolog 1 OS=Homo sapiens OX=9606 GN=TSHZ1 PE=1 SV=2	PF12756.7;PF13912.6	zf-C2H2_2;zf-C2H2_6	zf-C2H2_2;zf-C2H2_6
Chr01_103344525_103388265	Pig.03337	Chr01	-	103344525	103388265	CTAC	exon	ZNF407-201	zinc finger protein 407 isoform X1 [Sus scrofa]	XP_020929439.1	zinc finger protein 407 isoform X1 [Sus scrofa]	GO:0000979;GO:0008270;GO:0003676;GO:0010468	molecular_function;molecular_function;molecular_function;biological_process	RNA polymerase II core promoter sequence-specific DNA binding;zinc ion binding;nucleic acid binding;regulation of gene expression	0	0	0	0	COG5048	S:Function unknown	sp|Q9C0G0|ZN407_HUMAN	Zinc finger protein 407 OS=Homo sapiens OX=9606 GN=ZNF407 PE=1 SV=2	PF13465.6;PF13909.6;PF00096.26;PF13894.6	zf-H2C2_2;zf-H2C2_5;zf-C2H2;zf-C2H2_4	zf-H2C2_2;zf-H2C2_5;zf-C2H2;zf-C2H2_4
Chr01_103374403_103388265	Pig.03337	Chr01	-	103374403	103388265	CTAC	exon	ZNF407-201	zinc finger protein 407 isoform X1 [Sus scrofa]	XP_020929439.1	zinc finger protein 407 isoform X1 [Sus scrofa]	GO:0000979;GO:0008270;GO:0003676;GO:0010468	molecular_function;molecular_function;molecular_function;biological_process	RNA polymerase II core promoter sequence-specific DNA binding;zinc ion binding;nucleic acid binding;regulation of gene expression	0	0	0	0	COG5048	S:Function unknown	sp|Q9C0G0|ZN407_HUMAN	Zinc finger protein 407 OS=Homo sapiens OX=9606 GN=ZNF407 PE=1 SV=2	PF13465.6;PF13909.6;PF00096.26;PF13894.6	zf-H2C2_2;zf-H2C2_5;zf-C2H2;zf-C2H2_4	zf-H2C2_2;zf-H2C2_5;zf-C2H2;zf-C2H2_4
Chr01_103374403_103473531	Pig.03337	Chr01	-	103374403	103473531	CTAC	exon	ZNF407-201	zinc finger protein 407 isoform X1 [Sus scrofa]	XP_020929439.1	zinc finger protein 407 isoform X1 [Sus scrofa]	GO:0000979;GO:0008270;GO:0003676;GO:0010468	molecular_function;molecular_function;molecular_function;biological_process	RNA polymerase II core promoter sequence-specific DNA binding;zinc ion binding;nucleic acid binding;regulation of gene expression	0	0	0	0	COG5048	S:Function unknown	sp|Q9C0G0|ZN407_HUMAN	Zinc finger protein 407 OS=Homo sapiens OX=9606 GN=ZNF407 PE=1 SV=2	PF13465.6;PF13909.6;PF00096.26;PF13894.6	zf-H2C2_2;zf-H2C2_5;zf-C2H2;zf-C2H2_4	zf-H2C2_2;zf-H2C2_5;zf-C2H2;zf-C2H2_4
Chr01_103384381_103388265	Pig.03337	Chr01	-	103384381	103388265	CTAC	exon	ZNF407-201	zinc finger protein 407 isoform X1 [Sus scrofa]	XP_020929439.1	zinc finger protein 407 isoform X1 [Sus scrofa]	GO:0000979;GO:0008270;GO:0003676;GO:0010468	molecular_function;molecular_function;molecular_function;biological_process	RNA polymerase II core promoter sequence-specific DNA binding;zinc ion binding;nucleic acid binding;regulation of gene expression	0	0	0	0	COG5048	S:Function unknown	sp|Q9C0G0|ZN407_HUMAN	Zinc finger protein 407 OS=Homo sapiens OX=9606 GN=ZNF407 PE=1 SV=2	PF13465.6;PF13909.6;PF00096.26;PF13894.6	zf-H2C2_2;zf-H2C2_5;zf-C2H2;zf-C2H2_4	zf-H2C2_2;zf-H2C2_5;zf-C2H2;zf-C2H2_4
Chr01_103594729_103605128	0	Chr01	-	103594729	103605128	CTAC	intergenic_region	#N/A	#N/A	#N/A	#N/A	#N/A	#N/A	#N/A	#N/A	#N/A	#N/A	#N/A	#N/A	#N/A	#N/A	#N/A	#N/A	#N/A	#N/A
Chr01_103600466_103605128	0	Chr01	-	103600466	103605128	CTAC	intergenic_region	#N/A	#N/A	#N/A	#N/A	#N/A	#N/A	#N/A	#N/A	#N/A	#N/A	#N/A	#N/A	#N/A	#N/A	#N/A	#N/A	#N/A	#N/A
Chr01_10573740_10573939	MSTRG.138,Pig.03843,MSTRG.137	Chr01	+	10573740	10573939	GTAG	exon	#N/A	#N/A	#N/A	#N/A	#N/A	#N/A	#N/A	#N/A	#N/A	#N/A	#N/A	#N/A	#N/A	#N/A	#N/A	#N/A	#N/A	#N/A
Chr01_106655382_106694491	0	Chr01	-	106655382	106694491	CTAC	intergenic_region	#N/A	#N/A	#N/A	#N/A	#N/A	#N/A	#N/A	#N/A	#N/A	#N/A	#N/A	#N/A	#N/A	#N/A	#N/A	#N/A	#N/A	#N/A
Chr01_10673100_10673235	0	Chr01	+	10673100	10673235	GTAG	intergenic_region	#N/A	#N/A	#N/A	#N/A	#N/A	#N/A	#N/A	#N/A	#N/A	#N/A	#N/A	#N/A	#N/A	#N/A	#N/A	#N/A	#N/A	#N/A
Chr01_106824312_106861283	Pig.03349	Chr01	+	106824312	106861283	GTAG	exon	RTTN-201	rotatin isoform X4 [Sus scrofa]	XP_020954926.1	rotatin isoform X4 [Sus scrofa]	GO:0005813;GO:0044782;GO:0036064	cellular_component;biological_process;cellular_component	centrosome;cilium organization;ciliary basal body	K16484	RTTN	0	0	ENOG410XRDG	S:Function unknown	sp|Q86VV8|RTTN_HUMAN	Rotatin OS=Homo sapiens OX=9606 GN=RTTN PE=1 SV=3	PF14726.6	RTTN_N	RTTN_N
Chr01_106847814_106861283	Pig.03349	Chr01	+	106847814	106861283	GTAG	exon	RTTN-201	rotatin isoform X4 [Sus scrofa]	XP_020954926.1	rotatin isoform X4 [Sus scrofa]	GO:0005813;GO:0044782;GO:0036064	cellular_component;biological_process;cellular_component	centrosome;cilium organization;ciliary basal body	K16484	RTTN	0	0	ENOG410XRDG	S:Function unknown	sp|Q86VV8|RTTN_HUMAN	Rotatin OS=Homo sapiens OX=9606 GN=RTTN PE=1 SV=3	PF14726.6	RTTN_N	RTTN_N
Chr01_106862523_106875298	Pig.03349	Chr01	+	106862523	106875298	GTAG	exon	RTTN-201	rotatin isoform X4 [Sus scrofa]	XP_020954926.1	rotatin isoform X4 [Sus scrofa]	GO:0005813;GO:0044782;GO:0036064	cellular_component;biological_process;cellular_component	centrosome;cilium organization;ciliary basal body	K16484	RTTN	0	0	ENOG410XRDG	S:Function unknown	sp|Q86VV8|RTTN_HUMAN	Rotatin OS=Homo sapiens OX=9606 GN=RTTN PE=1 SV=3	PF14726.6	RTTN_N	RTTN_N
Chr01_106877920_106878115	Pig.03349	Chr01	+	106877920	106878115	GTAG	intron	RTTN-201	rotatin isoform X4 [Sus scrofa]	XP_020954926.1	rotatin isoform X4 [Sus scrofa]	GO:0005813;GO:0044782;GO:0036064	cellular_component;biological_process;cellular_component	centrosome;cilium organization;ciliary basal body	K16484	RTTN	0	0	ENOG410XRDG	S:Function unknown	sp|Q86VV8|RTTN_HUMAN	Rotatin OS=Homo sapiens OX=9606 GN=RTTN PE=1 SV=3	PF14726.6	RTTN_N	RTTN_N
Chr01_107036465_107070450	Pig.03350	Chr01	+	107036465	107070450	GTAG	intron	CD226-201	CD226 antigen isoform X1 [Sus scrofa]	XP_020954945.1	CD226 antigen isoform X1 [Sus scrofa]	GO:0005178;GO:0060369;GO:0016021;GO:0050862;GO:0019901;GO:0002860;GO:0033005;GO:0009986;GO:0002891	molecular_function;biological_process;cellular_component;biological_process;molecular_function;biological_process;biological_process;cellular_component;biological_process	integrin binding;positive regulation of Fc receptor mediated stimulatory signaling pathway;integral component of membrane;positive regulation of T cell receptor signaling pathway;protein kinase binding;positive regulation of natural killer cell mediated cytotoxicity directed against tumor cell target;positive regulation of mast cell activation;cell surface;positive regulation of immunoglobulin me…	K06567	CD226, DNAM1	map04514	Cell adhesion molecules (CAMs	ENOG41129MS	U:Intracellular trafficking, secretion, and vesicular transport	sp|Q15762|CD226_HUMAN	CD226 antigen OS=Homo sapiens OX=9606 GN=CD226 PE=1 SV=2	PF07686.17;PF13927.6;PF00047.25;PF13895.6;PF02480.16;PF07679.16	V-set;Ig_3;ig;Ig_2;Herpes_gE;I-set	V-set;Ig_3;ig;Ig_2;Herpes_gE;I-set
Chr01_107070103_107070450	Pig.03350	Chr01	+	107070103	107070450	GTAG	exon	CD226-201	CD226 antigen isoform X1 [Sus scrofa]	XP_020954945.1	CD226 antigen isoform X1 [Sus scrofa]	GO:0005178;GO:0060369;GO:0016021;GO:0050862;GO:0019901;GO:0002860;GO:0033005;GO:0009986;GO:0002891	molecular_function;biological_process;cellular_component;biological_process;molecular_function;biological_process;biological_process;cellular_component;biological_process	integrin binding;positive regulation of Fc receptor mediated stimulatory signaling pathway;integral component of membrane;positive regulation of T cell receptor signaling pathway;protein kinase binding;positive regulation of natural killer cell mediated cytotoxicity directed against tumor cell target;positive regulation of mast cell activation;cell surface;positive regulation of immunoglobulin me…	K06567	CD226, DNAM1	map04514	Cell adhesion molecules (CAMs	ENOG41129MS	U:Intracellular trafficking, secretion, and vesicular transport	sp|Q15762|CD226_HUMAN	CD226 antigen OS=Homo sapiens OX=9606 GN=CD226 PE=1 SV=2	PF07686.17;PF13927.6;PF00047.25;PF13895.6;PF02480.16;PF07679.16	V-set;Ig_3;ig;Ig_2;Herpes_gE;I-set	V-set;Ig_3;ig;Ig_2;Herpes_gE;I-set
Chr01_108158985_108159409	0	Chr01	-	108158985	108159409	CTAC	intergenic_region	#N/A	#N/A	#N/A	#N/A	#N/A	#N/A	#N/A	#N/A	#N/A	#N/A	#N/A	#N/A	#N/A	#N/A	#N/A	#N/A	#N/A	#N/A
Chr01_110439040_110484144	Pig.03359	Chr01	-	110439040	110484144	CTAC	exon	CDH7-201	cadherin-7 isoform X1 [Sus scrofa]	XP_020955075.1	cadherin-7 isoform X1 [Sus scrofa]	GO:0005913;GO:0016342;GO:0000902;GO:0008092;GO:0098609;GO:0034332;GO:0016021;GO:0045296;GO:0007043;GO:0005509;GO:0005886;GO:0044331;GO:0007156;GO:0009986;GO:0016339;GO:0042803	cellular_component;cellular_component;biological_process;molecular_function;biological_process;biological_process;cellular_component;molecular_function;biological_process;molecular_function;cellular_component;biological_process;biological_process;cellular_component;biological_process;molecular_function	cell-cell adherens junction;catenin complex;cell morphogenesis;cytoskeletal protein binding;cell-cell adhesion;adherens junction organization;integral component of membrane;cadherin binding;cell-cell junction assembly;calcium ion binding;plasma membrane;cell-cell adhesion mediated by cadherin;homophilic cell adhesion via plasma membrane adhesion molecules;cell surface;calcium-dependent cell-cell …	K06799	CDH7	0	0	ENOG410XQHI	J:Translation, ribosomal structure and biogenesis	sp|Q9ULB5|CADH7_HUMAN	Cadherin-7 OS=Homo sapiens OX=9606 GN=CDH7 PE=2 SV=2	PF00028.17;PF01049.17	Cadherin;Cadherin_C	Cadherin;Cadherin_C
Chr01_11092294_11101773	0	Chr01	-	11092294	11101773	CTAC	intergenic_region	#N/A	#N/A	#N/A	#N/A	#N/A	#N/A	#N/A	#N/A	#N/A	#N/A	#N/A	#N/A	#N/A	#N/A	#N/A	#N/A	#N/A	#N/A
Chr01_11092294_11107001	0	Chr01	-	11092294	11107001	CTAC	intergenic_region	#N/A	#N/A	#N/A	#N/A	#N/A	#N/A	#N/A	#N/A	#N/A	#N/A	#N/A	#N/A	#N/A	#N/A	#N/A	#N/A	#N/A	#N/A
Chr01_11204130_11218790	0	Chr01	-	11204130	11218790	CTAC	intergenic_region	#N/A	#N/A	#N/A	#N/A	#N/A	#N/A	#N/A	#N/A	#N/A	#N/A	#N/A	#N/A	#N/A	#N/A	#N/A	#N/A	#N/A	#N/A
Chr01_11204130_11299760	0	Chr01	-	11204130	11299760	CTAC	intergenic_region	#N/A	#N/A	#N/A	#N/A	#N/A	#N/A	#N/A	#N/A	#N/A	#N/A	#N/A	#N/A	#N/A	#N/A	#N/A	#N/A	#N/A	#N/A
Chr01_112367502_112368951	Pig.03370	Chr01	+	112367502	112368951	GTAG	exon	VPS4B-203	vacuolar protein sorting-associated protein 4B [Sus scrofa]	XP_003121747.3	vacuolar protein sorting-associated protein 4B [Sus scrofa]	GO:0032510;GO:0008022;GO:0090611;GO:0061738;GO:1902188;GO:0016236;GO:0030301;GO:0010824;GO:0016887;GO:0039702;GO:0010008;GO:0005737;GO:0019058;GO:0070062;GO:1903902;GO:0042623;GO:0033993;GO:0043162;GO:0051261;GO:0000922;GO:0007080;GO:0050792;GO:0031902;GO:0005524;GO:0042803;GO:0036258;GO:0019076;GO:0006813;GO:0060548;GO:0010971;GO:1904903;GO:1903724;GO:0090543;GO:1903542;GO:1903543;GO:0016197;GO:…	biological_process;molecular_function;biological_process;biological_process;biological_process;biological_process;biological_process;biological_process;molecular_function;biological_process;cellular_component;cellular_component;biological_process;cellular_component;biological_process;molecular_function;biological_process;biological_process;biological_process;cellular_component;biological_process;…	endosome to lysosome transport via multivesicular body sorting pathway;protein C-terminus binding;ubiquitin-independent protein catabolic process via the multivesicular body sorting pathway;late endosomal microautophagy;positive regulation of viral release from host cell;macroautophagy;cholesterol transport;regulation of centrosome duplication;ATPase activity;viral budding via host ESCRT complex;…	K12196	VPS4	map04144	Endocytosis	ENOG410XRHN	J:Translation, ribosomal structure and biogenesis	sp|Q0VD48|VPS4B_BOVIN	Vacuolar protein sorting-associated protein 4B OS=Bos taurus OX=9913 GN=VPS4B PE=2 SV=1	PF00004.29;PF09336.10;PF04212.18;PF17862.1;PF01695.17;PF13191.6;PF06068.13;PF05496.12;PF13401.6;PF07728.14;PF13173.6;PF07724.14;PF13238.6;PF05673.13	AAA;Vps4_C;MIT;AAA_lid_3;IstB_IS21;AAA_16;TIP49;RuvB_N;AAA_22;AAA_5;AAA_14;AAA_2;AAA_18;DUF815	AAA;Vps4_C;MIT;AAA_lid_3;IstB_IS21;AAA_16;TIP49;RuvB_N;AAA_22;AAA_5;AAA_14;AAA_2;AAA_18;DUF815
Chr01_112367502_112375812	Pig.03370	Chr01	+	112367502	112375812	GTAG	exon	VPS4B-203	vacuolar protein sorting-associated protein 4B [Sus scrofa]	XP_003121747.3	vacuolar protein sorting-associated protein 4B [Sus scrofa]	GO:0032510;GO:0008022;GO:0090611;GO:0061738;GO:1902188;GO:0016236;GO:0030301;GO:0010824;GO:0016887;GO:0039702;GO:0010008;GO:0005737;GO:0019058;GO:0070062;GO:1903902;GO:0042623;GO:0033993;GO:0043162;GO:0051261;GO:0000922;GO:0007080;GO:0050792;GO:0031902;GO:0005524;GO:0042803;GO:0036258;GO:0019076;GO:0006813;GO:0060548;GO:0010971;GO:1904903;GO:1903724;GO:0090543;GO:1903542;GO:1903543;GO:0016197;GO:…	biological_process;molecular_function;biological_process;biological_process;biological_process;biological_process;biological_process;biological_process;molecular_function;biological_process;cellular_component;cellular_component;biological_process;cellular_component;biological_process;molecular_function;biological_process;biological_process;biological_process;cellular_component;biological_process;…	endosome to lysosome transport via multivesicular body sorting pathway;protein C-terminus binding;ubiquitin-independent protein catabolic process via the multivesicular body sorting pathway;late endosomal microautophagy;positive regulation of viral release from host cell;macroautophagy;cholesterol transport;regulation of centrosome duplication;ATPase activity;viral budding via host ESCRT complex;…	K12196	VPS4	map04144	Endocytosis	ENOG410XRHN	J:Translation, ribosomal structure and biogenesis	sp|Q0VD48|VPS4B_BOVIN	Vacuolar protein sorting-associated protein 4B OS=Bos taurus OX=9913 GN=VPS4B PE=2 SV=1	PF00004.29;PF09336.10;PF04212.18;PF17862.1;PF01695.17;PF13191.6;PF06068.13;PF05496.12;PF13401.6;PF07728.14;PF13173.6;PF07724.14;PF13238.6;PF05673.13	AAA;Vps4_C;MIT;AAA_lid_3;IstB_IS21;AAA_16;TIP49;RuvB_N;AAA_22;AAA_5;AAA_14;AAA_2;AAA_18;DUF815	AAA;Vps4_C;MIT;AAA_lid_3;IstB_IS21;AAA_16;TIP49;RuvB_N;AAA_22;AAA_5;AAA_14;AAA_2;AAA_18;DUF815
Chr01_112367502_112386587	0	Chr01	+	112367502	112386587	GTAG	intergenic_region	#N/A	#N/A	#N/A	#N/A	#N/A	#N/A	#N/A	#N/A	#N/A	#N/A	#N/A	#N/A	#N/A	#N/A	#N/A	#N/A	#N/A	#N/A
Chr01_112379398_112382079	Pig.03370	Chr01	+	112379398	112382079	GTAG	exon	VPS4B-203	vacuolar protein sorting-associated protein 4B [Sus scrofa]	XP_003121747.3	vacuolar protein sorting-associated protein 4B [Sus scrofa]	GO:0032510;GO:0008022;GO:0090611;GO:0061738;GO:1902188;GO:0016236;GO:0030301;GO:0010824;GO:0016887;GO:0039702;GO:0010008;GO:0005737;GO:0019058;GO:0070062;GO:1903902;GO:0042623;GO:0033993;GO:0043162;GO:0051261;GO:0000922;GO:0007080;GO:0050792;GO:0031902;GO:0005524;GO:0042803;GO:0036258;GO:0019076;GO:0006813;GO:0060548;GO:0010971;GO:1904903;GO:1903724;GO:0090543;GO:1903542;GO:1903543;GO:0016197;GO:…	biological_process;molecular_function;biological_process;biological_process;biological_process;biological_process;biological_process;biological_process;molecular_function;biological_process;cellular_component;cellular_component;biological_process;cellular_component;biological_process;molecular_function;biological_process;biological_process;biological_process;cellular_component;biological_process;…	endosome to lysosome transport via multivesicular body sorting pathway;protein C-terminus binding;ubiquitin-independent protein catabolic process via the multivesicular body sorting pathway;late endosomal microautophagy;positive regulation of viral release from host cell;macroautophagy;cholesterol transport;regulation of centrosome duplication;ATPase activity;viral budding via host ESCRT complex;…	K12196	VPS4	map04144	Endocytosis	ENOG410XRHN	J:Translation, ribosomal structure and biogenesis	sp|Q0VD48|VPS4B_BOVIN	Vacuolar protein sorting-associated protein 4B OS=Bos taurus OX=9913 GN=VPS4B PE=2 SV=1	PF00004.29;PF09336.10;PF04212.18;PF17862.1;PF01695.17;PF13191.6;PF06068.13;PF05496.12;PF13401.6;PF07728.14;PF13173.6;PF07724.14;PF13238.6;PF05673.13	AAA;Vps4_C;MIT;AAA_lid_3;IstB_IS21;AAA_16;TIP49;RuvB_N;AAA_22;AAA_5;AAA_14;AAA_2;AAA_18;DUF815	AAA;Vps4_C;MIT;AAA_lid_3;IstB_IS21;AAA_16;TIP49;RuvB_N;AAA_22;AAA_5;AAA_14;AAA_2;AAA_18;DUF815
Chr01_112411346_112427014	Pig.03371	Chr01	+	112411346	112427014	GTAG	exon	KDSR-201	3-ketodihydrosphingosine reductase [Sus scrofa]	XP_001925948.1	3-ketodihydrosphingosine reductase [Sus scrofa]	GO:0047560;GO:0030148;GO:0005783;GO:0005789;GO:0006666;GO:0016491	molecular_function;biological_process;cellular_component;cellular_component;biological_process;molecular_function	3-dehydrosphinganine reductase activity;sphingolipid biosynthetic process;endoplasmic reticulum;endoplasmic reticulum membrane;3-keto-sphinganine metabolic process;oxidoreductase activity	K04708	E1.1.1.102	map00600	Sphingolipid metabolism	ENOG410YF8M	S:Function unknown	sp|Q06136|KDSR_HUMAN	3-ketodihydrosphingosine reductase OS=Homo sapiens OX=9606 GN=KDSR PE=1 SV=1	PF00106.25;PF13561.6;PF08659.10;PF03435.18;PF13460.6	adh_short;adh_short_C2;KR;Sacchrp_dh_NADP;NAD_binding_10	adh_short;adh_short_C2;KR;Sacchrp_dh_NADP;NAD_binding_10
Chr01_112455464_112456576	0	Chr01	+	112455464	112456576	GTAG	intergenic_region	#N/A	#N/A	#N/A	#N/A	#N/A	#N/A	#N/A	#N/A	#N/A	#N/A	#N/A	#N/A	#N/A	#N/A	#N/A	#N/A	#N/A	#N/A
Chr01_112776488_112782192	Pig.03373	Chr01	-	112776488	112782192	CTAC	exon	PHLPP1-201	PH domain leucine-rich repeat-containing protein phosphatase 1 [Sus scrofa]	XP_020955283.1	PH domain leucine-rich repeat-containing protein phosphatase 1 [Sus scrofa]	GO:0002667;GO:0003824;GO:0051898;GO:0009649;GO:1900744;GO:0046328;GO:0042981	biological_process;molecular_function;biological_process;biological_process;biological_process;biological_process;biological_process	regulation of T cell anergy;catalytic activity;negative regulation of protein kinase B signaling;entrainment of circadian clock;regulation of p38MAPK cascade;regulation of JNK cascade;regulation of apoptotic process	K16340	PHLPP	map04151	PI3K-Akt signaling pathway	COG4886	S:Function unknown	sp|Q9WTR8|PHLP1_RAT	PH domain leucine-rich repeat protein phosphatase 1 OS=Rattus norvegicus OX=10116 GN=Phlpp1 PE=1 SV=1	PF13855.6;PF00481.21;PF12799.7;PF00169.29	LRR_8;PP2C;LRR_4;PH	LRR_8;PP2C;LRR_4;PH
Chr01_112776488_112824276	Pig.03373	Chr01	-	112776488	112824276	CTAC	exon	PHLPP1-201	PH domain leucine-rich repeat-containing protein phosphatase 1 [Sus scrofa]	XP_020955283.1	PH domain leucine-rich repeat-containing protein phosphatase 1 [Sus scrofa]	GO:0002667;GO:0003824;GO:0051898;GO:0009649;GO:1900744;GO:0046328;GO:0042981	biological_process;molecular_function;biological_process;biological_process;biological_process;biological_process;biological_process	regulation of T cell anergy;catalytic activity;negative regulation of protein kinase B signaling;entrainment of circadian clock;regulation of p38MAPK cascade;regulation of JNK cascade;regulation of apoptotic process	K16340	PHLPP	map04151	PI3K-Akt signaling pathway	COG4886	S:Function unknown	sp|Q9WTR8|PHLP1_RAT	PH domain leucine-rich repeat protein phosphatase 1 OS=Rattus norvegicus OX=10116 GN=Phlpp1 PE=1 SV=1	PF13855.6;PF00481.21;PF12799.7;PF00169.29	LRR_8;PP2C;LRR_4;PH	LRR_8;PP2C;LRR_4;PH
Chr01_112782062_112794105	Pig.03373	Chr01	-	112782062	112794105	CTAC	exon	PHLPP1-201	PH domain leucine-rich repeat-containing protein phosphatase 1 [Sus scrofa]	XP_020955283.1	PH domain leucine-rich repeat-containing protein phosphatase 1 [Sus scrofa]	GO:0002667;GO:0003824;GO:0051898;GO:0009649;GO:1900744;GO:0046328;GO:0042981	biological_process;molecular_function;biological_process;biological_process;biological_process;biological_process;biological_process	regulation of T cell anergy;catalytic activity;negative regulation of protein kinase B signaling;entrainment of circadian clock;regulation of p38MAPK cascade;regulation of JNK cascade;regulation of apoptotic process	K16340	PHLPP	map04151	PI3K-Akt signaling pathway	COG4886	S:Function unknown	sp|Q9WTR8|PHLP1_RAT	PH domain leucine-rich repeat protein phosphatase 1 OS=Rattus norvegicus OX=10116 GN=Phlpp1 PE=1 SV=1	PF13855.6;PF00481.21;PF12799.7;PF00169.29	LRR_8;PP2C;LRR_4;PH	LRR_8;PP2C;LRR_4;PH
Chr01_112793943_112797401	Pig.03373	Chr01	-	112793943	112797401	CTAC	exon	PHLPP1-201	PH domain leucine-rich repeat-containing protein phosphatase 1 [Sus scrofa]	XP_020955283.1	PH domain leucine-rich repeat-containing protein phosphatase 1 [Sus scrofa]	GO:0002667;GO:0003824;GO:0051898;GO:0009649;GO:1900744;GO:0046328;GO:0042981	biological_process;molecular_function;biological_process;biological_process;biological_process;biological_process;biological_process	regulation of T cell anergy;catalytic activity;negative regulation of protein kinase B signaling;entrainment of circadian clock;regulation of p38MAPK cascade;regulation of JNK cascade;regulation of apoptotic process	K16340	PHLPP	map04151	PI3K-Akt signaling pathway	COG4886	S:Function unknown	sp|Q9WTR8|PHLP1_RAT	PH domain leucine-rich repeat protein phosphatase 1 OS=Rattus norvegicus OX=10116 GN=Phlpp1 PE=1 SV=1	PF13855.6;PF00481.21;PF12799.7;PF00169.29	LRR_8;PP2C;LRR_4;PH	LRR_8;PP2C;LRR_4;PH
Chr01_112793943_112824276	Pig.03373	Chr01	-	112793943	112824276	CTAC	exon	PHLPP1-201	PH domain leucine-rich repeat-containing protein phosphatase 1 [Sus scrofa]	XP_020955283.1	PH domain leucine-rich repeat-containing protein phosphatase 1 [Sus scrofa]	GO:0002667;GO:0003824;GO:0051898;GO:0009649;GO:1900744;GO:0046328;GO:0042981	biological_process;molecular_function;biological_process;biological_process;biological_process;biological_process;biological_process	regulation of T cell anergy;catalytic activity;negative regulation of protein kinase B signaling;entrainment of circadian clock;regulation of p38MAPK cascade;regulation of JNK cascade;regulation of apoptotic process	K16340	PHLPP	map04151	PI3K-Akt signaling pathway	COG4886	S:Function unknown	sp|Q9WTR8|PHLP1_RAT	PH domain leucine-rich repeat protein phosphatase 1 OS=Rattus norvegicus OX=10116 GN=Phlpp1 PE=1 SV=1	PF13855.6;PF00481.21;PF12799.7;PF00169.29	LRR_8;PP2C;LRR_4;PH	LRR_8;PP2C;LRR_4;PH
Chr01_112808097_112824276	Pig.03373	Chr01	-	112808097	112824276	CTAC	exon	PHLPP1-201	PH domain leucine-rich repeat-containing protein phosphatase 1 [Sus scrofa]	XP_020955283.1	PH domain leucine-rich repeat-containing protein phosphatase 1 [Sus scrofa]	GO:0002667;GO:0003824;GO:0051898;GO:0009649;GO:1900744;GO:0046328;GO:0042981	biological_process;molecular_function;biological_process;biological_process;biological_process;biological_process;biological_process	regulation of T cell anergy;catalytic activity;negative regulation of protein kinase B signaling;entrainment of circadian clock;regulation of p38MAPK cascade;regulation of JNK cascade;regulation of apoptotic process	K16340	PHLPP	map04151	PI3K-Akt signaling pathway	COG4886	S:Function unknown	sp|Q9WTR8|PHLP1_RAT	PH domain leucine-rich repeat protein phosphatase 1 OS=Rattus norvegicus OX=10116 GN=Phlpp1 PE=1 SV=1	PF13855.6;PF00481.21;PF12799.7;PF00169.29	LRR_8;PP2C;LRR_4;PH	LRR_8;PP2C;LRR_4;PH
Chr01_112846369_112865724	Pig.03373	Chr01	-	112846369	112865724	CTAC	exon	PHLPP1-201	PH domain leucine-rich repeat-containing protein phosphatase 1 [Sus scrofa]	XP_020955283.1	PH domain leucine-rich repeat-containing protein phosphatase 1 [Sus scrofa]	GO:0002667;GO:0003824;GO:0051898;GO:0009649;GO:1900744;GO:0046328;GO:0042981	biological_process;molecular_function;biological_process;biological_process;biological_process;biological_process;biological_process	regulation of T cell anergy;catalytic activity;negative regulation of protein kinase B signaling;entrainment of circadian clock;regulation of p38MAPK cascade;regulation of JNK cascade;regulation of apoptotic process	K16340	PHLPP	map04151	PI3K-Akt signaling pathway	COG4886	S:Function unknown	sp|Q9WTR8|PHLP1_RAT	PH domain leucine-rich repeat protein phosphatase 1 OS=Rattus norvegicus OX=10116 GN=Phlpp1 PE=1 SV=1	PF13855.6;PF00481.21;PF12799.7;PF00169.29	LRR_8;PP2C;LRR_4;PH	LRR_8;PP2C;LRR_4;PH
Chr01_112846369_112872621	Pig.03373	Chr01	-	112846369	112872621	CTAC	exon	PHLPP1-201	PH domain leucine-rich repeat-containing protein phosphatase 1 [Sus scrofa]	XP_020955283.1	PH domain leucine-rich repeat-containing protein phosphatase 1 [Sus scrofa]	GO:0002667;GO:0003824;GO:0051898;GO:0009649;GO:1900744;GO:0046328;GO:0042981	biological_process;molecular_function;biological_process;biological_process;biological_process;biological_process;biological_process	regulation of T cell anergy;catalytic activity;negative regulation of protein kinase B signaling;entrainment of circadian clock;regulation of p38MAPK cascade;regulation of JNK cascade;regulation of apoptotic process	K16340	PHLPP	map04151	PI3K-Akt signaling pathway	COG4886	S:Function unknown	sp|Q9WTR8|PHLP1_RAT	PH domain leucine-rich repeat protein phosphatase 1 OS=Rattus norvegicus OX=10116 GN=Phlpp1 PE=1 SV=1	PF13855.6;PF00481.21;PF12799.7;PF00169.29	LRR_8;PP2C;LRR_4;PH	LRR_8;PP2C;LRR_4;PH
Chr01_112865599_112872621	Pig.03373	Chr01	-	112865599	112872621	CTAC	exon	PHLPP1-201	PH domain leucine-rich repeat-containing protein phosphatase 1 [Sus scrofa]	XP_020955283.1	PH domain leucine-rich repeat-containing protein phosphatase 1 [Sus scrofa]	GO:0002667;GO:0003824;GO:0051898;GO:0009649;GO:1900744;GO:0046328;GO:0042981	biological_process;molecular_function;biological_process;biological_process;biological_process;biological_process;biological_process	regulation of T cell anergy;catalytic activity;negative regulation of protein kinase B signaling;entrainment of circadian clock;regulation of p38MAPK cascade;regulation of JNK cascade;regulation of apoptotic process	K16340	PHLPP	map04151	PI3K-Akt signaling pathway	COG4886	S:Function unknown	sp|Q9WTR8|PHLP1_RAT	PH domain leucine-rich repeat protein phosphatase 1 OS=Rattus norvegicus OX=10116 GN=Phlpp1 PE=1 SV=1	PF13855.6;PF00481.21;PF12799.7;PF00169.29	LRR_8;PP2C;LRR_4;PH	LRR_8;PP2C;LRR_4;PH
Chr01_112865599_112951628	Pig.03373	Chr01	-	112865599	112951628	CTAC	intron	PHLPP1-201	PH domain leucine-rich repeat-containing protein phosphatase 1 [Sus scrofa]	XP_020955283.1	PH domain leucine-rich repeat-containing protein phosphatase 1 [Sus scrofa]	GO:0002667;GO:0003824;GO:0051898;GO:0009649;GO:1900744;GO:0046328;GO:0042981	biological_process;molecular_function;biological_process;biological_process;biological_process;biological_process;biological_process	regulation of T cell anergy;catalytic activity;negative regulation of protein kinase B signaling;entrainment of circadian clock;regulation of p38MAPK cascade;regulation of JNK cascade;regulation of apoptotic process	K16340	PHLPP	map04151	PI3K-Akt signaling pathway	COG4886	S:Function unknown	sp|Q9WTR8|PHLP1_RAT	PH domain leucine-rich repeat protein phosphatase 1 OS=Rattus norvegicus OX=10116 GN=Phlpp1 PE=1 SV=1	PF13855.6;PF00481.21;PF12799.7;PF00169.29	LRR_8;PP2C;LRR_4;PH	LRR_8;PP2C;LRR_4;PH
Chr01_112910189_112951661	Pig.03373	Chr01	-	112910189	112951661	CTAC	intron	PHLPP1-201	PH domain leucine-rich repeat-containing protein phosphatase 1 [Sus scrofa]	XP_020955283.1	PH domain leucine-rich repeat-containing protein phosphatase 1 [Sus scrofa]	GO:0002667;GO:0003824;GO:0051898;GO:0009649;GO:1900744;GO:0046328;GO:0042981	biological_process;molecular_function;biological_process;biological_process;biological_process;biological_process;biological_process	regulation of T cell anergy;catalytic activity;negative regulation of protein kinase B signaling;entrainment of circadian clock;regulation of p38MAPK cascade;regulation of JNK cascade;regulation of apoptotic process	K16340	PHLPP	map04151	PI3K-Akt signaling pathway	COG4886	S:Function unknown	sp|Q9WTR8|PHLP1_RAT	PH domain leucine-rich repeat protein phosphatase 1 OS=Rattus norvegicus OX=10116 GN=Phlpp1 PE=1 SV=1	PF13855.6;PF00481.21;PF12799.7;PF00169.29	LRR_8;PP2C;LRR_4;PH	LRR_8;PP2C;LRR_4;PH
Chr01_113078899_113118487	0	Chr01	-	113078899	113118487	CTAC	intergenic_region	#N/A	#N/A	#N/A	#N/A	#N/A	#N/A	#N/A	#N/A	#N/A	#N/A	#N/A	#N/A	#N/A	#N/A	#N/A	#N/A	#N/A	#N/A
Chr01_113079962_113118487	Pig.03374	Chr01	-	113079962	113118487	CTAC	exon	ZCCHC2-201	zinc finger CCHC domain-containing protein 2 [Sus scrofa]	XP_020955289.1	zinc finger CCHC domain-containing protein 2 [Sus scrofa]	GO:0035091;GO:0005737;GO:0008270;GO:0003676	molecular_function;cellular_component;molecular_function;molecular_function	phosphatidylinositol binding;cytoplasm;zinc ion binding;nucleic acid binding	0	0	0	0	ENOG4111U3M	S:Function unknown	sp|Q9C0B9|ZCHC2_HUMAN	Zinc finger CCHC domain-containing protein 2 OS=Homo sapiens OX=9606 GN=ZCCHC2 PE=1 SV=6	PF00098.23	zf-CCHC	zf-CCHC
Chr01_113085720_113091264	Pig.03374	Chr01	-	113085720	113091264	CTAC	exon	ZCCHC2-201	zinc finger CCHC domain-containing protein 2 [Sus scrofa]	XP_020955289.1	zinc finger CCHC domain-containing protein 2 [Sus scrofa]	GO:0035091;GO:0005737;GO:0008270;GO:0003676	molecular_function;cellular_component;molecular_function;molecular_function	phosphatidylinositol binding;cytoplasm;zinc ion binding;nucleic acid binding	0	0	0	0	ENOG4111U3M	S:Function unknown	sp|Q9C0B9|ZCHC2_HUMAN	Zinc finger CCHC domain-containing protein 2 OS=Homo sapiens OX=9606 GN=ZCCHC2 PE=1 SV=6	PF00098.23	zf-CCHC	zf-CCHC
Chr01_113085720_113118487	Pig.03374	Chr01	-	113085720	113118487	CTAC	exon	ZCCHC2-201	zinc finger CCHC domain-containing protein 2 [Sus scrofa]	XP_020955289.1	zinc finger CCHC domain-containing protein 2 [Sus scrofa]	GO:0035091;GO:0005737;GO:0008270;GO:0003676	molecular_function;cellular_component;molecular_function;molecular_function	phosphatidylinositol binding;cytoplasm;zinc ion binding;nucleic acid binding	0	0	0	0	ENOG4111U3M	S:Function unknown	sp|Q9C0B9|ZCHC2_HUMAN	Zinc finger CCHC domain-containing protein 2 OS=Homo sapiens OX=9606 GN=ZCCHC2 PE=1 SV=6	PF00098.23	zf-CCHC	zf-CCHC
Chr01_113090727_113100750	Pig.03374	Chr01	-	113090727	113100750	CTAC	exon	ZCCHC2-201	zinc finger CCHC domain-containing protein 2 [Sus scrofa]	XP_020955289.1	zinc finger CCHC domain-containing protein 2 [Sus scrofa]	GO:0035091;GO:0005737;GO:0008270;GO:0003676	molecular_function;cellular_component;molecular_function;molecular_function	phosphatidylinositol binding;cytoplasm;zinc ion binding;nucleic acid binding	0	0	0	0	ENOG4111U3M	S:Function unknown	sp|Q9C0B9|ZCHC2_HUMAN	Zinc finger CCHC domain-containing protein 2 OS=Homo sapiens OX=9606 GN=ZCCHC2 PE=1 SV=6	PF00098.23	zf-CCHC	zf-CCHC
Chr01_113090727_113118487	Pig.03374	Chr01	-	113090727	113118487	CTAC	exon	ZCCHC2-201	zinc finger CCHC domain-containing protein 2 [Sus scrofa]	XP_020955289.1	zinc finger CCHC domain-containing protein 2 [Sus scrofa]	GO:0035091;GO:0005737;GO:0008270;GO:0003676	molecular_function;cellular_component;molecular_function;molecular_function	phosphatidylinositol binding;cytoplasm;zinc ion binding;nucleic acid binding	0	0	0	0	ENOG4111U3M	S:Function unknown	sp|Q9C0B9|ZCHC2_HUMAN	Zinc finger CCHC domain-containing protein 2 OS=Homo sapiens OX=9606 GN=ZCCHC2 PE=1 SV=6	PF00098.23	zf-CCHC	zf-CCHC
Chr01_113093185_113100750	Pig.03374	Chr01	-	113093185	113100750	CTAC	exon	ZCCHC2-201	zinc finger CCHC domain-containing protein 2 [Sus scrofa]	XP_020955289.1	zinc finger CCHC domain-containing protein 2 [Sus scrofa]	GO:0035091;GO:0005737;GO:0008270;GO:0003676	molecular_function;cellular_component;molecular_function;molecular_function	phosphatidylinositol binding;cytoplasm;zinc ion binding;nucleic acid binding	0	0	0	0	ENOG4111U3M	S:Function unknown	sp|Q9C0B9|ZCHC2_HUMAN	Zinc finger CCHC domain-containing protein 2 OS=Homo sapiens OX=9606 GN=ZCCHC2 PE=1 SV=6	PF00098.23	zf-CCHC	zf-CCHC
Chr01_113093185_113115516	Pig.03374	Chr01	-	113093185	113115516	CTAC	exon	ZCCHC2-201	zinc finger CCHC domain-containing protein 2 [Sus scrofa]	XP_020955289.1	zinc finger CCHC domain-containing protein 2 [Sus scrofa]	GO:0035091;GO:0005737;GO:0008270;GO:0003676	molecular_function;cellular_component;molecular_function;molecular_function	phosphatidylinositol binding;cytoplasm;zinc ion binding;nucleic acid binding	0	0	0	0	ENOG4111U3M	S:Function unknown	sp|Q9C0B9|ZCHC2_HUMAN	Zinc finger CCHC domain-containing protein 2 OS=Homo sapiens OX=9606 GN=ZCCHC2 PE=1 SV=6	PF00098.23	zf-CCHC	zf-CCHC
Chr01_113095577_113113174	Pig.03374	Chr01	-	113095577	113113174	CTAC	intron	ZCCHC2-201	zinc finger CCHC domain-containing protein 2 [Sus scrofa]	XP_020955289.1	zinc finger CCHC domain-containing protein 2 [Sus scrofa]	GO:0035091;GO:0005737;GO:0008270;GO:0003676	molecular_function;cellular_component;molecular_function;molecular_function	phosphatidylinositol binding;cytoplasm;zinc ion binding;nucleic acid binding	0	0	0	0	ENOG4111U3M	S:Function unknown	sp|Q9C0B9|ZCHC2_HUMAN	Zinc finger CCHC domain-containing protein 2 OS=Homo sapiens OX=9606 GN=ZCCHC2 PE=1 SV=6	PF00098.23	zf-CCHC	zf-CCHC
Chr01_113095581_113100750	Pig.03374	Chr01	-	113095581	113100750	CTAC	exon	ZCCHC2-201	zinc finger CCHC domain-containing protein 2 [Sus scrofa]	XP_020955289.1	zinc finger CCHC domain-containing protein 2 [Sus scrofa]	GO:0035091;GO:0005737;GO:0008270;GO:0003676	molecular_function;cellular_component;molecular_function;molecular_function	phosphatidylinositol binding;cytoplasm;zinc ion binding;nucleic acid binding	0	0	0	0	ENOG4111U3M	S:Function unknown	sp|Q9C0B9|ZCHC2_HUMAN	Zinc finger CCHC domain-containing protein 2 OS=Homo sapiens OX=9606 GN=ZCCHC2 PE=1 SV=6	PF00098.23	zf-CCHC	zf-CCHC
Chr01_113095581_113103770	Pig.03374	Chr01	-	113095581	113103770	CTAC	exon	ZCCHC2-201	zinc finger CCHC domain-containing protein 2 [Sus scrofa]	XP_020955289.1	zinc finger CCHC domain-containing protein 2 [Sus scrofa]	GO:0035091;GO:0005737;GO:0008270;GO:0003676	molecular_function;cellular_component;molecular_function;molecular_function	phosphatidylinositol binding;cytoplasm;zinc ion binding;nucleic acid binding	0	0	0	0	ENOG4111U3M	S:Function unknown	sp|Q9C0B9|ZCHC2_HUMAN	Zinc finger CCHC domain-containing protein 2 OS=Homo sapiens OX=9606 GN=ZCCHC2 PE=1 SV=6	PF00098.23	zf-CCHC	zf-CCHC
Chr01_113095581_113113174	Pig.03374	Chr01	-	113095581	113113174	CTAC	exon	ZCCHC2-201	zinc finger CCHC domain-containing protein 2 [Sus scrofa]	XP_020955289.1	zinc finger CCHC domain-containing protein 2 [Sus scrofa]	GO:0035091;GO:0005737;GO:0008270;GO:0003676	molecular_function;cellular_component;molecular_function;molecular_function	phosphatidylinositol binding;cytoplasm;zinc ion binding;nucleic acid binding	0	0	0	0	ENOG4111U3M	S:Function unknown	sp|Q9C0B9|ZCHC2_HUMAN	Zinc finger CCHC domain-containing protein 2 OS=Homo sapiens OX=9606 GN=ZCCHC2 PE=1 SV=6	PF00098.23	zf-CCHC	zf-CCHC
Chr01_113095581_113115516	Pig.03374	Chr01	-	113095581	113115516	CTAC	exon	ZCCHC2-201	zinc finger CCHC domain-containing protein 2 [Sus scrofa]	XP_020955289.1	zinc finger CCHC domain-containing protein 2 [Sus scrofa]	GO:0035091;GO:0005737;GO:0008270;GO:0003676	molecular_function;cellular_component;molecular_function;molecular_function	phosphatidylinositol binding;cytoplasm;zinc ion binding;nucleic acid binding	0	0	0	0	ENOG4111U3M	S:Function unknown	sp|Q9C0B9|ZCHC2_HUMAN	Zinc finger CCHC domain-containing protein 2 OS=Homo sapiens OX=9606 GN=ZCCHC2 PE=1 SV=6	PF00098.23	zf-CCHC	zf-CCHC
Chr01_113095581_113118487	Pig.03374	Chr01	-	113095581	113118487	CTAC	exon	ZCCHC2-201	zinc finger CCHC domain-containing protein 2 [Sus scrofa]	XP_020955289.1	zinc finger CCHC domain-containing protein 2 [Sus scrofa]	GO:0035091;GO:0005737;GO:0008270;GO:0003676	molecular_function;cellular_component;molecular_function;molecular_function	phosphatidylinositol binding;cytoplasm;zinc ion binding;nucleic acid binding	0	0	0	0	ENOG4111U3M	S:Function unknown	sp|Q9C0B9|ZCHC2_HUMAN	Zinc finger CCHC domain-containing protein 2 OS=Homo sapiens OX=9606 GN=ZCCHC2 PE=1 SV=6	PF00098.23	zf-CCHC	zf-CCHC
Chr01_113097731_113100750	Pig.03374	Chr01	-	113097731	113100750	CTAC	exon	ZCCHC2-201	zinc finger CCHC domain-containing protein 2 [Sus scrofa]	XP_020955289.1	zinc finger CCHC domain-containing protein 2 [Sus scrofa]	GO:0035091;GO:0005737;GO:0008270;GO:0003676	molecular_function;cellular_component;molecular_function;molecular_function	phosphatidylinositol binding;cytoplasm;zinc ion binding;nucleic acid binding	0	0	0	0	ENOG4111U3M	S:Function unknown	sp|Q9C0B9|ZCHC2_HUMAN	Zinc finger CCHC domain-containing protein 2 OS=Homo sapiens OX=9606 GN=ZCCHC2 PE=1 SV=6	PF00098.23	zf-CCHC	zf-CCHC
Chr01_113097731_113115516	Pig.03374	Chr01	-	113097731	113115516	CTAC	exon	ZCCHC2-201	zinc finger CCHC domain-containing protein 2 [Sus scrofa]	XP_020955289.1	zinc finger CCHC domain-containing protein 2 [Sus scrofa]	GO:0035091;GO:0005737;GO:0008270;GO:0003676	molecular_function;cellular_component;molecular_function;molecular_function	phosphatidylinositol binding;cytoplasm;zinc ion binding;nucleic acid binding	0	0	0	0	ENOG4111U3M	S:Function unknown	sp|Q9C0B9|ZCHC2_HUMAN	Zinc finger CCHC domain-containing protein 2 OS=Homo sapiens OX=9606 GN=ZCCHC2 PE=1 SV=6	PF00098.23	zf-CCHC	zf-CCHC
Chr01_113097731_113118487	Pig.03374	Chr01	-	113097731	113118487	CTAC	exon	ZCCHC2-201	zinc finger CCHC domain-containing protein 2 [Sus scrofa]	XP_020955289.1	zinc finger CCHC domain-containing protein 2 [Sus scrofa]	GO:0035091;GO:0005737;GO:0008270;GO:0003676	molecular_function;cellular_component;molecular_function;molecular_function	phosphatidylinositol binding;cytoplasm;zinc ion binding;nucleic acid binding	0	0	0	0	ENOG4111U3M	S:Function unknown	sp|Q9C0B9|ZCHC2_HUMAN	Zinc finger CCHC domain-containing protein 2 OS=Homo sapiens OX=9606 GN=ZCCHC2 PE=1 SV=6	PF00098.23	zf-CCHC	zf-CCHC
Chr01_113100656_113113174	Pig.03374	Chr01	-	113100656	113113174	CTAC	exon	ZCCHC2-201	zinc finger CCHC domain-containing protein 2 [Sus scrofa]	XP_020955289.1	zinc finger CCHC domain-containing protein 2 [Sus scrofa]	GO:0035091;GO:0005737;GO:0008270;GO:0003676	molecular_function;cellular_component;molecular_function;molecular_function	phosphatidylinositol binding;cytoplasm;zinc ion binding;nucleic acid binding	0	0	0	0	ENOG4111U3M	S:Function unknown	sp|Q9C0B9|ZCHC2_HUMAN	Zinc finger CCHC domain-containing protein 2 OS=Homo sapiens OX=9606 GN=ZCCHC2 PE=1 SV=6	PF00098.23	zf-CCHC	zf-CCHC
Chr01_113100656_113118487	Pig.03374	Chr01	-	113100656	113118487	CTAC	exon	ZCCHC2-201	zinc finger CCHC domain-containing protein 2 [Sus scrofa]	XP_020955289.1	zinc finger CCHC domain-containing protein 2 [Sus scrofa]	GO:0035091;GO:0005737;GO:0008270;GO:0003676	molecular_function;cellular_component;molecular_function;molecular_function	phosphatidylinositol binding;cytoplasm;zinc ion binding;nucleic acid binding	0	0	0	0	ENOG4111U3M	S:Function unknown	sp|Q9C0B9|ZCHC2_HUMAN	Zinc finger CCHC domain-containing protein 2 OS=Homo sapiens OX=9606 GN=ZCCHC2 PE=1 SV=6	PF00098.23	zf-CCHC	zf-CCHC
Chr01_113113103_113118487	Pig.03374	Chr01	-	113113103	113118487	CTAC	exon	ZCCHC2-201	zinc finger CCHC domain-containing protein 2 [Sus scrofa]	XP_020955289.1	zinc finger CCHC domain-containing protein 2 [Sus scrofa]	GO:0035091;GO:0005737;GO:0008270;GO:0003676	molecular_function;cellular_component;molecular_function;molecular_function	phosphatidylinositol binding;cytoplasm;zinc ion binding;nucleic acid binding	0	0	0	0	ENOG4111U3M	S:Function unknown	sp|Q9C0B9|ZCHC2_HUMAN	Zinc finger CCHC domain-containing protein 2 OS=Homo sapiens OX=9606 GN=ZCCHC2 PE=1 SV=6	PF00098.23	zf-CCHC	zf-CCHC
Chr01_113241907_113242294	0	Chr01	+	113241907	113242294	GTAG	intergenic_region	#N/A	#N/A	#N/A	#N/A	#N/A	#N/A	#N/A	#N/A	#N/A	#N/A	#N/A	#N/A	#N/A	#N/A	#N/A	#N/A	#N/A	#N/A
Chr01_113263813_113274164	Pig.03375	Chr01	-	113263813	113274164	CTAC	exon	TNFRSF11A-201	tumor necrosis factor receptor superfamily member 11A isoform X1 [Sus scrofa]	XP_020955350.1	tumor necrosis factor receptor superfamily member 11A isoform X1 [Sus scrofa]	GO:0016021	cellular_component	integral component of membrane	K05147	TNFRSF11A, RANK, CD265	map04060	Cytokine-cytokine receptor interaction	ENOG41125ED	U:Intracellular trafficking, secretion, and vesicular transport	sp|Q9Y6Q6|TNR11_HUMAN	Tumor necrosis factor receptor superfamily member 11A OS=Homo sapiens OX=9606 GN=TNFRSF11A PE=1 SV=1	PF18278.1;PF00020.18	RANK_CRD_2;TNFR_c6	RANK_CRD_2;TNFR_c6
Chr01_113263813_113275949	Pig.03375	Chr01	-	113263813	113275949	CTAC	exon	TNFRSF11A-201	tumor necrosis factor receptor superfamily member 11A isoform X1 [Sus scrofa]	XP_020955350.1	tumor necrosis factor receptor superfamily member 11A isoform X1 [Sus scrofa]	GO:0016021	cellular_component	integral component of membrane	K05147	TNFRSF11A, RANK, CD265	map04060	Cytokine-cytokine receptor interaction	ENOG41125ED	U:Intracellular trafficking, secretion, and vesicular transport	sp|Q9Y6Q6|TNR11_HUMAN	Tumor necrosis factor receptor superfamily member 11A OS=Homo sapiens OX=9606 GN=TNFRSF11A PE=1 SV=1	PF18278.1;PF00020.18	RANK_CRD_2;TNFR_c6	RANK_CRD_2;TNFR_c6
Chr01_113274039_113275949	Pig.03375	Chr01	-	113274039	113275949	CTAC	exon	TNFRSF11A-201	tumor necrosis factor receptor superfamily member 11A isoform X1 [Sus scrofa]	XP_020955350.1	tumor necrosis factor receptor superfamily member 11A isoform X1 [Sus scrofa]	GO:0016021	cellular_component	integral component of membrane	K05147	TNFRSF11A, RANK, CD265	map04060	Cytokine-cytokine receptor interaction	ENOG41125ED	U:Intracellular trafficking, secretion, and vesicular transport	sp|Q9Y6Q6|TNR11_HUMAN	Tumor necrosis factor receptor superfamily member 11A OS=Homo sapiens OX=9606 GN=TNFRSF11A PE=1 SV=1	PF18278.1;PF00020.18	RANK_CRD_2;TNFR_c6	RANK_CRD_2;TNFR_c6
Chr01_113274039_113276627	Pig.03375	Chr01	-	113274039	113276627	CTAC	intron	TNFRSF11A-201	tumor necrosis factor receptor superfamily member 11A isoform X1 [Sus scrofa]	XP_020955350.1	tumor necrosis factor receptor superfamily member 11A isoform X1 [Sus scrofa]	GO:0016021	cellular_component	integral component of membrane	K05147	TNFRSF11A, RANK, CD265	map04060	Cytokine-cytokine receptor interaction	ENOG41125ED	U:Intracellular trafficking, secretion, and vesicular transport	sp|Q9Y6Q6|TNR11_HUMAN	Tumor necrosis factor receptor superfamily member 11A OS=Homo sapiens OX=9606 GN=TNFRSF11A PE=1 SV=1	PF18278.1;PF00020.18	RANK_CRD_2;TNFR_c6	RANK_CRD_2;TNFR_c6
Chr01_113338128_113375685	Pig.03376	Chr01	-	113338128	113375685	CTAC	exon	RELCH-201	lisH domain and HEAT repeat-containing protein KIAA1468 homolog isoform X3 [Sus scrofa]	XP_005654538.1	lisH domain and HEAT repeat-containing protein KIAA1468 homolog isoform X3 [Sus scrofa]	GO:0032367;GO:0005802	biological_process;cellular_component	intracellular cholesterol transport;trans-Golgi network	0	0	0	0	ENOG410Y5MU	S:Function unknown	sp|Q9P260|RELCH_HUMAN	RAB11-binding protein RELCH OS=Homo sapiens OX=9606 GN=RELCH PE=1 SV=2	PF02985.22;PF13646.6	HEAT;HEAT_2	HEAT;HEAT_2
Chr01_113349345_113375685	Pig.03376	Chr01	-	113349345	113375685	CTAC	exon	RELCH-201	lisH domain and HEAT repeat-containing protein KIAA1468 homolog isoform X3 [Sus scrofa]	XP_005654538.1	lisH domain and HEAT repeat-containing protein KIAA1468 homolog isoform X3 [Sus scrofa]	GO:0032367;GO:0005802	biological_process;cellular_component	intracellular cholesterol transport;trans-Golgi network	0	0	0	0	ENOG410Y5MU	S:Function unknown	sp|Q9P260|RELCH_HUMAN	RAB11-binding protein RELCH OS=Homo sapiens OX=9606 GN=RELCH PE=1 SV=2	PF02985.22;PF13646.6	HEAT;HEAT_2	HEAT;HEAT_2
Chr01_113354456_113375685	Pig.03376	Chr01	-	113354456	113375685	CTAC	exon	RELCH-201	lisH domain and HEAT repeat-containing protein KIAA1468 homolog isoform X3 [Sus scrofa]	XP_005654538.1	lisH domain and HEAT repeat-containing protein KIAA1468 homolog isoform X3 [Sus scrofa]	GO:0032367;GO:0005802	biological_process;cellular_component	intracellular cholesterol transport;trans-Golgi network	0	0	0	0	ENOG410Y5MU	S:Function unknown	sp|Q9P260|RELCH_HUMAN	RAB11-binding protein RELCH OS=Homo sapiens OX=9606 GN=RELCH PE=1 SV=2	PF02985.22;PF13646.6	HEAT;HEAT_2	HEAT;HEAT_2
Chr01_113359747_113375685	Pig.03376	Chr01	-	113359747	113375685	CTAC	exon	RELCH-201	lisH domain and HEAT repeat-containing protein KIAA1468 homolog isoform X3 [Sus scrofa]	XP_005654538.1	lisH domain and HEAT repeat-containing protein KIAA1468 homolog isoform X3 [Sus scrofa]	GO:0032367;GO:0005802	biological_process;cellular_component	intracellular cholesterol transport;trans-Golgi network	0	0	0	0	ENOG410Y5MU	S:Function unknown	sp|Q9P260|RELCH_HUMAN	RAB11-binding protein RELCH OS=Homo sapiens OX=9606 GN=RELCH PE=1 SV=2	PF02985.22;PF13646.6	HEAT;HEAT_2	HEAT;HEAT_2
Chr01_113359747_113391836	Pig.03376	Chr01	-	113359747	113391836	CTAC	exon	RELCH-201	lisH domain and HEAT repeat-containing protein KIAA1468 homolog isoform X3 [Sus scrofa]	XP_005654538.1	lisH domain and HEAT repeat-containing protein KIAA1468 homolog isoform X3 [Sus scrofa]	GO:0032367;GO:0005802	biological_process;cellular_component	intracellular cholesterol transport;trans-Golgi network	0	0	0	0	ENOG410Y5MU	S:Function unknown	sp|Q9P260|RELCH_HUMAN	RAB11-binding protein RELCH OS=Homo sapiens OX=9606 GN=RELCH PE=1 SV=2	PF02985.22;PF13646.6	HEAT;HEAT_2	HEAT;HEAT_2
Chr01_113388263_113402198	Pig.03376	Chr01	-	113388263	113402198	CTAC	intron	RELCH-201	lisH domain and HEAT repeat-containing protein KIAA1468 homolog isoform X3 [Sus scrofa]	XP_005654538.1	lisH domain and HEAT repeat-containing protein KIAA1468 homolog isoform X3 [Sus scrofa]	GO:0032367;GO:0005802	biological_process;cellular_component	intracellular cholesterol transport;trans-Golgi network	0	0	0	0	ENOG410Y5MU	S:Function unknown	sp|Q9P260|RELCH_HUMAN	RAB11-binding protein RELCH OS=Homo sapiens OX=9606 GN=RELCH PE=1 SV=2	PF02985.22;PF13646.6	HEAT;HEAT_2	HEAT;HEAT_2
Chr01_113390264_113391836	Pig.03376	Chr01	-	113390264	113391836	CTAC	exon	RELCH-201	lisH domain and HEAT repeat-containing protein KIAA1468 homolog isoform X3 [Sus scrofa]	XP_005654538.1	lisH domain and HEAT repeat-containing protein KIAA1468 homolog isoform X3 [Sus scrofa]	GO:0032367;GO:0005802	biological_process;cellular_component	intracellular cholesterol transport;trans-Golgi network	0	0	0	0	ENOG410Y5MU	S:Function unknown	sp|Q9P260|RELCH_HUMAN	RAB11-binding protein RELCH OS=Homo sapiens OX=9606 GN=RELCH PE=1 SV=2	PF02985.22;PF13646.6	HEAT;HEAT_2	HEAT;HEAT_2
Chr01_113401732_113410998	Pig.03376	Chr01	-	113401732	113410998	CTAC	exon	RELCH-201	lisH domain and HEAT repeat-containing protein KIAA1468 homolog isoform X3 [Sus scrofa]	XP_005654538.1	lisH domain and HEAT repeat-containing protein KIAA1468 homolog isoform X3 [Sus scrofa]	GO:0032367;GO:0005802	biological_process;cellular_component	intracellular cholesterol transport;trans-Golgi network	0	0	0	0	ENOG410Y5MU	S:Function unknown	sp|Q9P260|RELCH_HUMAN	RAB11-binding protein RELCH OS=Homo sapiens OX=9606 GN=RELCH PE=1 SV=2	PF02985.22;PF13646.6	HEAT;HEAT_2	HEAT;HEAT_2
Chr01_113438434_113441241	0	Chr01	+	113438434	113441241	GTAG	intergenic_region	#N/A	#N/A	#N/A	#N/A	#N/A	#N/A	#N/A	#N/A	#N/A	#N/A	#N/A	#N/A	#N/A	#N/A	#N/A	#N/A	#N/A	#N/A
Chr01_113438434_113446161	0	Chr01	+	113438434	113446161	GTAG	intergenic_region	#N/A	#N/A	#N/A	#N/A	#N/A	#N/A	#N/A	#N/A	#N/A	#N/A	#N/A	#N/A	#N/A	#N/A	#N/A	#N/A	#N/A	#N/A
Chr01_113443706_113446161	Pig.03377	Chr01	+	113443706	113446161	GTAG	exon	PIGN-201	GPI ethanolamine phosphate transferase 1 isoform X1 [Sus scrofa]	XP_020955427.1	GPI ethanolamine phosphate transferase 1 isoform X1 [Sus scrofa]	GO:0016021;GO:0005789;GO:0051377;GO:0006506	cellular_component;cellular_component;molecular_function;biological_process	integral component of membrane;endoplasmic reticulum membrane;mannose-ethanolamine phosphotransferase activity;GPI anchor biosynthetic process	K05285	PIGN	map00563	Glycosylphosphatidylinositol (GPI	COG1524	S:Function unknown	sp|O95427|PIGN_HUMAN	GPI ethanolamine phosphate transferase 1 OS=Homo sapiens OX=9606 GN=PIGN PE=1 SV=1	PF04987.14;PF01663.22;PF00884.23	PigN;Phosphodiest;Sulfatase	PigN;Phosphodiest;Sulfatase
Chr01_113453177_113463364	Pig.03377	Chr01	+	113453177	113463364	GTAG	exon	PIGN-201	GPI ethanolamine phosphate transferase 1 isoform X1 [Sus scrofa]	XP_020955427.1	GPI ethanolamine phosphate transferase 1 isoform X1 [Sus scrofa]	GO:0016021;GO:0005789;GO:0051377;GO:0006506	cellular_component;cellular_component;molecular_function;biological_process	integral component of membrane;endoplasmic reticulum membrane;mannose-ethanolamine phosphotransferase activity;GPI anchor biosynthetic process	K05285	PIGN	map00563	Glycosylphosphatidylinositol (GPI	COG1524	S:Function unknown	sp|O95427|PIGN_HUMAN	GPI ethanolamine phosphate transferase 1 OS=Homo sapiens OX=9606 GN=PIGN PE=1 SV=1	PF04987.14;PF01663.22;PF00884.23	PigN;Phosphodiest;Sulfatase	PigN;Phosphodiest;Sulfatase
Chr01_113454186_113463364	Pig.03377	Chr01	+	113454186	113463364	GTAG	exon	PIGN-201	GPI ethanolamine phosphate transferase 1 isoform X1 [Sus scrofa]	XP_020955427.1	GPI ethanolamine phosphate transferase 1 isoform X1 [Sus scrofa]	GO:0016021;GO:0005789;GO:0051377;GO:0006506	cellular_component;cellular_component;molecular_function;biological_process	integral component of membrane;endoplasmic reticulum membrane;mannose-ethanolamine phosphotransferase activity;GPI anchor biosynthetic process	K05285	PIGN	map00563	Glycosylphosphatidylinositol (GPI	COG1524	S:Function unknown	sp|O95427|PIGN_HUMAN	GPI ethanolamine phosphate transferase 1 OS=Homo sapiens OX=9606 GN=PIGN PE=1 SV=1	PF04987.14;PF01663.22;PF00884.23	PigN;Phosphodiest;Sulfatase	PigN;Phosphodiest;Sulfatase
Chr01_113460722_113463364	Pig.03377	Chr01	+	113460722	113463364	GTAG	exon	PIGN-201	GPI ethanolamine phosphate transferase 1 isoform X1 [Sus scrofa]	XP_020955427.1	GPI ethanolamine phosphate transferase 1 isoform X1 [Sus scrofa]	GO:0016021;GO:0005789;GO:0051377;GO:0006506	cellular_component;cellular_component;molecular_function;biological_process	integral component of membrane;endoplasmic reticulum membrane;mannose-ethanolamine phosphotransferase activity;GPI anchor biosynthetic process	K05285	PIGN	map00563	Glycosylphosphatidylinositol (GPI	COG1524	S:Function unknown	sp|O95427|PIGN_HUMAN	GPI ethanolamine phosphate transferase 1 OS=Homo sapiens OX=9606 GN=PIGN PE=1 SV=1	PF04987.14;PF01663.22;PF00884.23	PigN;Phosphodiest;Sulfatase	PigN;Phosphodiest;Sulfatase
Chr01_113474545_113493601	Pig.03377	Chr01	+	113474545	113493601	GTAG	exon	PIGN-201	GPI ethanolamine phosphate transferase 1 isoform X1 [Sus scrofa]	XP_020955427.1	GPI ethanolamine phosphate transferase 1 isoform X1 [Sus scrofa]	GO:0016021;GO:0005789;GO:0051377;GO:0006506	cellular_component;cellular_component;molecular_function;biological_process	integral component of membrane;endoplasmic reticulum membrane;mannose-ethanolamine phosphotransferase activity;GPI anchor biosynthetic process	K05285	PIGN	map00563	Glycosylphosphatidylinositol (GPI	COG1524	S:Function unknown	sp|O95427|PIGN_HUMAN	GPI ethanolamine phosphate transferase 1 OS=Homo sapiens OX=9606 GN=PIGN PE=1 SV=1	PF04987.14;PF01663.22;PF00884.23	PigN;Phosphodiest;Sulfatase	PigN;Phosphodiest;Sulfatase
Chr01_113480418_113488033	Pig.03377	Chr01	+	113480418	113488033	GTAG	exon	PIGN-201	GPI ethanolamine phosphate transferase 1 isoform X1 [Sus scrofa]	XP_020955427.1	GPI ethanolamine phosphate transferase 1 isoform X1 [Sus scrofa]	GO:0016021;GO:0005789;GO:0051377;GO:0006506	cellular_component;cellular_component;molecular_function;biological_process	integral component of membrane;endoplasmic reticulum membrane;mannose-ethanolamine phosphotransferase activity;GPI anchor biosynthetic process	K05285	PIGN	map00563	Glycosylphosphatidylinositol (GPI	COG1524	S:Function unknown	sp|O95427|PIGN_HUMAN	GPI ethanolamine phosphate transferase 1 OS=Homo sapiens OX=9606 GN=PIGN PE=1 SV=1	PF04987.14;PF01663.22;PF00884.23	PigN;Phosphodiest;Sulfatase	PigN;Phosphodiest;Sulfatase
Chr01_113483890_113488033	Pig.03377	Chr01	+	113483890	113488033	GTAG	exon	PIGN-201	GPI ethanolamine phosphate transferase 1 isoform X1 [Sus scrofa]	XP_020955427.1	GPI ethanolamine phosphate transferase 1 isoform X1 [Sus scrofa]	GO:0016021;GO:0005789;GO:0051377;GO:0006506	cellular_component;cellular_component;molecular_function;biological_process	integral component of membrane;endoplasmic reticulum membrane;mannose-ethanolamine phosphotransferase activity;GPI anchor biosynthetic process	K05285	PIGN	map00563	Glycosylphosphatidylinositol (GPI	COG1524	S:Function unknown	sp|O95427|PIGN_HUMAN	GPI ethanolamine phosphate transferase 1 OS=Homo sapiens OX=9606 GN=PIGN PE=1 SV=1	PF04987.14;PF01663.22;PF00884.23	PigN;Phosphodiest;Sulfatase	PigN;Phosphodiest;Sulfatase
Chr01_113487925_113502858	Pig.03377	Chr01	+	113487925	113502858	GTAG	exon	PIGN-201	GPI ethanolamine phosphate transferase 1 isoform X1 [Sus scrofa]	XP_020955427.1	GPI ethanolamine phosphate transferase 1 isoform X1 [Sus scrofa]	GO:0016021;GO:0005789;GO:0051377;GO:0006506	cellular_component;cellular_component;molecular_function;biological_process	integral component of membrane;endoplasmic reticulum membrane;mannose-ethanolamine phosphotransferase activity;GPI anchor biosynthetic process	K05285	PIGN	map00563	Glycosylphosphatidylinositol (GPI	COG1524	S:Function unknown	sp|O95427|PIGN_HUMAN	GPI ethanolamine phosphate transferase 1 OS=Homo sapiens OX=9606 GN=PIGN PE=1 SV=1	PF04987.14;PF01663.22;PF00884.23	PigN;Phosphodiest;Sulfatase	PigN;Phosphodiest;Sulfatase
Chr01_113491119_113512655	Pig.03377	Chr01	+	113491119	113512655	GTAG	exon	PIGN-201	GPI ethanolamine phosphate transferase 1 isoform X1 [Sus scrofa]	XP_020955427.1	GPI ethanolamine phosphate transferase 1 isoform X1 [Sus scrofa]	GO:0016021;GO:0005789;GO:0051377;GO:0006506	cellular_component;cellular_component;molecular_function;biological_process	integral component of membrane;endoplasmic reticulum membrane;mannose-ethanolamine phosphotransferase activity;GPI anchor biosynthetic process	K05285	PIGN	map00563	Glycosylphosphatidylinositol (GPI	COG1524	S:Function unknown	sp|O95427|PIGN_HUMAN	GPI ethanolamine phosphate transferase 1 OS=Homo sapiens OX=9606 GN=PIGN PE=1 SV=1	PF04987.14;PF01663.22;PF00884.23	PigN;Phosphodiest;Sulfatase	PigN;Phosphodiest;Sulfatase
Chr01_113500257_113502858	Pig.03377	Chr01	+	113500257	113502858	GTAG	exon	PIGN-201	GPI ethanolamine phosphate transferase 1 isoform X1 [Sus scrofa]	XP_020955427.1	GPI ethanolamine phosphate transferase 1 isoform X1 [Sus scrofa]	GO:0016021;GO:0005789;GO:0051377;GO:0006506	cellular_component;cellular_component;molecular_function;biological_process	integral component of membrane;endoplasmic reticulum membrane;mannose-ethanolamine phosphotransferase activity;GPI anchor biosynthetic process	K05285	PIGN	map00563	Glycosylphosphatidylinositol (GPI	COG1524	S:Function unknown	sp|O95427|PIGN_HUMAN	GPI ethanolamine phosphate transferase 1 OS=Homo sapiens OX=9606 GN=PIGN PE=1 SV=1	PF04987.14;PF01663.22;PF00884.23	PigN;Phosphodiest;Sulfatase	PigN;Phosphodiest;Sulfatase
Chr01_113500257_113505002	Pig.03377	Chr01	+	113500257	113505002	GTAG	exon	PIGN-201	GPI ethanolamine phosphate transferase 1 isoform X1 [Sus scrofa]	XP_020955427.1	GPI ethanolamine phosphate transferase 1 isoform X1 [Sus scrofa]	GO:0016021;GO:0005789;GO:0051377;GO:0006506	cellular_component;cellular_component;molecular_function;biological_process	integral component of membrane;endoplasmic reticulum membrane;mannose-ethanolamine phosphotransferase activity;GPI anchor biosynthetic process	K05285	PIGN	map00563	Glycosylphosphatidylinositol (GPI	COG1524	S:Function unknown	sp|O95427|PIGN_HUMAN	GPI ethanolamine phosphate transferase 1 OS=Homo sapiens OX=9606 GN=PIGN PE=1 SV=1	PF04987.14;PF01663.22;PF00884.23	PigN;Phosphodiest;Sulfatase	PigN;Phosphodiest;Sulfatase
Chr01_113500257_113512655	Pig.03377	Chr01	+	113500257	113512655	GTAG	exon	PIGN-201	GPI ethanolamine phosphate transferase 1 isoform X1 [Sus scrofa]	XP_020955427.1	GPI ethanolamine phosphate transferase 1 isoform X1 [Sus scrofa]	GO:0016021;GO:0005789;GO:0051377;GO:0006506	cellular_component;cellular_component;molecular_function;biological_process	integral component of membrane;endoplasmic reticulum membrane;mannose-ethanolamine phosphotransferase activity;GPI anchor biosynthetic process	K05285	PIGN	map00563	Glycosylphosphatidylinositol (GPI	COG1524	S:Function unknown	sp|O95427|PIGN_HUMAN	GPI ethanolamine phosphate transferase 1 OS=Homo sapiens OX=9606 GN=PIGN PE=1 SV=1	PF04987.14;PF01663.22;PF00884.23	PigN;Phosphodiest;Sulfatase	PigN;Phosphodiest;Sulfatase
Chr01_113502234_113502858	Pig.03377	Chr01	+	113502234	113502858	GTAG	exon	PIGN-201	GPI ethanolamine phosphate transferase 1 isoform X1 [Sus scrofa]	XP_020955427.1	GPI ethanolamine phosphate transferase 1 isoform X1 [Sus scrofa]	GO:0016021;GO:0005789;GO:0051377;GO:0006506	cellular_component;cellular_component;molecular_function;biological_process	integral component of membrane;endoplasmic reticulum membrane;mannose-ethanolamine phosphotransferase activity;GPI anchor biosynthetic process	K05285	PIGN	map00563	Glycosylphosphatidylinositol (GPI	COG1524	S:Function unknown	sp|O95427|PIGN_HUMAN	GPI ethanolamine phosphate transferase 1 OS=Homo sapiens OX=9606 GN=PIGN PE=1 SV=1	PF04987.14;PF01663.22;PF00884.23	PigN;Phosphodiest;Sulfatase	PigN;Phosphodiest;Sulfatase
Chr01_113502234_113512655	Pig.03377	Chr01	+	113502234	113512655	GTAG	exon	PIGN-201	GPI ethanolamine phosphate transferase 1 isoform X1 [Sus scrofa]	XP_020955427.1	GPI ethanolamine phosphate transferase 1 isoform X1 [Sus scrofa]	GO:0016021;GO:0005789;GO:0051377;GO:0006506	cellular_component;cellular_component;molecular_function;biological_process	integral component of membrane;endoplasmic reticulum membrane;mannose-ethanolamine phosphotransferase activity;GPI anchor biosynthetic process	K05285	PIGN	map00563	Glycosylphosphatidylinositol (GPI	COG1524	S:Function unknown	sp|O95427|PIGN_HUMAN	GPI ethanolamine phosphate transferase 1 OS=Homo sapiens OX=9606 GN=PIGN PE=1 SV=1	PF04987.14;PF01663.22;PF00884.23	PigN;Phosphodiest;Sulfatase	PigN;Phosphodiest;Sulfatase
Chr01_11363355_11363532	0	Chr01	-	11363355	11363532	CTAC	intergenic_region	#N/A	#N/A	#N/A	#N/A	#N/A	#N/A	#N/A	#N/A	#N/A	#N/A	#N/A	#N/A	#N/A	#N/A	#N/A	#N/A	#N/A	#N/A
Chr01_113913041_113920014	0	Chr01	+	113913041	113920014	GTAG	intergenic_region	#N/A	#N/A	#N/A	#N/A	#N/A	#N/A	#N/A	#N/A	#N/A	#N/A	#N/A	#N/A	#N/A	#N/A	#N/A	#N/A	#N/A	#N/A
Chr01_113918071_113920014	0	Chr01	+	113918071	113920014	GTAG	intergenic_region	#N/A	#N/A	#N/A	#N/A	#N/A	#N/A	#N/A	#N/A	#N/A	#N/A	#N/A	#N/A	#N/A	#N/A	#N/A	#N/A	#N/A	#N/A
Chr01_11575048_11579583	0	Chr01	+	11575048	11579583	GTAG	intergenic_region	#N/A	#N/A	#N/A	#N/A	#N/A	#N/A	#N/A	#N/A	#N/A	#N/A	#N/A	#N/A	#N/A	#N/A	#N/A	#N/A	#N/A	#N/A
Chr01_11575048_11587008	0	Chr01	+	11575048	11587008	GTAG	intergenic_region	#N/A	#N/A	#N/A	#N/A	#N/A	#N/A	#N/A	#N/A	#N/A	#N/A	#N/A	#N/A	#N/A	#N/A	#N/A	#N/A	#N/A	#N/A
Chr01_11578248_11579583	MSTRG.164,Pig.03853	Chr01	+	11578248	11579583	GTAG	exon	#N/A	#N/A	#N/A	#N/A	#N/A	#N/A	#N/A	#N/A	#N/A	#N/A	#N/A	#N/A	#N/A	#N/A	#N/A	#N/A	#N/A	#N/A
Chr01_115827365_115828993	Pig.03385	Chr01	+	115827365	115828993	GTAG	intron	LMAN1-201	protein ERGIC-53 [Sus scrofa]	XP_020955529.1	protein ERGIC-53 [Sus scrofa]	GO:0005737;GO:0016021;GO:0006888;GO:0005537	cellular_component;cellular_component;biological_process;molecular_function	cytoplasm;integral component of membrane;ER to Golgi vesicle-mediated transport;mannose binding	K10080	LMAN1, ERGIC53	map04141	Protein processing in endoplasmic reticulum	ENOG410ZFRX	S:Function unknown	sp|P49257|LMAN1_HUMAN	Protein ERGIC-53 OS=Homo sapiens OX=9606 GN=LMAN1 PE=1 SV=2	PF03388.13;PF18483.1	Lectin_leg-like;Bact_lectin	Lectin_leg-like;Bact_lectin
Chr01_115827365_115833059	Pig.03385	Chr01	+	115827365	115833059	GTAG	intron	LMAN1-201	protein ERGIC-53 [Sus scrofa]	XP_020955529.1	protein ERGIC-53 [Sus scrofa]	GO:0005737;GO:0016021;GO:0006888;GO:0005537	cellular_component;cellular_component;biological_process;molecular_function	cytoplasm;integral component of membrane;ER to Golgi vesicle-mediated transport;mannose binding	K10080	LMAN1, ERGIC53	map04141	Protein processing in endoplasmic reticulum	ENOG410ZFRX	S:Function unknown	sp|P49257|LMAN1_HUMAN	Protein ERGIC-53 OS=Homo sapiens OX=9606 GN=LMAN1 PE=1 SV=2	PF03388.13;PF18483.1	Lectin_leg-like;Bact_lectin	Lectin_leg-like;Bact_lectin
Chr01_115827365_115837535	Pig.03385	Chr01	+	115827365	115837535	GTAG	intron	LMAN1-201	protein ERGIC-53 [Sus scrofa]	XP_020955529.1	protein ERGIC-53 [Sus scrofa]	GO:0005737;GO:0016021;GO:0006888;GO:0005537	cellular_component;cellular_component;biological_process;molecular_function	cytoplasm;integral component of membrane;ER to Golgi vesicle-mediated transport;mannose binding	K10080	LMAN1, ERGIC53	map04141	Protein processing in endoplasmic reticulum	ENOG410ZFRX	S:Function unknown	sp|P49257|LMAN1_HUMAN	Protein ERGIC-53 OS=Homo sapiens OX=9606 GN=LMAN1 PE=1 SV=2	PF03388.13;PF18483.1	Lectin_leg-like;Bact_lectin	Lectin_leg-like;Bact_lectin
Chr01_115832936_115837535	Pig.03385	Chr01	+	115832936	115837535	GTAG	exon	LMAN1-201	protein ERGIC-53 [Sus scrofa]	XP_020955529.1	protein ERGIC-53 [Sus scrofa]	GO:0005737;GO:0016021;GO:0006888;GO:0005537	cellular_component;cellular_component;biological_process;molecular_function	cytoplasm;integral component of membrane;ER to Golgi vesicle-mediated transport;mannose binding	K10080	LMAN1, ERGIC53	map04141	Protein processing in endoplasmic reticulum	ENOG410ZFRX	S:Function unknown	sp|P49257|LMAN1_HUMAN	Protein ERGIC-53 OS=Homo sapiens OX=9606 GN=LMAN1 PE=1 SV=2	PF03388.13;PF18483.1	Lectin_leg-like;Bact_lectin	Lectin_leg-like;Bact_lectin
Chr01_115832936_115846562	0	Chr01	+	115832936	115846562	GTAG	intergenic_region	#N/A	#N/A	#N/A	#N/A	#N/A	#N/A	#N/A	#N/A	#N/A	#N/A	#N/A	#N/A	#N/A	#N/A	#N/A	#N/A	#N/A	#N/A
Chr01_115835137_115837535	Pig.03385	Chr01	+	115835137	115837535	GTAG	exon	LMAN1-201	protein ERGIC-53 [Sus scrofa]	XP_020955529.1	protein ERGIC-53 [Sus scrofa]	GO:0005737;GO:0016021;GO:0006888;GO:0005537	cellular_component;cellular_component;biological_process;molecular_function	cytoplasm;integral component of membrane;ER to Golgi vesicle-mediated transport;mannose binding	K10080	LMAN1, ERGIC53	map04141	Protein processing in endoplasmic reticulum	ENOG410ZFRX	S:Function unknown	sp|P49257|LMAN1_HUMAN	Protein ERGIC-53 OS=Homo sapiens OX=9606 GN=LMAN1 PE=1 SV=2	PF03388.13;PF18483.1	Lectin_leg-like;Bact_lectin	Lectin_leg-like;Bact_lectin
Chr01_11597267_11608453	MSTRG.164,Pig.03853	Chr01	+	11597267	11608453	GTAG	exon	#N/A	#N/A	#N/A	#N/A	#N/A	#N/A	#N/A	#N/A	#N/A	#N/A	#N/A	#N/A	#N/A	#N/A	#N/A	#N/A	#N/A	#N/A
Chr01_116317104_116348701	Pig.03391	Chr01	-	116317104	116348701	CTAC	exon	MALT1-201	mucosa-associated lymphoid tissue lymphoma translocation protein 1 isoform X1 [Sus scrofa]	XP_020955683.1	mucosa-associated lymphoid tissue lymphoma translocation protein 1 isoform X1 [Sus scrofa]	GO:0051092;GO:0004197	biological_process;molecular_function	positive regulation of NF-kappaB transcription factor activity;cysteine-type endopeptidase activity	K07369	MALT1	map05152	Tuberculosis	COG4249	S:Function unknown	sp|Q9UDY8|MALT1_HUMAN	Mucosa-associated lymphoid tissue lymphoma translocation protein 1 OS=Homo sapiens OX=9606 GN=MALT1 PE=1 SV=1	PF18703.1;PF13927.6;PF13895.6;PF00656.22;PF00047.25;PF07679.16;PF16680.5;PF18452.1	MALT1_Ig;Ig_3;Ig_2;Peptidase_C14;ig;I-set;Ig_4;Ig_6	MALT1_Ig;Ig_3;Ig_2;Peptidase_C14;ig;I-set;Ig_4;Ig_6
Chr01_116408548_116411159	Pig.03392	Chr01	-	116408548	116411159	CTAC	intron	ALPK2-201	alpha-protein kinase 2 isoform X1 [Sus scrofa]	XP_001926005.5	alpha-protein kinase 2 isoform X1 [Sus scrofa]	GO:0004674;GO:0005524	molecular_function;molecular_function	protein serine/threonine kinase activity;ATP binding	K08868	ALPK	0	0	ENOG410Y8B3	S:Function unknown	sp|Q86TB3|ALPK2_HUMAN	Alpha-protein kinase 2 OS=Homo sapiens OX=9606 GN=ALPK2 PE=2 SV=3	PF02816.18;PF07679.16;PF13927.6;PF13895.6;PF00047.25	Alpha_kinase;I-set;Ig_3;Ig_2;ig	Alpha_kinase;I-set;Ig_3;Ig_2;ig
Chr01_116438560_116440291	Pig.03392	Chr01	+	116438560	116440291	GTAG	exon	ALPK2-201	alpha-protein kinase 2 isoform X1 [Sus scrofa]	XP_001926005.5	alpha-protein kinase 2 isoform X1 [Sus scrofa]	GO:0004674;GO:0005524	molecular_function;molecular_function	protein serine/threonine kinase activity;ATP binding	K08868	ALPK	0	0	ENOG410Y8B3	S:Function unknown	sp|Q86TB3|ALPK2_HUMAN	Alpha-protein kinase 2 OS=Homo sapiens OX=9606 GN=ALPK2 PE=2 SV=3	PF02816.18;PF07679.16;PF13927.6;PF13895.6;PF00047.25	Alpha_kinase;I-set;Ig_3;Ig_2;ig	Alpha_kinase;I-set;Ig_3;Ig_2;ig
Chr01_116478981_116484949	Pig.03392	Chr01	+	116478981	116484949	GTAG	exon	ALPK2-201	alpha-protein kinase 2 isoform X1 [Sus scrofa]	XP_001926005.5	alpha-protein kinase 2 isoform X1 [Sus scrofa]	GO:0004674;GO:0005524	molecular_function;molecular_function	protein serine/threonine kinase activity;ATP binding	K08868	ALPK	0	0	ENOG410Y8B3	S:Function unknown	sp|Q86TB3|ALPK2_HUMAN	Alpha-protein kinase 2 OS=Homo sapiens OX=9606 GN=ALPK2 PE=2 SV=3	PF02816.18;PF07679.16;PF13927.6;PF13895.6;PF00047.25	Alpha_kinase;I-set;Ig_3;Ig_2;ig	Alpha_kinase;I-set;Ig_3;Ig_2;ig
Chr01_116478981_116489623	Pig.03392	Chr01	+	116478981	116489623	GTAG	exon	ALPK2-201	alpha-protein kinase 2 isoform X1 [Sus scrofa]	XP_001926005.5	alpha-protein kinase 2 isoform X1 [Sus scrofa]	GO:0004674;GO:0005524	molecular_function;molecular_function	protein serine/threonine kinase activity;ATP binding	K08868	ALPK	0	0	ENOG410Y8B3	S:Function unknown	sp|Q86TB3|ALPK2_HUMAN	Alpha-protein kinase 2 OS=Homo sapiens OX=9606 GN=ALPK2 PE=2 SV=3	PF02816.18;PF07679.16;PF13927.6;PF13895.6;PF00047.25	Alpha_kinase;I-set;Ig_3;Ig_2;ig	Alpha_kinase;I-set;Ig_3;Ig_2;ig
Chr01_116478981_116506513	Pig.03392	Chr01	+	116478981	116506513	GTAG	exon	ALPK2-201	alpha-protein kinase 2 isoform X1 [Sus scrofa]	XP_001926005.5	alpha-protein kinase 2 isoform X1 [Sus scrofa]	GO:0004674;GO:0005524	molecular_function;molecular_function	protein serine/threonine kinase activity;ATP binding	K08868	ALPK	0	0	ENOG410Y8B3	S:Function unknown	sp|Q86TB3|ALPK2_HUMAN	Alpha-protein kinase 2 OS=Homo sapiens OX=9606 GN=ALPK2 PE=2 SV=3	PF02816.18;PF07679.16;PF13927.6;PF13895.6;PF00047.25	Alpha_kinase;I-set;Ig_3;Ig_2;ig	Alpha_kinase;I-set;Ig_3;Ig_2;ig
Chr01_116489360_116501355	Pig.03392	Chr01	+	116489360	116501355	GTAG	exon	ALPK2-201	alpha-protein kinase 2 isoform X1 [Sus scrofa]	XP_001926005.5	alpha-protein kinase 2 isoform X1 [Sus scrofa]	GO:0004674;GO:0005524	molecular_function;molecular_function	protein serine/threonine kinase activity;ATP binding	K08868	ALPK	0	0	ENOG410Y8B3	S:Function unknown	sp|Q86TB3|ALPK2_HUMAN	Alpha-protein kinase 2 OS=Homo sapiens OX=9606 GN=ALPK2 PE=2 SV=3	PF02816.18;PF07679.16;PF13927.6;PF13895.6;PF00047.25	Alpha_kinase;I-set;Ig_3;Ig_2;ig	Alpha_kinase;I-set;Ig_3;Ig_2;ig
Chr01_116494695_116506513	Pig.03392	Chr01	+	116494695	116506513	GTAG	exon	ALPK2-201	alpha-protein kinase 2 isoform X1 [Sus scrofa]	XP_001926005.5	alpha-protein kinase 2 isoform X1 [Sus scrofa]	GO:0004674;GO:0005524	molecular_function;molecular_function	protein serine/threonine kinase activity;ATP binding	K08868	ALPK	0	0	ENOG410Y8B3	S:Function unknown	sp|Q86TB3|ALPK2_HUMAN	Alpha-protein kinase 2 OS=Homo sapiens OX=9606 GN=ALPK2 PE=2 SV=3	PF02816.18;PF07679.16;PF13927.6;PF13895.6;PF00047.25	Alpha_kinase;I-set;Ig_3;Ig_2;ig	Alpha_kinase;I-set;Ig_3;Ig_2;ig
Chr01_116501138_116506513	Pig.03392	Chr01	+	116501138	116506513	GTAG	exon	ALPK2-201	alpha-protein kinase 2 isoform X1 [Sus scrofa]	XP_001926005.5	alpha-protein kinase 2 isoform X1 [Sus scrofa]	GO:0004674;GO:0005524	molecular_function;molecular_function	protein serine/threonine kinase activity;ATP binding	K08868	ALPK	0	0	ENOG410Y8B3	S:Function unknown	sp|Q86TB3|ALPK2_HUMAN	Alpha-protein kinase 2 OS=Homo sapiens OX=9606 GN=ALPK2 PE=2 SV=3	PF02816.18;PF07679.16;PF13927.6;PF13895.6;PF00047.25	Alpha_kinase;I-set;Ig_3;Ig_2;ig	Alpha_kinase;I-set;Ig_3;Ig_2;ig
Chr01_116603955_116610694	Pig.03393	Chr01	-	116603955	116610694	CTAC	exon	NEDD4L-209	E3 ubiquitin-protein ligase NEDD4-like isoform X8 [Sus scrofa]	XP_020929530.1	E3 ubiquitin-protein ligase NEDD4-like isoform X8 [Sus scrofa]	GO:0042391;GO:0000209;GO:0060306;GO:0042176;GO:1901016;GO:0034765;GO:1903861;GO:0070936;GO:0061630;GO:0044325;GO:0005737;GO:0086005;GO:0070062;GO:0000122;GO:0019871;GO:0019870;GO:0005771;GO:0006883;GO:0005654;GO:0019058;GO:1901380;GO:0005794;GO:1902306;GO:0007588;GO:0015459;GO:0006814;GO:2001288;GO:2000650;GO:0010038;GO:0016567;GO:0030104;GO:0006513;GO:0004842;GO:0034220;GO:0005829;GO:0031647;GO:…	biological_process;biological_process;biological_process;biological_process;biological_process;biological_process;biological_process;biological_process;molecular_function;molecular_function;cellular_component;biological_process;cellular_component;biological_process;molecular_function;molecular_function;cellular_component;biological_process;cellular_component;biological_process;biological_process;…	regulation of membrane potential;protein polyubiquitination;regulation of membrane repolarization;regulation of protein catabolic process;regulation of potassium ion transmembrane transporter activity;regulation of ion transmembrane transport;positive regulation of dendrite extension;protein K48-linked ubiquitination;ubiquitin protein ligase activity;ion channel binding;cytoplasm;ventricular card…	K13305	NEDD4L	map04120	Ubiquitin mediated proteolysis	COG5021	S:Function unknown	sp|Q96PU5|NED4L_HUMAN	E3 ubiquitin-protein ligase NEDD4-like OS=Homo sapiens OX=9606 GN=NEDD4L PE=1 SV=2	PF00632.25;PF00397.26;PF00168.30	HECT;WW;C2	HECT;WW;C2
Chr01_116603955_116638621	Pig.03393	Chr01	-	116603955	116638621	CTAC	exon	NEDD4L-209	E3 ubiquitin-protein ligase NEDD4-like isoform X8 [Sus scrofa]	XP_020929530.1	E3 ubiquitin-protein ligase NEDD4-like isoform X8 [Sus scrofa]	GO:0042391;GO:0000209;GO:0060306;GO:0042176;GO:1901016;GO:0034765;GO:1903861;GO:0070936;GO:0061630;GO:0044325;GO:0005737;GO:0086005;GO:0070062;GO:0000122;GO:0019871;GO:0019870;GO:0005771;GO:0006883;GO:0005654;GO:0019058;GO:1901380;GO:0005794;GO:1902306;GO:0007588;GO:0015459;GO:0006814;GO:2001288;GO:2000650;GO:0010038;GO:0016567;GO:0030104;GO:0006513;GO:0004842;GO:0034220;GO:0005829;GO:0031647;GO:…	biological_process;biological_process;biological_process;biological_process;biological_process;biological_process;biological_process;biological_process;molecular_function;molecular_function;cellular_component;biological_process;cellular_component;biological_process;molecular_function;molecular_function;cellular_component;biological_process;cellular_component;biological_process;biological_process;…	regulation of membrane potential;protein polyubiquitination;regulation of membrane repolarization;regulation of protein catabolic process;regulation of potassium ion transmembrane transporter activity;regulation of ion transmembrane transport;positive regulation of dendrite extension;protein K48-linked ubiquitination;ubiquitin protein ligase activity;ion channel binding;cytoplasm;ventricular card…	K13305	NEDD4L	map04120	Ubiquitin mediated proteolysis	COG5021	S:Function unknown	sp|Q96PU5|NED4L_HUMAN	E3 ubiquitin-protein ligase NEDD4-like OS=Homo sapiens OX=9606 GN=NEDD4L PE=1 SV=2	PF00632.25;PF00397.26;PF00168.30	HECT;WW;C2	HECT;WW;C2
Chr01_116609021_116610694	Pig.03393	Chr01	-	116609021	116610694	CTAC	exon	NEDD4L-209	E3 ubiquitin-protein ligase NEDD4-like isoform X8 [Sus scrofa]	XP_020929530.1	E3 ubiquitin-protein ligase NEDD4-like isoform X8 [Sus scrofa]	GO:0042391;GO:0000209;GO:0060306;GO:0042176;GO:1901016;GO:0034765;GO:1903861;GO:0070936;GO:0061630;GO:0044325;GO:0005737;GO:0086005;GO:0070062;GO:0000122;GO:0019871;GO:0019870;GO:0005771;GO:0006883;GO:0005654;GO:0019058;GO:1901380;GO:0005794;GO:1902306;GO:0007588;GO:0015459;GO:0006814;GO:2001288;GO:2000650;GO:0010038;GO:0016567;GO:0030104;GO:0006513;GO:0004842;GO:0034220;GO:0005829;GO:0031647;GO:…	biological_process;biological_process;biological_process;biological_process;biological_process;biological_process;biological_process;biological_process;molecular_function;molecular_function;cellular_component;biological_process;cellular_component;biological_process;molecular_function;molecular_function;cellular_component;biological_process;cellular_component;biological_process;biological_process;…	regulation of membrane potential;protein polyubiquitination;regulation of membrane repolarization;regulation of protein catabolic process;regulation of potassium ion transmembrane transporter activity;regulation of ion transmembrane transport;positive regulation of dendrite extension;protein K48-linked ubiquitination;ubiquitin protein ligase activity;ion channel binding;cytoplasm;ventricular card…	K13305	NEDD4L	map04120	Ubiquitin mediated proteolysis	COG5021	S:Function unknown	sp|Q96PU5|NED4L_HUMAN	E3 ubiquitin-protein ligase NEDD4-like OS=Homo sapiens OX=9606 GN=NEDD4L PE=1 SV=2	PF00632.25;PF00397.26;PF00168.30	HECT;WW;C2	HECT;WW;C2
Chr01_116622128_116630751	Pig.03393	Chr01	-	116622128	116630751	CTAC	exon	NEDD4L-209	E3 ubiquitin-protein ligase NEDD4-like isoform X8 [Sus scrofa]	XP_020929530.1	E3 ubiquitin-protein ligase NEDD4-like isoform X8 [Sus scrofa]	GO:0042391;GO:0000209;GO:0060306;GO:0042176;GO:1901016;GO:0034765;GO:1903861;GO:0070936;GO:0061630;GO:0044325;GO:0005737;GO:0086005;GO:0070062;GO:0000122;GO:0019871;GO:0019870;GO:0005771;GO:0006883;GO:0005654;GO:0019058;GO:1901380;GO:0005794;GO:1902306;GO:0007588;GO:0015459;GO:0006814;GO:2001288;GO:2000650;GO:0010038;GO:0016567;GO:0030104;GO:0006513;GO:0004842;GO:0034220;GO:0005829;GO:0031647;GO:…	biological_process;biological_process;biological_process;biological_process;biological_process;biological_process;biological_process;biological_process;molecular_function;molecular_function;cellular_component;biological_process;cellular_component;biological_process;molecular_function;molecular_function;cellular_component;biological_process;cellular_component;biological_process;biological_process;…	regulation of membrane potential;protein polyubiquitination;regulation of membrane repolarization;regulation of protein catabolic process;regulation of potassium ion transmembrane transporter activity;regulation of ion transmembrane transport;positive regulation of dendrite extension;protein K48-linked ubiquitination;ubiquitin protein ligase activity;ion channel binding;cytoplasm;ventricular card…	K13305	NEDD4L	map04120	Ubiquitin mediated proteolysis	COG5021	S:Function unknown	sp|Q96PU5|NED4L_HUMAN	E3 ubiquitin-protein ligase NEDD4-like OS=Homo sapiens OX=9606 GN=NEDD4L PE=1 SV=2	PF00632.25;PF00397.26;PF00168.30	HECT;WW;C2	HECT;WW;C2
Chr01_116622128_116636809	Pig.03393	Chr01	-	116622128	116636809	CTAC	exon	NEDD4L-209	E3 ubiquitin-protein ligase NEDD4-like isoform X8 [Sus scrofa]	XP_020929530.1	E3 ubiquitin-protein ligase NEDD4-like isoform X8 [Sus scrofa]	GO:0042391;GO:0000209;GO:0060306;GO:0042176;GO:1901016;GO:0034765;GO:1903861;GO:0070936;GO:0061630;GO:0044325;GO:0005737;GO:0086005;GO:0070062;GO:0000122;GO:0019871;GO:0019870;GO:0005771;GO:0006883;GO:0005654;GO:0019058;GO:1901380;GO:0005794;GO:1902306;GO:0007588;GO:0015459;GO:0006814;GO:2001288;GO:2000650;GO:0010038;GO:0016567;GO:0030104;GO:0006513;GO:0004842;GO:0034220;GO:0005829;GO:0031647;GO:…	biological_process;biological_process;biological_process;biological_process;biological_process;biological_process;biological_process;biological_process;molecular_function;molecular_function;cellular_component;biological_process;cellular_component;biological_process;molecular_function;molecular_function;cellular_component;biological_process;cellular_component;biological_process;biological_process;…	regulation of membrane potential;protein polyubiquitination;regulation of membrane repolarization;regulation of protein catabolic process;regulation of potassium ion transmembrane transporter activity;regulation of ion transmembrane transport;positive regulation of dendrite extension;protein K48-linked ubiquitination;ubiquitin protein ligase activity;ion channel binding;cytoplasm;ventricular card…	K13305	NEDD4L	map04120	Ubiquitin mediated proteolysis	COG5021	S:Function unknown	sp|Q96PU5|NED4L_HUMAN	E3 ubiquitin-protein ligase NEDD4-like OS=Homo sapiens OX=9606 GN=NEDD4L PE=1 SV=2	PF00632.25;PF00397.26;PF00168.30	HECT;WW;C2	HECT;WW;C2
Chr01_116622128_116638621	Pig.03393	Chr01	-	116622128	116638621	CTAC	exon	NEDD4L-209	E3 ubiquitin-protein ligase NEDD4-like isoform X8 [Sus scrofa]	XP_020929530.1	E3 ubiquitin-protein ligase NEDD4-like isoform X8 [Sus scrofa]	GO:0042391;GO:0000209;GO:0060306;GO:0042176;GO:1901016;GO:0034765;GO:1903861;GO:0070936;GO:0061630;GO:0044325;GO:0005737;GO:0086005;GO:0070062;GO:0000122;GO:0019871;GO:0019870;GO:0005771;GO:0006883;GO:0005654;GO:0019058;GO:1901380;GO:0005794;GO:1902306;GO:0007588;GO:0015459;GO:0006814;GO:2001288;GO:2000650;GO:0010038;GO:0016567;GO:0030104;GO:0006513;GO:0004842;GO:0034220;GO:0005829;GO:0031647;GO:…	biological_process;biological_process;biological_process;biological_process;biological_process;biological_process;biological_process;biological_process;molecular_function;molecular_function;cellular_component;biological_process;cellular_component;biological_process;molecular_function;molecular_function;cellular_component;biological_process;cellular_component;biological_process;biological_process;…	regulation of membrane potential;protein polyubiquitination;regulation of membrane repolarization;regulation of protein catabolic process;regulation of potassium ion transmembrane transporter activity;regulation of ion transmembrane transport;positive regulation of dendrite extension;protein K48-linked ubiquitination;ubiquitin protein ligase activity;ion channel binding;cytoplasm;ventricular card…	K13305	NEDD4L	map04120	Ubiquitin mediated proteolysis	COG5021	S:Function unknown	sp|Q96PU5|NED4L_HUMAN	E3 ubiquitin-protein ligase NEDD4-like OS=Homo sapiens OX=9606 GN=NEDD4L PE=1 SV=2	PF00632.25;PF00397.26;PF00168.30	HECT;WW;C2	HECT;WW;C2
Chr01_116636612_116638621	Pig.03393	Chr01	-	116636612	116638621	CTAC	exon	NEDD4L-209	E3 ubiquitin-protein ligase NEDD4-like isoform X8 [Sus scrofa]	XP_020929530.1	E3 ubiquitin-protein ligase NEDD4-like isoform X8 [Sus scrofa]	GO:0042391;GO:0000209;GO:0060306;GO:0042176;GO:1901016;GO:0034765;GO:1903861;GO:0070936;GO:0061630;GO:0044325;GO:0005737;GO:0086005;GO:0070062;GO:0000122;GO:0019871;GO:0019870;GO:0005771;GO:0006883;GO:0005654;GO:0019058;GO:1901380;GO:0005794;GO:1902306;GO:0007588;GO:0015459;GO:0006814;GO:2001288;GO:2000650;GO:0010038;GO:0016567;GO:0030104;GO:0006513;GO:0004842;GO:0034220;GO:0005829;GO:0031647;GO:…	biological_process;biological_process;biological_process;biological_process;biological_process;biological_process;biological_process;biological_process;molecular_function;molecular_function;cellular_component;biological_process;cellular_component;biological_process;molecular_function;molecular_function;cellular_component;biological_process;cellular_component;biological_process;biological_process;…	regulation of membrane potential;protein polyubiquitination;regulation of membrane repolarization;regulation of protein catabolic process;regulation of potassium ion transmembrane transporter activity;regulation of ion transmembrane transport;positive regulation of dendrite extension;protein K48-linked ubiquitination;ubiquitin protein ligase activity;ion channel binding;cytoplasm;ventricular card…	K13305	NEDD4L	map04120	Ubiquitin mediated proteolysis	COG5021	S:Function unknown	sp|Q96PU5|NED4L_HUMAN	E3 ubiquitin-protein ligase NEDD4-like OS=Homo sapiens OX=9606 GN=NEDD4L PE=1 SV=2	PF00632.25;PF00397.26;PF00168.30	HECT;WW;C2	HECT;WW;C2
Chr01_116645245_116657015	Pig.03393	Chr01	-	116645245	116657015	CTAC	exon	NEDD4L-209	E3 ubiquitin-protein ligase NEDD4-like isoform X8 [Sus scrofa]	XP_020929530.1	E3 ubiquitin-protein ligase NEDD4-like isoform X8 [Sus scrofa]	GO:0042391;GO:0000209;GO:0060306;GO:0042176;GO:1901016;GO:0034765;GO:1903861;GO:0070936;GO:0061630;GO:0044325;GO:0005737;GO:0086005;GO:0070062;GO:0000122;GO:0019871;GO:0019870;GO:0005771;GO:0006883;GO:0005654;GO:0019058;GO:1901380;GO:0005794;GO:1902306;GO:0007588;GO:0015459;GO:0006814;GO:2001288;GO:2000650;GO:0010038;GO:0016567;GO:0030104;GO:0006513;GO:0004842;GO:0034220;GO:0005829;GO:0031647;GO:…	biological_process;biological_process;biological_process;biological_process;biological_process;biological_process;biological_process;biological_process;molecular_function;molecular_function;cellular_component;biological_process;cellular_component;biological_process;molecular_function;molecular_function;cellular_component;biological_process;cellular_component;biological_process;biological_process;…	regulation of membrane potential;protein polyubiquitination;regulation of membrane repolarization;regulation of protein catabolic process;regulation of potassium ion transmembrane transporter activity;regulation of ion transmembrane transport;positive regulation of dendrite extension;protein K48-linked ubiquitination;ubiquitin protein ligase activity;ion channel binding;cytoplasm;ventricular card…	K13305	NEDD4L	map04120	Ubiquitin mediated proteolysis	COG5021	S:Function unknown	sp|Q96PU5|NED4L_HUMAN	E3 ubiquitin-protein ligase NEDD4-like OS=Homo sapiens OX=9606 GN=NEDD4L PE=1 SV=2	PF00632.25;PF00397.26;PF00168.30	HECT;WW;C2	HECT;WW;C2
Chr01_116645245_116666784	Pig.03393	Chr01	-	116645245	116666784	CTAC	exon	NEDD4L-209	E3 ubiquitin-protein ligase NEDD4-like isoform X8 [Sus scrofa]	XP_020929530.1	E3 ubiquitin-protein ligase NEDD4-like isoform X8 [Sus scrofa]	GO:0042391;GO:0000209;GO:0060306;GO:0042176;GO:1901016;GO:0034765;GO:1903861;GO:0070936;GO:0061630;GO:0044325;GO:0005737;GO:0086005;GO:0070062;GO:0000122;GO:0019871;GO:0019870;GO:0005771;GO:0006883;GO:0005654;GO:0019058;GO:1901380;GO:0005794;GO:1902306;GO:0007588;GO:0015459;GO:0006814;GO:2001288;GO:2000650;GO:0010038;GO:0016567;GO:0030104;GO:0006513;GO:0004842;GO:0034220;GO:0005829;GO:0031647;GO:…	biological_process;biological_process;biological_process;biological_process;biological_process;biological_process;biological_process;biological_process;molecular_function;molecular_function;cellular_component;biological_process;cellular_component;biological_process;molecular_function;molecular_function;cellular_component;biological_process;cellular_component;biological_process;biological_process;…	regulation of membrane potential;protein polyubiquitination;regulation of membrane repolarization;regulation of protein catabolic process;regulation of potassium ion transmembrane transporter activity;regulation of ion transmembrane transport;positive regulation of dendrite extension;protein K48-linked ubiquitination;ubiquitin protein ligase activity;ion channel binding;cytoplasm;ventricular card…	K13305	NEDD4L	map04120	Ubiquitin mediated proteolysis	COG5021	S:Function unknown	sp|Q96PU5|NED4L_HUMAN	E3 ubiquitin-protein ligase NEDD4-like OS=Homo sapiens OX=9606 GN=NEDD4L PE=1 SV=2	PF00632.25;PF00397.26;PF00168.30	HECT;WW;C2	HECT;WW;C2
Chr01_116676654_116676860	Pig.03393	Chr01	+	116676654	116676860	GTAG	intron	NEDD4L-209	E3 ubiquitin-protein ligase NEDD4-like isoform X8 [Sus scrofa]	XP_020929530.1	E3 ubiquitin-protein ligase NEDD4-like isoform X8 [Sus scrofa]	GO:0042391;GO:0000209;GO:0060306;GO:0042176;GO:1901016;GO:0034765;GO:1903861;GO:0070936;GO:0061630;GO:0044325;GO:0005737;GO:0086005;GO:0070062;GO:0000122;GO:0019871;GO:0019870;GO:0005771;GO:0006883;GO:0005654;GO:0019058;GO:1901380;GO:0005794;GO:1902306;GO:0007588;GO:0015459;GO:0006814;GO:2001288;GO:2000650;GO:0010038;GO:0016567;GO:0030104;GO:0006513;GO:0004842;GO:0034220;GO:0005829;GO:0031647;GO:…	biological_process;biological_process;biological_process;biological_process;biological_process;biological_process;biological_process;biological_process;molecular_function;molecular_function;cellular_component;biological_process;cellular_component;biological_process;molecular_function;molecular_function;cellular_component;biological_process;cellular_component;biological_process;biological_process;…	regulation of membrane potential;protein polyubiquitination;regulation of membrane repolarization;regulation of protein catabolic process;regulation of potassium ion transmembrane transporter activity;regulation of ion transmembrane transport;positive regulation of dendrite extension;protein K48-linked ubiquitination;ubiquitin protein ligase activity;ion channel binding;cytoplasm;ventricular card…	K13305	NEDD4L	map04120	Ubiquitin mediated proteolysis	COG5021	S:Function unknown	sp|Q96PU5|NED4L_HUMAN	E3 ubiquitin-protein ligase NEDD4-like OS=Homo sapiens OX=9606 GN=NEDD4L PE=1 SV=2	PF00632.25;PF00397.26;PF00168.30	HECT;WW;C2	HECT;WW;C2
Chr01_11671250_11671536	MSTRG.164	Chr01	-	11671250	11671536	CTAC	exon	0	0	XP_001925976.2	testis-expressed protein 10 [Sus scrofa]	GO:0097344;GO:0071339	cellular_component;cellular_component	Rix1 complex;MLL1 complex	K14827	IPI1, TEX10	0	0	ENOG410YR7T	S:Function unknown	sp|Q9NXF1|TEX10_HUMAN	Testis-expressed protein 10 OS=Homo sapiens OX=9606 GN=TEX10 PE=1 SV=2	PF12333.8;PF00612.27	Ipi1_N;IQ	Ipi1_N;IQ
Chr01_11671250_11686118	MSTRG.164	Chr01	-	11671250	11686118	CTAC	exon	0	0	XP_001925976.2	testis-expressed protein 10 [Sus scrofa]	GO:0097344;GO:0071339	cellular_component;cellular_component	Rix1 complex;MLL1 complex	K14827	IPI1, TEX10	0	0	ENOG410YR7T	S:Function unknown	sp|Q9NXF1|TEX10_HUMAN	Testis-expressed protein 10 OS=Homo sapiens OX=9606 GN=TEX10 PE=1 SV=2	PF12333.8;PF00612.27	Ipi1_N;IQ	Ipi1_N;IQ
Chr01_117216193_117231288	0	Chr01	+	117216193	117231288	GTAG	intergenic_region	#N/A	#N/A	#N/A	#N/A	#N/A	#N/A	#N/A	#N/A	#N/A	#N/A	#N/A	#N/A	#N/A	#N/A	#N/A	#N/A	#N/A	#N/A
Chr01_117216193_117248683	0	Chr01	+	117216193	117248683	GTAG	intergenic_region	#N/A	#N/A	#N/A	#N/A	#N/A	#N/A	#N/A	#N/A	#N/A	#N/A	#N/A	#N/A	#N/A	#N/A	#N/A	#N/A	#N/A	#N/A
Chr01_117229780_117231288	Pig.03394	Chr01	+	117229780	117231288	GTAG	exon	ATP8B1-201	phospholipid-transporting ATPase IC [Sus scrofa]	XP_020955690.1	phospholipid-transporting ATPase IC [Sus scrofa]	GO:0005794;GO:0006855;GO:0004012;GO:0005783;GO:0032420;GO:0007605;GO:0016021;GO:0000287;GO:0007030;GO:0016324;GO:0060119;GO:0045892;GO:0015247;GO:0005886;GO:1901612;GO:0008206;GO:0032534;GO:0021650;GO:0005524;GO:0045332	cellular_component;biological_process;molecular_function;cellular_component;cellular_component;biological_process;cellular_component;molecular_function;biological_process;cellular_component;biological_process;biological_process;molecular_function;cellular_component;molecular_function;biological_process;biological_process;biological_process;molecular_function;biological_process	Golgi apparatus;drug transmembrane transport;phospholipid-translocating ATPase activity;endoplasmic reticulum;stereocilium;sensory perception of sound;integral component of membrane;magnesium ion binding;Golgi organization;apical plasma membrane;inner ear receptor cell development;negative regulation of transcription, DNA-templated;aminophospholipid transporter activity;plasma membrane;cardiolipi…	K01530	E7.6.2.1	0	0	ENOG410XPYK	S:Function unknown	sp|O43520|AT8B1_HUMAN	Phospholipid-transporting ATPase IC OS=Homo sapiens OX=9606 GN=ATP8B1 PE=1 SV=3	PF16212.5;PF16209.5;PF13246.6;PF00702.26;PF00122.20;PF08282.12	PhoLip_ATPase_C;PhoLip_ATPase_N;Cation_ATPase;Hydrolase;E1-E2_ATPase;Hydrolase_3	PhoLip_ATPase_C;PhoLip_ATPase_N;Cation_ATPase;Hydrolase;E1-E2_ATPase;Hydrolase_3
Chr01_117229780_117233228	Pig.03394	Chr01	+	117229780	117233228	GTAG	exon	ATP8B1-201	phospholipid-transporting ATPase IC [Sus scrofa]	XP_020955690.1	phospholipid-transporting ATPase IC [Sus scrofa]	GO:0005794;GO:0006855;GO:0004012;GO:0005783;GO:0032420;GO:0007605;GO:0016021;GO:0000287;GO:0007030;GO:0016324;GO:0060119;GO:0045892;GO:0015247;GO:0005886;GO:1901612;GO:0008206;GO:0032534;GO:0021650;GO:0005524;GO:0045332	cellular_component;biological_process;molecular_function;cellular_component;cellular_component;biological_process;cellular_component;molecular_function;biological_process;cellular_component;biological_process;biological_process;molecular_function;cellular_component;molecular_function;biological_process;biological_process;biological_process;molecular_function;biological_process	Golgi apparatus;drug transmembrane transport;phospholipid-translocating ATPase activity;endoplasmic reticulum;stereocilium;sensory perception of sound;integral component of membrane;magnesium ion binding;Golgi organization;apical plasma membrane;inner ear receptor cell development;negative regulation of transcription, DNA-templated;aminophospholipid transporter activity;plasma membrane;cardiolipi…	K01530	E7.6.2.1	0	0	ENOG410XPYK	S:Function unknown	sp|O43520|AT8B1_HUMAN	Phospholipid-transporting ATPase IC OS=Homo sapiens OX=9606 GN=ATP8B1 PE=1 SV=3	PF16212.5;PF16209.5;PF13246.6;PF00702.26;PF00122.20;PF08282.12	PhoLip_ATPase_C;PhoLip_ATPase_N;Cation_ATPase;Hydrolase;E1-E2_ATPase;Hydrolase_3	PhoLip_ATPase_C;PhoLip_ATPase_N;Cation_ATPase;Hydrolase;E1-E2_ATPase;Hydrolase_3
Chr01_117229780_117236569	Pig.03394	Chr01	+	117229780	117236569	GTAG	exon	ATP8B1-201	phospholipid-transporting ATPase IC [Sus scrofa]	XP_020955690.1	phospholipid-transporting ATPase IC [Sus scrofa]	GO:0005794;GO:0006855;GO:0004012;GO:0005783;GO:0032420;GO:0007605;GO:0016021;GO:0000287;GO:0007030;GO:0016324;GO:0060119;GO:0045892;GO:0015247;GO:0005886;GO:1901612;GO:0008206;GO:0032534;GO:0021650;GO:0005524;GO:0045332	cellular_component;biological_process;molecular_function;cellular_component;cellular_component;biological_process;cellular_component;molecular_function;biological_process;cellular_component;biological_process;biological_process;molecular_function;cellular_component;molecular_function;biological_process;biological_process;biological_process;molecular_function;biological_process	Golgi apparatus;drug transmembrane transport;phospholipid-translocating ATPase activity;endoplasmic reticulum;stereocilium;sensory perception of sound;integral component of membrane;magnesium ion binding;Golgi organization;apical plasma membrane;inner ear receptor cell development;negative regulation of transcription, DNA-templated;aminophospholipid transporter activity;plasma membrane;cardiolipi…	K01530	E7.6.2.1	0	0	ENOG410XPYK	S:Function unknown	sp|O43520|AT8B1_HUMAN	Phospholipid-transporting ATPase IC OS=Homo sapiens OX=9606 GN=ATP8B1 PE=1 SV=3	PF16212.5;PF16209.5;PF13246.6;PF00702.26;PF00122.20;PF08282.12	PhoLip_ATPase_C;PhoLip_ATPase_N;Cation_ATPase;Hydrolase;E1-E2_ATPase;Hydrolase_3	PhoLip_ATPase_C;PhoLip_ATPase_N;Cation_ATPase;Hydrolase;E1-E2_ATPase;Hydrolase_3
Chr01_117236284_117242279	Pig.03394	Chr01	+	117236284	117242279	GTAG	exon	ATP8B1-201	phospholipid-transporting ATPase IC [Sus scrofa]	XP_020955690.1	phospholipid-transporting ATPase IC [Sus scrofa]	GO:0005794;GO:0006855;GO:0004012;GO:0005783;GO:0032420;GO:0007605;GO:0016021;GO:0000287;GO:0007030;GO:0016324;GO:0060119;GO:0045892;GO:0015247;GO:0005886;GO:1901612;GO:0008206;GO:0032534;GO:0021650;GO:0005524;GO:0045332	cellular_component;biological_process;molecular_function;cellular_component;cellular_component;biological_process;cellular_component;molecular_function;biological_process;cellular_component;biological_process;biological_process;molecular_function;cellular_component;molecular_function;biological_process;biological_process;biological_process;molecular_function;biological_process	Golgi apparatus;drug transmembrane transport;phospholipid-translocating ATPase activity;endoplasmic reticulum;stereocilium;sensory perception of sound;integral component of membrane;magnesium ion binding;Golgi organization;apical plasma membrane;inner ear receptor cell development;negative regulation of transcription, DNA-templated;aminophospholipid transporter activity;plasma membrane;cardiolipi…	K01530	E7.6.2.1	0	0	ENOG410XPYK	S:Function unknown	sp|O43520|AT8B1_HUMAN	Phospholipid-transporting ATPase IC OS=Homo sapiens OX=9606 GN=ATP8B1 PE=1 SV=3	PF16212.5;PF16209.5;PF13246.6;PF00702.26;PF00122.20;PF08282.12	PhoLip_ATPase_C;PhoLip_ATPase_N;Cation_ATPase;Hydrolase;E1-E2_ATPase;Hydrolase_3	PhoLip_ATPase_C;PhoLip_ATPase_N;Cation_ATPase;Hydrolase;E1-E2_ATPase;Hydrolase_3
Chr01_117239430_117245891	Pig.03394	Chr01	+	117239430	117245891	GTAG	exon	ATP8B1-201	phospholipid-transporting ATPase IC [Sus scrofa]	XP_020955690.1	phospholipid-transporting ATPase IC [Sus scrofa]	GO:0005794;GO:0006855;GO:0004012;GO:0005783;GO:0032420;GO:0007605;GO:0016021;GO:0000287;GO:0007030;GO:0016324;GO:0060119;GO:0045892;GO:0015247;GO:0005886;GO:1901612;GO:0008206;GO:0032534;GO:0021650;GO:0005524;GO:0045332	cellular_component;biological_process;molecular_function;cellular_component;cellular_component;biological_process;cellular_component;molecular_function;biological_process;cellular_component;biological_process;biological_process;molecular_function;cellular_component;molecular_function;biological_process;biological_process;biological_process;molecular_function;biological_process	Golgi apparatus;drug transmembrane transport;phospholipid-translocating ATPase activity;endoplasmic reticulum;stereocilium;sensory perception of sound;integral component of membrane;magnesium ion binding;Golgi organization;apical plasma membrane;inner ear receptor cell development;negative regulation of transcription, DNA-templated;aminophospholipid transporter activity;plasma membrane;cardiolipi…	K01530	E7.6.2.1	0	0	ENOG410XPYK	S:Function unknown	sp|O43520|AT8B1_HUMAN	Phospholipid-transporting ATPase IC OS=Homo sapiens OX=9606 GN=ATP8B1 PE=1 SV=3	PF16212.5;PF16209.5;PF13246.6;PF00702.26;PF00122.20;PF08282.12	PhoLip_ATPase_C;PhoLip_ATPase_N;Cation_ATPase;Hydrolase;E1-E2_ATPase;Hydrolase_3	PhoLip_ATPase_C;PhoLip_ATPase_N;Cation_ATPase;Hydrolase;E1-E2_ATPase;Hydrolase_3
Chr01_117242089_117258116	Pig.03394	Chr01	+	117242089	117258116	GTAG	exon	ATP8B1-201	phospholipid-transporting ATPase IC [Sus scrofa]	XP_020955690.1	phospholipid-transporting ATPase IC [Sus scrofa]	GO:0005794;GO:0006855;GO:0004012;GO:0005783;GO:0032420;GO:0007605;GO:0016021;GO:0000287;GO:0007030;GO:0016324;GO:0060119;GO:0045892;GO:0015247;GO:0005886;GO:1901612;GO:0008206;GO:0032534;GO:0021650;GO:0005524;GO:0045332	cellular_component;biological_process;molecular_function;cellular_component;cellular_component;biological_process;cellular_component;molecular_function;biological_process;cellular_component;biological_process;biological_process;molecular_function;cellular_component;molecular_function;biological_process;biological_process;biological_process;molecular_function;biological_process	Golgi apparatus;drug transmembrane transport;phospholipid-translocating ATPase activity;endoplasmic reticulum;stereocilium;sensory perception of sound;integral component of membrane;magnesium ion binding;Golgi organization;apical plasma membrane;inner ear receptor cell development;negative regulation of transcription, DNA-templated;aminophospholipid transporter activity;plasma membrane;cardiolipi…	K01530	E7.6.2.1	0	0	ENOG410XPYK	S:Function unknown	sp|O43520|AT8B1_HUMAN	Phospholipid-transporting ATPase IC OS=Homo sapiens OX=9606 GN=ATP8B1 PE=1 SV=3	PF16212.5;PF16209.5;PF13246.6;PF00702.26;PF00122.20;PF08282.12	PhoLip_ATPase_C;PhoLip_ATPase_N;Cation_ATPase;Hydrolase;E1-E2_ATPase;Hydrolase_3	PhoLip_ATPase_C;PhoLip_ATPase_N;Cation_ATPase;Hydrolase;E1-E2_ATPase;Hydrolase_3
Chr01_117242089_117260135	Pig.03394	Chr01	+	117242089	117260135	GTAG	exon	ATP8B1-201	phospholipid-transporting ATPase IC [Sus scrofa]	XP_020955690.1	phospholipid-transporting ATPase IC [Sus scrofa]	GO:0005794;GO:0006855;GO:0004012;GO:0005783;GO:0032420;GO:0007605;GO:0016021;GO:0000287;GO:0007030;GO:0016324;GO:0060119;GO:0045892;GO:0015247;GO:0005886;GO:1901612;GO:0008206;GO:0032534;GO:0021650;GO:0005524;GO:0045332	cellular_component;biological_process;molecular_function;cellular_component;cellular_component;biological_process;cellular_component;molecular_function;biological_process;cellular_component;biological_process;biological_process;molecular_function;cellular_component;molecular_function;biological_process;biological_process;biological_process;molecular_function;biological_process	Golgi apparatus;drug transmembrane transport;phospholipid-translocating ATPase activity;endoplasmic reticulum;stereocilium;sensory perception of sound;integral component of membrane;magnesium ion binding;Golgi organization;apical plasma membrane;inner ear receptor cell development;negative regulation of transcription, DNA-templated;aminophospholipid transporter activity;plasma membrane;cardiolipi…	K01530	E7.6.2.1	0	0	ENOG410XPYK	S:Function unknown	sp|O43520|AT8B1_HUMAN	Phospholipid-transporting ATPase IC OS=Homo sapiens OX=9606 GN=ATP8B1 PE=1 SV=3	PF16212.5;PF16209.5;PF13246.6;PF00702.26;PF00122.20;PF08282.12	PhoLip_ATPase_C;PhoLip_ATPase_N;Cation_ATPase;Hydrolase;E1-E2_ATPase;Hydrolase_3	PhoLip_ATPase_C;PhoLip_ATPase_N;Cation_ATPase;Hydrolase;E1-E2_ATPase;Hydrolase_3
Chr01_117245683_117258116	Pig.03394	Chr01	+	117245683	117258116	GTAG	exon	ATP8B1-201	phospholipid-transporting ATPase IC [Sus scrofa]	XP_020955690.1	phospholipid-transporting ATPase IC [Sus scrofa]	GO:0005794;GO:0006855;GO:0004012;GO:0005783;GO:0032420;GO:0007605;GO:0016021;GO:0000287;GO:0007030;GO:0016324;GO:0060119;GO:0045892;GO:0015247;GO:0005886;GO:1901612;GO:0008206;GO:0032534;GO:0021650;GO:0005524;GO:0045332	cellular_component;biological_process;molecular_function;cellular_component;cellular_component;biological_process;cellular_component;molecular_function;biological_process;cellular_component;biological_process;biological_process;molecular_function;cellular_component;molecular_function;biological_process;biological_process;biological_process;molecular_function;biological_process	Golgi apparatus;drug transmembrane transport;phospholipid-translocating ATPase activity;endoplasmic reticulum;stereocilium;sensory perception of sound;integral component of membrane;magnesium ion binding;Golgi organization;apical plasma membrane;inner ear receptor cell development;negative regulation of transcription, DNA-templated;aminophospholipid transporter activity;plasma membrane;cardiolipi…	K01530	E7.6.2.1	0	0	ENOG410XPYK	S:Function unknown	sp|O43520|AT8B1_HUMAN	Phospholipid-transporting ATPase IC OS=Homo sapiens OX=9606 GN=ATP8B1 PE=1 SV=3	PF16212.5;PF16209.5;PF13246.6;PF00702.26;PF00122.20;PF08282.12	PhoLip_ATPase_C;PhoLip_ATPase_N;Cation_ATPase;Hydrolase;E1-E2_ATPase;Hydrolase_3	PhoLip_ATPase_C;PhoLip_ATPase_N;Cation_ATPase;Hydrolase;E1-E2_ATPase;Hydrolase_3
Chr01_117257007_117257737	Pig.03394	Chr01	+	117257007	117257737	GTAG	intron	ATP8B1-201	phospholipid-transporting ATPase IC [Sus scrofa]	XP_020955690.1	phospholipid-transporting ATPase IC [Sus scrofa]	GO:0005794;GO:0006855;GO:0004012;GO:0005783;GO:0032420;GO:0007605;GO:0016021;GO:0000287;GO:0007030;GO:0016324;GO:0060119;GO:0045892;GO:0015247;GO:0005886;GO:1901612;GO:0008206;GO:0032534;GO:0021650;GO:0005524;GO:0045332	cellular_component;biological_process;molecular_function;cellular_component;cellular_component;biological_process;cellular_component;molecular_function;biological_process;cellular_component;biological_process;biological_process;molecular_function;cellular_component;molecular_function;biological_process;biological_process;biological_process;molecular_function;biological_process	Golgi apparatus;drug transmembrane transport;phospholipid-translocating ATPase activity;endoplasmic reticulum;stereocilium;sensory perception of sound;integral component of membrane;magnesium ion binding;Golgi organization;apical plasma membrane;inner ear receptor cell development;negative regulation of transcription, DNA-templated;aminophospholipid transporter activity;plasma membrane;cardiolipi…	K01530	E7.6.2.1	0	0	ENOG410XPYK	S:Function unknown	sp|O43520|AT8B1_HUMAN	Phospholipid-transporting ATPase IC OS=Homo sapiens OX=9606 GN=ATP8B1 PE=1 SV=3	PF16212.5;PF16209.5;PF13246.6;PF00702.26;PF00122.20;PF08282.12	PhoLip_ATPase_C;PhoLip_ATPase_N;Cation_ATPase;Hydrolase;E1-E2_ATPase;Hydrolase_3	PhoLip_ATPase_C;PhoLip_ATPase_N;Cation_ATPase;Hydrolase;E1-E2_ATPase;Hydrolase_3
Chr01_117394577_117415516	Pig.03400	Chr01	-	117394577	117415516	CTAC	exon	CLPX-201	ATP-dependent Clp protease ATP-binding subunit clpX-like, mitochondrial isoform X1 [Sus scrofa]	XP_020955740.1	ATP-dependent Clp protease ATP-binding subunit clpX-like, mitochondrial isoform X1 [Sus scrofa]	GO:0004176;GO:0051603;GO:0006457;GO:0046034;GO:0005829;GO:0005654;GO:0051082;GO:0009841;GO:0005759;GO:0030163;GO:0016504;GO:0008233;GO:0042645;GO:0005524	molecular_function;biological_process;biological_process;biological_process;cellular_component;cellular_component;molecular_function;cellular_component;cellular_component;biological_process;molecular_function;molecular_function;cellular_component;molecular_function	ATP-dependent peptidase activity;proteolysis involved in cellular protein catabolic process;protein folding;ATP metabolic process;cytosol;nucleoplasm;unfolded protein binding;mitochondrial endopeptidase Clp complex;mitochondrial matrix;protein catabolic process;peptidase activator activity;peptidase activity;mitochondrial nucleoid;ATP binding	K03544	clpX, CLPX	0	0	COG1219	O:Posttranslational modification, protein turnover, chaperones	sp|O76031|CLPX_HUMAN	ATP-dependent Clp protease ATP-binding subunit clpX-like, mitochondrial OS=Homo sapiens OX=9606 GN=CLPX PE=1 SV=2	PF07724.14;PF10431.9;PF00004.29;PF07728.14;PF00158.26;PF12775.7;PF01078.21;PF13401.6	AAA_2;ClpB_D2-small;AAA;AAA_5;Sigma54_activat;AAA_7;Mg_chelatase;AAA_22	AAA_2;ClpB_D2-small;AAA;AAA_5;Sigma54_activat;AAA_7;Mg_chelatase;AAA_22
Chr01_117399261_117405206	Pig.03400	Chr01	-	117399261	117405206	CTAC	exon	CLPX-201	ATP-dependent Clp protease ATP-binding subunit clpX-like, mitochondrial isoform X1 [Sus scrofa]	XP_020955740.1	ATP-dependent Clp protease ATP-binding subunit clpX-like, mitochondrial isoform X1 [Sus scrofa]	GO:0004176;GO:0051603;GO:0006457;GO:0046034;GO:0005829;GO:0005654;GO:0051082;GO:0009841;GO:0005759;GO:0030163;GO:0016504;GO:0008233;GO:0042645;GO:0005524	molecular_function;biological_process;biological_process;biological_process;cellular_component;cellular_component;molecular_function;cellular_component;cellular_component;biological_process;molecular_function;molecular_function;cellular_component;molecular_function	ATP-dependent peptidase activity;proteolysis involved in cellular protein catabolic process;protein folding;ATP metabolic process;cytosol;nucleoplasm;unfolded protein binding;mitochondrial endopeptidase Clp complex;mitochondrial matrix;protein catabolic process;peptidase activator activity;peptidase activity;mitochondrial nucleoid;ATP binding	K03544	clpX, CLPX	0	0	COG1219	O:Posttranslational modification, protein turnover, chaperones	sp|O76031|CLPX_HUMAN	ATP-dependent Clp protease ATP-binding subunit clpX-like, mitochondrial OS=Homo sapiens OX=9606 GN=CLPX PE=1 SV=2	PF07724.14;PF10431.9;PF00004.29;PF07728.14;PF00158.26;PF12775.7;PF01078.21;PF13401.6	AAA_2;ClpB_D2-small;AAA;AAA_5;Sigma54_activat;AAA_7;Mg_chelatase;AAA_22	AAA_2;ClpB_D2-small;AAA;AAA_5;Sigma54_activat;AAA_7;Mg_chelatase;AAA_22
Chr01_117399261_117413201	Pig.03400	Chr01	-	117399261	117413201	CTAC	exon	CLPX-201	ATP-dependent Clp protease ATP-binding subunit clpX-like, mitochondrial isoform X1 [Sus scrofa]	XP_020955740.1	ATP-dependent Clp protease ATP-binding subunit clpX-like, mitochondrial isoform X1 [Sus scrofa]	GO:0004176;GO:0051603;GO:0006457;GO:0046034;GO:0005829;GO:0005654;GO:0051082;GO:0009841;GO:0005759;GO:0030163;GO:0016504;GO:0008233;GO:0042645;GO:0005524	molecular_function;biological_process;biological_process;biological_process;cellular_component;cellular_component;molecular_function;cellular_component;cellular_component;biological_process;molecular_function;molecular_function;cellular_component;molecular_function	ATP-dependent peptidase activity;proteolysis involved in cellular protein catabolic process;protein folding;ATP metabolic process;cytosol;nucleoplasm;unfolded protein binding;mitochondrial endopeptidase Clp complex;mitochondrial matrix;protein catabolic process;peptidase activator activity;peptidase activity;mitochondrial nucleoid;ATP binding	K03544	clpX, CLPX	0	0	COG1219	O:Posttranslational modification, protein turnover, chaperones	sp|O76031|CLPX_HUMAN	ATP-dependent Clp protease ATP-binding subunit clpX-like, mitochondrial OS=Homo sapiens OX=9606 GN=CLPX PE=1 SV=2	PF07724.14;PF10431.9;PF00004.29;PF07728.14;PF00158.26;PF12775.7;PF01078.21;PF13401.6	AAA_2;ClpB_D2-small;AAA;AAA_5;Sigma54_activat;AAA_7;Mg_chelatase;AAA_22	AAA_2;ClpB_D2-small;AAA;AAA_5;Sigma54_activat;AAA_7;Mg_chelatase;AAA_22
Chr01_117404517_117405206	Pig.03400	Chr01	-	117404517	117405206	CTAC	exon	CLPX-201	ATP-dependent Clp protease ATP-binding subunit clpX-like, mitochondrial isoform X1 [Sus scrofa]	XP_020955740.1	ATP-dependent Clp protease ATP-binding subunit clpX-like, mitochondrial isoform X1 [Sus scrofa]	GO:0004176;GO:0051603;GO:0006457;GO:0046034;GO:0005829;GO:0005654;GO:0051082;GO:0009841;GO:0005759;GO:0030163;GO:0016504;GO:0008233;GO:0042645;GO:0005524	molecular_function;biological_process;biological_process;biological_process;cellular_component;cellular_component;molecular_function;cellular_component;cellular_component;biological_process;molecular_function;molecular_function;cellular_component;molecular_function	ATP-dependent peptidase activity;proteolysis involved in cellular protein catabolic process;protein folding;ATP metabolic process;cytosol;nucleoplasm;unfolded protein binding;mitochondrial endopeptidase Clp complex;mitochondrial matrix;protein catabolic process;peptidase activator activity;peptidase activity;mitochondrial nucleoid;ATP binding	K03544	clpX, CLPX	0	0	COG1219	O:Posttranslational modification, protein turnover, chaperones	sp|O76031|CLPX_HUMAN	ATP-dependent Clp protease ATP-binding subunit clpX-like, mitochondrial OS=Homo sapiens OX=9606 GN=CLPX PE=1 SV=2	PF07724.14;PF10431.9;PF00004.29;PF07728.14;PF00158.26;PF12775.7;PF01078.21;PF13401.6	AAA_2;ClpB_D2-small;AAA;AAA_5;Sigma54_activat;AAA_7;Mg_chelatase;AAA_22	AAA_2;ClpB_D2-small;AAA;AAA_5;Sigma54_activat;AAA_7;Mg_chelatase;AAA_22
Chr01_117404517_117413201	Pig.03400	Chr01	-	117404517	117413201	CTAC	exon	CLPX-201	ATP-dependent Clp protease ATP-binding subunit clpX-like, mitochondrial isoform X1 [Sus scrofa]	XP_020955740.1	ATP-dependent Clp protease ATP-binding subunit clpX-like, mitochondrial isoform X1 [Sus scrofa]	GO:0004176;GO:0051603;GO:0006457;GO:0046034;GO:0005829;GO:0005654;GO:0051082;GO:0009841;GO:0005759;GO:0030163;GO:0016504;GO:0008233;GO:0042645;GO:0005524	molecular_function;biological_process;biological_process;biological_process;cellular_component;cellular_component;molecular_function;cellular_component;cellular_component;biological_process;molecular_function;molecular_function;cellular_component;molecular_function	ATP-dependent peptidase activity;proteolysis involved in cellular protein catabolic process;protein folding;ATP metabolic process;cytosol;nucleoplasm;unfolded protein binding;mitochondrial endopeptidase Clp complex;mitochondrial matrix;protein catabolic process;peptidase activator activity;peptidase activity;mitochondrial nucleoid;ATP binding	K03544	clpX, CLPX	0	0	COG1219	O:Posttranslational modification, protein turnover, chaperones	sp|O76031|CLPX_HUMAN	ATP-dependent Clp protease ATP-binding subunit clpX-like, mitochondrial OS=Homo sapiens OX=9606 GN=CLPX PE=1 SV=2	PF07724.14;PF10431.9;PF00004.29;PF07728.14;PF00158.26;PF12775.7;PF01078.21;PF13401.6	AAA_2;ClpB_D2-small;AAA;AAA_5;Sigma54_activat;AAA_7;Mg_chelatase;AAA_22	AAA_2;ClpB_D2-small;AAA;AAA_5;Sigma54_activat;AAA_7;Mg_chelatase;AAA_22
Chr01_117411287_117415516	Pig.03400	Chr01	-	117411287	117415516	CTAC	exon	CLPX-201	ATP-dependent Clp protease ATP-binding subunit clpX-like, mitochondrial isoform X1 [Sus scrofa]	XP_020955740.1	ATP-dependent Clp protease ATP-binding subunit clpX-like, mitochondrial isoform X1 [Sus scrofa]	GO:0004176;GO:0051603;GO:0006457;GO:0046034;GO:0005829;GO:0005654;GO:0051082;GO:0009841;GO:0005759;GO:0030163;GO:0016504;GO:0008233;GO:0042645;GO:0005524	molecular_function;biological_process;biological_process;biological_process;cellular_component;cellular_component;molecular_function;cellular_component;cellular_component;biological_process;molecular_function;molecular_function;cellular_component;molecular_function	ATP-dependent peptidase activity;proteolysis involved in cellular protein catabolic process;protein folding;ATP metabolic process;cytosol;nucleoplasm;unfolded protein binding;mitochondrial endopeptidase Clp complex;mitochondrial matrix;protein catabolic process;peptidase activator activity;peptidase activity;mitochondrial nucleoid;ATP binding	K03544	clpX, CLPX	0	0	COG1219	O:Posttranslational modification, protein turnover, chaperones	sp|O76031|CLPX_HUMAN	ATP-dependent Clp protease ATP-binding subunit clpX-like, mitochondrial OS=Homo sapiens OX=9606 GN=CLPX PE=1 SV=2	PF07724.14;PF10431.9;PF00004.29;PF07728.14;PF00158.26;PF12775.7;PF01078.21;PF13401.6	AAA_2;ClpB_D2-small;AAA;AAA_5;Sigma54_activat;AAA_7;Mg_chelatase;AAA_22	AAA_2;ClpB_D2-small;AAA;AAA_5;Sigma54_activat;AAA_7;Mg_chelatase;AAA_22
Chr01_117413042_117415516	Pig.03400	Chr01	-	117413042	117415516	CTAC	exon	CLPX-201	ATP-dependent Clp protease ATP-binding subunit clpX-like, mitochondrial isoform X1 [Sus scrofa]	XP_020955740.1	ATP-dependent Clp protease ATP-binding subunit clpX-like, mitochondrial isoform X1 [Sus scrofa]	GO:0004176;GO:0051603;GO:0006457;GO:0046034;GO:0005829;GO:0005654;GO:0051082;GO:0009841;GO:0005759;GO:0030163;GO:0016504;GO:0008233;GO:0042645;GO:0005524	molecular_function;biological_process;biological_process;biological_process;cellular_component;cellular_component;molecular_function;cellular_component;cellular_component;biological_process;molecular_function;molecular_function;cellular_component;molecular_function	ATP-dependent peptidase activity;proteolysis involved in cellular protein catabolic process;protein folding;ATP metabolic process;cytosol;nucleoplasm;unfolded protein binding;mitochondrial endopeptidase Clp complex;mitochondrial matrix;protein catabolic process;peptidase activator activity;peptidase activity;mitochondrial nucleoid;ATP binding	K03544	clpX, CLPX	0	0	COG1219	O:Posttranslational modification, protein turnover, chaperones	sp|O76031|CLPX_HUMAN	ATP-dependent Clp protease ATP-binding subunit clpX-like, mitochondrial OS=Homo sapiens OX=9606 GN=CLPX PE=1 SV=2	PF07724.14;PF10431.9;PF00004.29;PF07728.14;PF00158.26;PF12775.7;PF01078.21;PF13401.6	AAA_2;ClpB_D2-small;AAA;AAA_5;Sigma54_activat;AAA_7;Mg_chelatase;AAA_22	AAA_2;ClpB_D2-small;AAA;AAA_5;Sigma54_activat;AAA_7;Mg_chelatase;AAA_22
Chr01_117415362_117426565	Pig.03400	Chr01	-	117415362	117426565	CTAC	exon	CLPX-201	ATP-dependent Clp protease ATP-binding subunit clpX-like, mitochondrial isoform X1 [Sus scrofa]	XP_020955740.1	ATP-dependent Clp protease ATP-binding subunit clpX-like, mitochondrial isoform X1 [Sus scrofa]	GO:0004176;GO:0051603;GO:0006457;GO:0046034;GO:0005829;GO:0005654;GO:0051082;GO:0009841;GO:0005759;GO:0030163;GO:0016504;GO:0008233;GO:0042645;GO:0005524	molecular_function;biological_process;biological_process;biological_process;cellular_component;cellular_component;molecular_function;cellular_component;cellular_component;biological_process;molecular_function;molecular_function;cellular_component;molecular_function	ATP-dependent peptidase activity;proteolysis involved in cellular protein catabolic process;protein folding;ATP metabolic process;cytosol;nucleoplasm;unfolded protein binding;mitochondrial endopeptidase Clp complex;mitochondrial matrix;protein catabolic process;peptidase activator activity;peptidase activity;mitochondrial nucleoid;ATP binding	K03544	clpX, CLPX	0	0	COG1219	O:Posttranslational modification, protein turnover, chaperones	sp|O76031|CLPX_HUMAN	ATP-dependent Clp protease ATP-binding subunit clpX-like, mitochondrial OS=Homo sapiens OX=9606 GN=CLPX PE=1 SV=2	PF07724.14;PF10431.9;PF00004.29;PF07728.14;PF00158.26;PF12775.7;PF01078.21;PF13401.6	AAA_2;ClpB_D2-small;AAA;AAA_5;Sigma54_activat;AAA_7;Mg_chelatase;AAA_22	AAA_2;ClpB_D2-small;AAA;AAA_5;Sigma54_activat;AAA_7;Mg_chelatase;AAA_22
Chr01_117426448_117428327	Pig.03400	Chr01	-	117426448	117428327	CTAC	exon	CLPX-201	ATP-dependent Clp protease ATP-binding subunit clpX-like, mitochondrial isoform X1 [Sus scrofa]	XP_020955740.1	ATP-dependent Clp protease ATP-binding subunit clpX-like, mitochondrial isoform X1 [Sus scrofa]	GO:0004176;GO:0051603;GO:0006457;GO:0046034;GO:0005829;GO:0005654;GO:0051082;GO:0009841;GO:0005759;GO:0030163;GO:0016504;GO:0008233;GO:0042645;GO:0005524	molecular_function;biological_process;biological_process;biological_process;cellular_component;cellular_component;molecular_function;cellular_component;cellular_component;biological_process;molecular_function;molecular_function;cellular_component;molecular_function	ATP-dependent peptidase activity;proteolysis involved in cellular protein catabolic process;protein folding;ATP metabolic process;cytosol;nucleoplasm;unfolded protein binding;mitochondrial endopeptidase Clp complex;mitochondrial matrix;protein catabolic process;peptidase activator activity;peptidase activity;mitochondrial nucleoid;ATP binding	K03544	clpX, CLPX	0	0	COG1219	O:Posttranslational modification, protein turnover, chaperones	sp|O76031|CLPX_HUMAN	ATP-dependent Clp protease ATP-binding subunit clpX-like, mitochondrial OS=Homo sapiens OX=9606 GN=CLPX PE=1 SV=2	PF07724.14;PF10431.9;PF00004.29;PF07728.14;PF00158.26;PF12775.7;PF01078.21;PF13401.6	AAA_2;ClpB_D2-small;AAA;AAA_5;Sigma54_activat;AAA_7;Mg_chelatase;AAA_22	AAA_2;ClpB_D2-small;AAA;AAA_5;Sigma54_activat;AAA_7;Mg_chelatase;AAA_22
Chr01_117454715_117455306	Pig.03401	Chr01	+	117454715	117455306	GTAG	intron	CILP-201	cartilage intermediate layer protein 1 [Sus scrofa]	NP_001335832.1	cartilage intermediate layer protein 1 [Sus scrofa]	GO:0005615;GO:0043569;GO:0060392;GO:0071560;GO:0010629;GO:0062023	cellular_component;biological_process;biological_process;biological_process;biological_process;cellular_component	extracellular space;negative regulation of insulin-like growth factor receptor signaling pathway;negative regulation of SMAD protein import into nucleus;cellular response to transforming growth factor beta stimulus;negative regulation of gene expression;collagen-containing extracellular matrix	0	0	0	0	ENOG410XXZR	O:Posttranslational modification, protein turnover, chaperones	sp|Q66K08|CILP1_MOUSE	Cartilage intermediate layer protein 1 OS=Mus musculus OX=10090 GN=Cilp PE=1 SV=1	PF13330.6;PF13927.6;PF13895.6;PF00090.19;PF13620.6;PF07679.16;PF13715.6;PF00047.25	Mucin2_WxxW;Ig_3;Ig_2;TSP_1;CarboxypepD_reg;I-set;CarbopepD_reg_2;ig	Mucin2_WxxW;Ig_3;Ig_2;TSP_1;CarboxypepD_reg;I-set;CarbopepD_reg_2;ig
Chr01_117458700_117518798	0	Chr01	-	117458700	117518798	CTAC	intergenic_region	#N/A	#N/A	#N/A	#N/A	#N/A	#N/A	#N/A	#N/A	#N/A	#N/A	#N/A	#N/A	#N/A	#N/A	#N/A	#N/A	#N/A	#N/A
Chr01_117509619_117515891	0	Chr01	-	117509619	117515891	CTAC	intergenic_region	#N/A	#N/A	#N/A	#N/A	#N/A	#N/A	#N/A	#N/A	#N/A	#N/A	#N/A	#N/A	#N/A	#N/A	#N/A	#N/A	#N/A	#N/A
Chr01_117509722_117512848	Pig.03402	Chr01	-	117509722	117512848	CTAC	intron	PARP16-202	mono [ADP-ribose]	XP_005654541.2	mono [ADP-ribose] polymerase PARP16 isoform X1 [Sus scrofa]	GO:0003950;GO:0016021	molecular_function;cellular_component	NAD+ ADP-ribosyltransferase activity;integral component of membrane	K00774	PARP16	0	0	ENOG410ZP73	S:Function unknown	sp|Q8N5Y8|PAR16_HUMAN	Protein mono-ADP-ribosyltransferase PARP16 OS=Homo sapiens OX=9606 GN=PARP16 PE=1 SV=2	PF00644.20;PF18084.1	PARP;ARTD15_N	PARP;ARTD15_N
Chr01_117509722_117515891	Pig.03402	Chr01	-	117509722	117515891	CTAC	intron	PARP16-202	mono [ADP-ribose]	XP_005654541.2	mono [ADP-ribose] polymerase PARP16 isoform X1 [Sus scrofa]	GO:0003950;GO:0016021	molecular_function;cellular_component	NAD+ ADP-ribosyltransferase activity;integral component of membrane	K00774	PARP16	0	0	ENOG410ZP73	S:Function unknown	sp|Q8N5Y8|PAR16_HUMAN	Protein mono-ADP-ribosyltransferase PARP16 OS=Homo sapiens OX=9606 GN=PARP16 PE=1 SV=2	PF00644.20;PF18084.1	PARP;ARTD15_N	PARP;ARTD15_N
Chr01_117509722_117518798	Pig.03402	Chr01	-	117509722	117518798	CTAC	intron	PARP16-202	mono [ADP-ribose]	XP_005654541.2	mono [ADP-ribose] polymerase PARP16 isoform X1 [Sus scrofa]	GO:0003950;GO:0016021	molecular_function;cellular_component	NAD+ ADP-ribosyltransferase activity;integral component of membrane	K00774	PARP16	0	0	ENOG410ZP73	S:Function unknown	sp|Q8N5Y8|PAR16_HUMAN	Protein mono-ADP-ribosyltransferase PARP16 OS=Homo sapiens OX=9606 GN=PARP16 PE=1 SV=2	PF00644.20;PF18084.1	PARP;ARTD15_N	PARP;ARTD15_N
Chr01_117515685_117518798	Pig.03402	Chr01	-	117515685	117518798	CTAC	exon	PARP16-202	mono [ADP-ribose]	XP_005654541.2	mono [ADP-ribose] polymerase PARP16 isoform X1 [Sus scrofa]	GO:0003950;GO:0016021	molecular_function;cellular_component	NAD+ ADP-ribosyltransferase activity;integral component of membrane	K00774	PARP16	0	0	ENOG410ZP73	S:Function unknown	sp|Q8N5Y8|PAR16_HUMAN	Protein mono-ADP-ribosyltransferase PARP16 OS=Homo sapiens OX=9606 GN=PARP16 PE=1 SV=2	PF00644.20;PF18084.1	PARP;ARTD15_N	PARP;ARTD15_N
Chr01_117623148_117623672	Pig.03404	Chr01	-	117623148	117623672	CTAC	exon	IGDCC4-201	immunoglobulin superfamily DCC subclass member 4 isoform X1 [Sus scrofa]	XP_003121779.3	immunoglobulin superfamily DCC subclass member 4 isoform X1 [Sus scrofa]	0	0	0	0	0	0	0	ENOG410Z913	S:Function unknown	sp|Q8TDY8|IGDC4_HUMAN	Immunoglobulin superfamily DCC subclass member 4 OS=Homo sapiens OX=9606 GN=IGDCC4 PE=1 SV=1	PF00041.21;PF13927.6;PF07679.16;PF13895.6;PF00047.25;PF16656.5	fn3;Ig_3;I-set;Ig_2;ig;Pur_ac_phosph_N	fn3;Ig_3;I-set;Ig_2;ig;Pur_ac_phosph_N
Chr01_117623148_117626256	Pig.03404	Chr01	-	117623148	117626256	CTAC	exon	IGDCC4-201	immunoglobulin superfamily DCC subclass member 4 isoform X1 [Sus scrofa]	XP_003121779.3	immunoglobulin superfamily DCC subclass member 4 isoform X1 [Sus scrofa]	0	0	0	0	0	0	0	ENOG410Z913	S:Function unknown	sp|Q8TDY8|IGDC4_HUMAN	Immunoglobulin superfamily DCC subclass member 4 OS=Homo sapiens OX=9606 GN=IGDCC4 PE=1 SV=1	PF00041.21;PF13927.6;PF07679.16;PF13895.6;PF00047.25;PF16656.5	fn3;Ig_3;I-set;Ig_2;ig;Pur_ac_phosph_N	fn3;Ig_3;I-set;Ig_2;ig;Pur_ac_phosph_N
Chr01_117623148_117626375	Pig.03404	Chr01	-	117623148	117626375	CTAC	intron	IGDCC4-201	immunoglobulin superfamily DCC subclass member 4 isoform X1 [Sus scrofa]	XP_003121779.3	immunoglobulin superfamily DCC subclass member 4 isoform X1 [Sus scrofa]	0	0	0	0	0	0	0	ENOG410Z913	S:Function unknown	sp|Q8TDY8|IGDC4_HUMAN	Immunoglobulin superfamily DCC subclass member 4 OS=Homo sapiens OX=9606 GN=IGDCC4 PE=1 SV=1	PF00041.21;PF13927.6;PF07679.16;PF13895.6;PF00047.25;PF16656.5	fn3;Ig_3;I-set;Ig_2;ig;Pur_ac_phosph_N	fn3;Ig_3;I-set;Ig_2;ig;Pur_ac_phosph_N
Chr01_117625176_117641428	Pig.03404	Chr01	-	117625176	117641428	CTAC	exon	IGDCC4-201	immunoglobulin superfamily DCC subclass member 4 isoform X1 [Sus scrofa]	XP_003121779.3	immunoglobulin superfamily DCC subclass member 4 isoform X1 [Sus scrofa]	0	0	0	0	0	0	0	ENOG410Z913	S:Function unknown	sp|Q8TDY8|IGDC4_HUMAN	Immunoglobulin superfamily DCC subclass member 4 OS=Homo sapiens OX=9606 GN=IGDCC4 PE=1 SV=1	PF00041.21;PF13927.6;PF07679.16;PF13895.6;PF00047.25;PF16656.5	fn3;Ig_3;I-set;Ig_2;ig;Pur_ac_phosph_N	fn3;Ig_3;I-set;Ig_2;ig;Pur_ac_phosph_N
Chr01_117672468_117697806	Pig.03405	Chr01	-	117672468	117697806	CTAC	exon	DPP8-201	dipeptidyl peptidase 8 [Sus scrofa]	XP_001929132.3	dipeptidyl peptidase 8 [Sus scrofa]	GO:0005829;GO:0008236	cellular_component;molecular_function	cytosol;serine-type peptidase activity	K08655	DPP8	0	0	COG1506	S:Function unknown	sp|Q6V1X1|DPP8_HUMAN	Dipeptidyl peptidase 8 OS=Homo sapiens OX=9606 GN=DPP8 PE=1 SV=1	PF00930.21;PF00326.21;PF02129.18;PF12697.7	DPPIV_N;Peptidase_S9;Peptidase_S15;Abhydrolase_6	DPPIV_N;Peptidase_S9;Peptidase_S15;Abhydrolase_6
Chr01_117674358_117684056	Pig.03405	Chr01	-	117674358	117684056	CTAC	exon	DPP8-201	dipeptidyl peptidase 8 [Sus scrofa]	XP_001929132.3	dipeptidyl peptidase 8 [Sus scrofa]	GO:0005829;GO:0008236	cellular_component;molecular_function	cytosol;serine-type peptidase activity	K08655	DPP8	0	0	COG1506	S:Function unknown	sp|Q6V1X1|DPP8_HUMAN	Dipeptidyl peptidase 8 OS=Homo sapiens OX=9606 GN=DPP8 PE=1 SV=1	PF00930.21;PF00326.21;PF02129.18;PF12697.7	DPPIV_N;Peptidase_S9;Peptidase_S15;Abhydrolase_6	DPPIV_N;Peptidase_S9;Peptidase_S15;Abhydrolase_6
Chr01_117683911_117701824	Pig.03405	Chr01	-	117683911	117701824	CTAC	exon	DPP8-201	dipeptidyl peptidase 8 [Sus scrofa]	XP_001929132.3	dipeptidyl peptidase 8 [Sus scrofa]	GO:0005829;GO:0008236	cellular_component;molecular_function	cytosol;serine-type peptidase activity	K08655	DPP8	0	0	COG1506	S:Function unknown	sp|Q6V1X1|DPP8_HUMAN	Dipeptidyl peptidase 8 OS=Homo sapiens OX=9606 GN=DPP8 PE=1 SV=1	PF00930.21;PF00326.21;PF02129.18;PF12697.7	DPPIV_N;Peptidase_S9;Peptidase_S15;Abhydrolase_6	DPPIV_N;Peptidase_S9;Peptidase_S15;Abhydrolase_6
Chr01_117683911_117710482	Pig.03405	Chr01	-	117683911	117710482	CTAC	exon	DPP8-201	dipeptidyl peptidase 8 [Sus scrofa]	XP_001929132.3	dipeptidyl peptidase 8 [Sus scrofa]	GO:0005829;GO:0008236	cellular_component;molecular_function	cytosol;serine-type peptidase activity	K08655	DPP8	0	0	COG1506	S:Function unknown	sp|Q6V1X1|DPP8_HUMAN	Dipeptidyl peptidase 8 OS=Homo sapiens OX=9606 GN=DPP8 PE=1 SV=1	PF00930.21;PF00326.21;PF02129.18;PF12697.7	DPPIV_N;Peptidase_S9;Peptidase_S15;Abhydrolase_6	DPPIV_N;Peptidase_S9;Peptidase_S15;Abhydrolase_6
Chr01_117686086_117695170	Pig.03405	Chr01	-	117686086	117695170	CTAC	exon	DPP8-201	dipeptidyl peptidase 8 [Sus scrofa]	XP_001929132.3	dipeptidyl peptidase 8 [Sus scrofa]	GO:0005829;GO:0008236	cellular_component;molecular_function	cytosol;serine-type peptidase activity	K08655	DPP8	0	0	COG1506	S:Function unknown	sp|Q6V1X1|DPP8_HUMAN	Dipeptidyl peptidase 8 OS=Homo sapiens OX=9606 GN=DPP8 PE=1 SV=1	PF00930.21;PF00326.21;PF02129.18;PF12697.7	DPPIV_N;Peptidase_S9;Peptidase_S15;Abhydrolase_6	DPPIV_N;Peptidase_S9;Peptidase_S15;Abhydrolase_6
Chr01_117686086_117697806	Pig.03405	Chr01	-	117686086	117697806	CTAC	exon	DPP8-201	dipeptidyl peptidase 8 [Sus scrofa]	XP_001929132.3	dipeptidyl peptidase 8 [Sus scrofa]	GO:0005829;GO:0008236	cellular_component;molecular_function	cytosol;serine-type peptidase activity	K08655	DPP8	0	0	COG1506	S:Function unknown	sp|Q6V1X1|DPP8_HUMAN	Dipeptidyl peptidase 8 OS=Homo sapiens OX=9606 GN=DPP8 PE=1 SV=1	PF00930.21;PF00326.21;PF02129.18;PF12697.7	DPPIV_N;Peptidase_S9;Peptidase_S15;Abhydrolase_6	DPPIV_N;Peptidase_S9;Peptidase_S15;Abhydrolase_6
Chr01_117692699_117697806	Pig.03405	Chr01	-	117692699	117697806	CTAC	exon	DPP8-201	dipeptidyl peptidase 8 [Sus scrofa]	XP_001929132.3	dipeptidyl peptidase 8 [Sus scrofa]	GO:0005829;GO:0008236	cellular_component;molecular_function	cytosol;serine-type peptidase activity	K08655	DPP8	0	0	COG1506	S:Function unknown	sp|Q6V1X1|DPP8_HUMAN	Dipeptidyl peptidase 8 OS=Homo sapiens OX=9606 GN=DPP8 PE=1 SV=1	PF00930.21;PF00326.21;PF02129.18;PF12697.7	DPPIV_N;Peptidase_S9;Peptidase_S15;Abhydrolase_6	DPPIV_N;Peptidase_S9;Peptidase_S15;Abhydrolase_6
Chr01_117692699_117701824	Pig.03405	Chr01	-	117692699	117701824	CTAC	exon	DPP8-201	dipeptidyl peptidase 8 [Sus scrofa]	XP_001929132.3	dipeptidyl peptidase 8 [Sus scrofa]	GO:0005829;GO:0008236	cellular_component;molecular_function	cytosol;serine-type peptidase activity	K08655	DPP8	0	0	COG1506	S:Function unknown	sp|Q6V1X1|DPP8_HUMAN	Dipeptidyl peptidase 8 OS=Homo sapiens OX=9606 GN=DPP8 PE=1 SV=1	PF00930.21;PF00326.21;PF02129.18;PF12697.7	DPPIV_N;Peptidase_S9;Peptidase_S15;Abhydrolase_6	DPPIV_N;Peptidase_S9;Peptidase_S15;Abhydrolase_6
Chr01_117692699_117720291	Pig.03405	Chr01	-	117692699	117720291	CTAC	exon	DPP8-201	dipeptidyl peptidase 8 [Sus scrofa]	XP_001929132.3	dipeptidyl peptidase 8 [Sus scrofa]	GO:0005829;GO:0008236	cellular_component;molecular_function	cytosol;serine-type peptidase activity	K08655	DPP8	0	0	COG1506	S:Function unknown	sp|Q6V1X1|DPP8_HUMAN	Dipeptidyl peptidase 8 OS=Homo sapiens OX=9606 GN=DPP8 PE=1 SV=1	PF00930.21;PF00326.21;PF02129.18;PF12697.7	DPPIV_N;Peptidase_S9;Peptidase_S15;Abhydrolase_6	DPPIV_N;Peptidase_S9;Peptidase_S15;Abhydrolase_6
Chr01_117694211_117697806	Pig.03405	Chr01	-	117694211	117697806	CTAC	exon	DPP8-201	dipeptidyl peptidase 8 [Sus scrofa]	XP_001929132.3	dipeptidyl peptidase 8 [Sus scrofa]	GO:0005829;GO:0008236	cellular_component;molecular_function	cytosol;serine-type peptidase activity	K08655	DPP8	0	0	COG1506	S:Function unknown	sp|Q6V1X1|DPP8_HUMAN	Dipeptidyl peptidase 8 OS=Homo sapiens OX=9606 GN=DPP8 PE=1 SV=1	PF00930.21;PF00326.21;PF02129.18;PF12697.7	DPPIV_N;Peptidase_S9;Peptidase_S15;Abhydrolase_6	DPPIV_N;Peptidase_S9;Peptidase_S15;Abhydrolase_6
Chr01_117694211_117701824	Pig.03405	Chr01	-	117694211	117701824	CTAC	exon	DPP8-201	dipeptidyl peptidase 8 [Sus scrofa]	XP_001929132.3	dipeptidyl peptidase 8 [Sus scrofa]	GO:0005829;GO:0008236	cellular_component;molecular_function	cytosol;serine-type peptidase activity	K08655	DPP8	0	0	COG1506	S:Function unknown	sp|Q6V1X1|DPP8_HUMAN	Dipeptidyl peptidase 8 OS=Homo sapiens OX=9606 GN=DPP8 PE=1 SV=1	PF00930.21;PF00326.21;PF02129.18;PF12697.7	DPPIV_N;Peptidase_S9;Peptidase_S15;Abhydrolase_6	DPPIV_N;Peptidase_S9;Peptidase_S15;Abhydrolase_6
Chr01_117694211_117732291	0	Chr01	-	117694211	117732291	CTAC	intergenic_region	#N/A	#N/A	#N/A	#N/A	#N/A	#N/A	#N/A	#N/A	#N/A	#N/A	#N/A	#N/A	#N/A	#N/A	#N/A	#N/A	#N/A	#N/A
Chr01_117697745_117709093	Pig.03405	Chr01	-	117697745	117709093	CTAC	exon	DPP8-201	dipeptidyl peptidase 8 [Sus scrofa]	XP_001929132.3	dipeptidyl peptidase 8 [Sus scrofa]	GO:0005829;GO:0008236	cellular_component;molecular_function	cytosol;serine-type peptidase activity	K08655	DPP8	0	0	COG1506	S:Function unknown	sp|Q6V1X1|DPP8_HUMAN	Dipeptidyl peptidase 8 OS=Homo sapiens OX=9606 GN=DPP8 PE=1 SV=1	PF00930.21;PF00326.21;PF02129.18;PF12697.7	DPPIV_N;Peptidase_S9;Peptidase_S15;Abhydrolase_6	DPPIV_N;Peptidase_S9;Peptidase_S15;Abhydrolase_6
Chr01_117699731_117709093	Pig.03405	Chr01	-	117699731	117709093	CTAC	exon	DPP8-201	dipeptidyl peptidase 8 [Sus scrofa]	XP_001929132.3	dipeptidyl peptidase 8 [Sus scrofa]	GO:0005829;GO:0008236	cellular_component;molecular_function	cytosol;serine-type peptidase activity	K08655	DPP8	0	0	COG1506	S:Function unknown	sp|Q6V1X1|DPP8_HUMAN	Dipeptidyl peptidase 8 OS=Homo sapiens OX=9606 GN=DPP8 PE=1 SV=1	PF00930.21;PF00326.21;PF02129.18;PF12697.7	DPPIV_N;Peptidase_S9;Peptidase_S15;Abhydrolase_6	DPPIV_N;Peptidase_S9;Peptidase_S15;Abhydrolase_6
Chr01_117708925_117710482	Pig.03405	Chr01	-	117708925	117710482	CTAC	exon	DPP8-201	dipeptidyl peptidase 8 [Sus scrofa]	XP_001929132.3	dipeptidyl peptidase 8 [Sus scrofa]	GO:0005829;GO:0008236	cellular_component;molecular_function	cytosol;serine-type peptidase activity	K08655	DPP8	0	0	COG1506	S:Function unknown	sp|Q6V1X1|DPP8_HUMAN	Dipeptidyl peptidase 8 OS=Homo sapiens OX=9606 GN=DPP8 PE=1 SV=1	PF00930.21;PF00326.21;PF02129.18;PF12697.7	DPPIV_N;Peptidase_S9;Peptidase_S15;Abhydrolase_6	DPPIV_N;Peptidase_S9;Peptidase_S15;Abhydrolase_6
Chr01_117708925_117720291	Pig.03405	Chr01	-	117708925	117720291	CTAC	exon	DPP8-201	dipeptidyl peptidase 8 [Sus scrofa]	XP_001929132.3	dipeptidyl peptidase 8 [Sus scrofa]	GO:0005829;GO:0008236	cellular_component;molecular_function	cytosol;serine-type peptidase activity	K08655	DPP8	0	0	COG1506	S:Function unknown	sp|Q6V1X1|DPP8_HUMAN	Dipeptidyl peptidase 8 OS=Homo sapiens OX=9606 GN=DPP8 PE=1 SV=1	PF00930.21;PF00326.21;PF02129.18;PF12697.7	DPPIV_N;Peptidase_S9;Peptidase_S15;Abhydrolase_6	DPPIV_N;Peptidase_S9;Peptidase_S15;Abhydrolase_6
Chr01_117720179_117732291	0	Chr01	-	117720179	117732291	CTAC	intergenic_region	#N/A	#N/A	#N/A	#N/A	#N/A	#N/A	#N/A	#N/A	#N/A	#N/A	#N/A	#N/A	#N/A	#N/A	#N/A	#N/A	#N/A	#N/A
Chr01_117775901_117777423	Pig.03407	Chr01	+	117775901	117777423	GTAG	intron	HACD3-201	very-long-chain (3R)-3-hydroxyacyl-CoA dehydratase 3 [Sus scrofa]	XP_003121777.2	very-long-chain (3R	GO:0006633;GO:0102158;GO:0018812;GO:0102343;GO:0102344;GO:0102345;GO:0045070;GO:0016021;GO:0007254;GO:0007249;GO:0030497;GO:0019899;GO:0005789;GO:0046726;GO:0031965;GO:0005739;GO:0007266;GO:0042761;GO:0005829	biological_process;molecular_function;molecular_function;molecular_function;molecular_function;molecular_function;biological_process;cellular_component;biological_process;biological_process;biological_process;molecular_function;cellular_component;biological_process;cellular_component;cellular_component;biological_process;biological_process;cellular_component	fatty acid biosynthetic process;very-long-chain 3-hydroxyacyl-CoA dehydratase activity;3-hydroxyacyl-CoA dehydratase activity;3-hydroxy-arachidoyl-CoA dehydratase activity;3-hydroxy-behenoyl-CoA dehydratase activity;3-hydroxy-lignoceroyl-CoA dehydratase activity;positive regulation of viral genome replication;integral component of membrane;JNK cascade;I-kappaB kinase/NF-kappaB signaling;fatty aci…	K10703	HACD, PHS1, PAS2	map01040	Biosynthesis of unsaturated fatty acids	COG5198	S:Function unknown	sp|Q8K2C9|HACD3_MOUSE	Very-long-chain (3R	PF04387.14	PTPLA	PTPLA
Chr01_117787430_117801018	Pig.03408	Chr01	-	117787430	117801018	CTAC	exon	INTS14-202	von Willebrand factor A domain-containing protein 9 isoform X1 [Sus scrofa]	XP_005659910.1	von Willebrand factor A domain-containing protein 9 isoform X1 [Sus scrofa]	GO:0016021;GO:0032039	cellular_component;cellular_component	integral component of membrane;integrator complex	0	0	0	0	ENOG410XP9S	S:Function unknown	sp|Q5EA76|INT14_BOVIN	Integrator complex subunit 14 OS=Bos taurus OX=9913 GN=INTS14 PE=2 SV=1	PF13519.6	VWA_2	VWA_2
Chr01_117787430_117803679	Pig.03408	Chr01	-	117787430	117803679	CTAC	exon	INTS14-202	von Willebrand factor A domain-containing protein 9 isoform X1 [Sus scrofa]	XP_005659910.1	von Willebrand factor A domain-containing protein 9 isoform X1 [Sus scrofa]	GO:0016021;GO:0032039	cellular_component;cellular_component	integral component of membrane;integrator complex	0	0	0	0	ENOG410XP9S	S:Function unknown	sp|Q5EA76|INT14_BOVIN	Integrator complex subunit 14 OS=Bos taurus OX=9913 GN=INTS14 PE=2 SV=1	PF13519.6	VWA_2	VWA_2
Chr01_117787430_117811806	Pig.03408	Chr01	-	117787430	117811806	CTAC	exon	INTS14-202	von Willebrand factor A domain-containing protein 9 isoform X1 [Sus scrofa]	XP_005659910.1	von Willebrand factor A domain-containing protein 9 isoform X1 [Sus scrofa]	GO:0016021;GO:0032039	cellular_component;cellular_component	integral component of membrane;integrator complex	0	0	0	0	ENOG410XP9S	S:Function unknown	sp|Q5EA76|INT14_BOVIN	Integrator complex subunit 14 OS=Bos taurus OX=9913 GN=INTS14 PE=2 SV=1	PF13519.6	VWA_2	VWA_2
Chr01_117787430_117814404	0	Chr01	-	117787430	117814404	CTAC	intergenic_region	#N/A	#N/A	#N/A	#N/A	#N/A	#N/A	#N/A	#N/A	#N/A	#N/A	#N/A	#N/A	#N/A	#N/A	#N/A	#N/A	#N/A	#N/A
Chr01_117789599_117807081	Pig.03408	Chr01	-	117789599	117807081	CTAC	exon	INTS14-202	von Willebrand factor A domain-containing protein 9 isoform X1 [Sus scrofa]	XP_005659910.1	von Willebrand factor A domain-containing protein 9 isoform X1 [Sus scrofa]	GO:0016021;GO:0032039	cellular_component;cellular_component	integral component of membrane;integrator complex	0	0	0	0	ENOG410XP9S	S:Function unknown	sp|Q5EA76|INT14_BOVIN	Integrator complex subunit 14 OS=Bos taurus OX=9913 GN=INTS14 PE=2 SV=1	PF13519.6	VWA_2	VWA_2
Chr01_117799203_117801018	Pig.03408	Chr01	-	117799203	117801018	CTAC	exon	INTS14-202	von Willebrand factor A domain-containing protein 9 isoform X1 [Sus scrofa]	XP_005659910.1	von Willebrand factor A domain-containing protein 9 isoform X1 [Sus scrofa]	GO:0016021;GO:0032039	cellular_component;cellular_component	integral component of membrane;integrator complex	0	0	0	0	ENOG410XP9S	S:Function unknown	sp|Q5EA76|INT14_BOVIN	Integrator complex subunit 14 OS=Bos taurus OX=9913 GN=INTS14 PE=2 SV=1	PF13519.6	VWA_2	VWA_2
Chr01_117799203_117803679	Pig.03408	Chr01	-	117799203	117803679	CTAC	exon	INTS14-202	von Willebrand factor A domain-containing protein 9 isoform X1 [Sus scrofa]	XP_005659910.1	von Willebrand factor A domain-containing protein 9 isoform X1 [Sus scrofa]	GO:0016021;GO:0032039	cellular_component;cellular_component	integral component of membrane;integrator complex	0	0	0	0	ENOG410XP9S	S:Function unknown	sp|Q5EA76|INT14_BOVIN	Integrator complex subunit 14 OS=Bos taurus OX=9913 GN=INTS14 PE=2 SV=1	PF13519.6	VWA_2	VWA_2
Chr01_117799203_117814421	0	Chr01	-	117799203	117814421	CTAC	intergenic_region	#N/A	#N/A	#N/A	#N/A	#N/A	#N/A	#N/A	#N/A	#N/A	#N/A	#N/A	#N/A	#N/A	#N/A	#N/A	#N/A	#N/A	#N/A
Chr01_117800874_117811806	Pig.03408	Chr01	-	117800874	117811806	CTAC	exon	INTS14-202	von Willebrand factor A domain-containing protein 9 isoform X1 [Sus scrofa]	XP_005659910.1	von Willebrand factor A domain-containing protein 9 isoform X1 [Sus scrofa]	GO:0016021;GO:0032039	cellular_component;cellular_component	integral component of membrane;integrator complex	0	0	0	0	ENOG410XP9S	S:Function unknown	sp|Q5EA76|INT14_BOVIN	Integrator complex subunit 14 OS=Bos taurus OX=9913 GN=INTS14 PE=2 SV=1	PF13519.6	VWA_2	VWA_2
Chr01_117803587_117807081	Pig.03408	Chr01	-	117803587	117807081	CTAC	exon	INTS14-202	von Willebrand factor A domain-containing protein 9 isoform X1 [Sus scrofa]	XP_005659910.1	von Willebrand factor A domain-containing protein 9 isoform X1 [Sus scrofa]	GO:0016021;GO:0032039	cellular_component;cellular_component	integral component of membrane;integrator complex	0	0	0	0	ENOG410XP9S	S:Function unknown	sp|Q5EA76|INT14_BOVIN	Integrator complex subunit 14 OS=Bos taurus OX=9913 GN=INTS14 PE=2 SV=1	PF13519.6	VWA_2	VWA_2
Chr01_117803587_117811806	Pig.03408	Chr01	-	117803587	117811806	CTAC	exon	INTS14-202	von Willebrand factor A domain-containing protein 9 isoform X1 [Sus scrofa]	XP_005659910.1	von Willebrand factor A domain-containing protein 9 isoform X1 [Sus scrofa]	GO:0016021;GO:0032039	cellular_component;cellular_component	integral component of membrane;integrator complex	0	0	0	0	ENOG410XP9S	S:Function unknown	sp|Q5EA76|INT14_BOVIN	Integrator complex subunit 14 OS=Bos taurus OX=9913 GN=INTS14 PE=2 SV=1	PF13519.6	VWA_2	VWA_2
Chr01_117806395_117807081	Pig.03408	Chr01	-	117806395	117807081	CTAC	exon	INTS14-202	von Willebrand factor A domain-containing protein 9 isoform X1 [Sus scrofa]	XP_005659910.1	von Willebrand factor A domain-containing protein 9 isoform X1 [Sus scrofa]	GO:0016021;GO:0032039	cellular_component;cellular_component	integral component of membrane;integrator complex	0	0	0	0	ENOG410XP9S	S:Function unknown	sp|Q5EA76|INT14_BOVIN	Integrator complex subunit 14 OS=Bos taurus OX=9913 GN=INTS14 PE=2 SV=1	PF13519.6	VWA_2	VWA_2
Chr01_117806395_117811806	Pig.03408	Chr01	-	117806395	117811806	CTAC	exon	INTS14-202	von Willebrand factor A domain-containing protein 9 isoform X1 [Sus scrofa]	XP_005659910.1	von Willebrand factor A domain-containing protein 9 isoform X1 [Sus scrofa]	GO:0016021;GO:0032039	cellular_component;cellular_component	integral component of membrane;integrator complex	0	0	0	0	ENOG410XP9S	S:Function unknown	sp|Q5EA76|INT14_BOVIN	Integrator complex subunit 14 OS=Bos taurus OX=9913 GN=INTS14 PE=2 SV=1	PF13519.6	VWA_2	VWA_2
Chr01_117885279_117890535	Pig.03410	Chr01	-	117885279	117890535	CTAC	exon	DENND4A-201	LOW QUALITY PROTEIN: C-myc promoter-binding protein [Sus scrofa]	XP_020955846.1	LOW QUALITY PROTEIN: C-myc promoter-binding protein [Sus scrofa]	0	0	0	K20163	DENND4	0	0	ENOG410XQMX	S:Function unknown	sp|Q7Z401|MYCPP_HUMAN	C-myc promoter-binding protein OS=Homo sapiens OX=9606 GN=DENND4A PE=1 SV=2	PF02141.21;PF03456.18;PF03455.19;PF13041.6;PF17177.4;PF13812.6	DENN;uDENN;dDENN;PPR_2;PPR_long;PPR_3	DENN;uDENN;dDENN;PPR_2;PPR_long;PPR_3
Chr01_117887767_117890535	Pig.03410	Chr01	-	117887767	117890535	CTAC	exon	DENND4A-201	LOW QUALITY PROTEIN: C-myc promoter-binding protein [Sus scrofa]	XP_020955846.1	LOW QUALITY PROTEIN: C-myc promoter-binding protein [Sus scrofa]	0	0	0	K20163	DENND4	0	0	ENOG410XQMX	S:Function unknown	sp|Q7Z401|MYCPP_HUMAN	C-myc promoter-binding protein OS=Homo sapiens OX=9606 GN=DENND4A PE=1 SV=2	PF02141.21;PF03456.18;PF03455.19;PF13041.6;PF17177.4;PF13812.6	DENN;uDENN;dDENN;PPR_2;PPR_long;PPR_3	DENN;uDENN;dDENN;PPR_2;PPR_long;PPR_3
Chr01_117890117_117890535	Pig.03410	Chr01	-	117890117	117890535	CTAC	exon	DENND4A-201	LOW QUALITY PROTEIN: C-myc promoter-binding protein [Sus scrofa]	XP_020955846.1	LOW QUALITY PROTEIN: C-myc promoter-binding protein [Sus scrofa]	0	0	0	K20163	DENND4	0	0	ENOG410XQMX	S:Function unknown	sp|Q7Z401|MYCPP_HUMAN	C-myc promoter-binding protein OS=Homo sapiens OX=9606 GN=DENND4A PE=1 SV=2	PF02141.21;PF03456.18;PF03455.19;PF13041.6;PF17177.4;PF13812.6	DENN;uDENN;dDENN;PPR_2;PPR_long;PPR_3	DENN;uDENN;dDENN;PPR_2;PPR_long;PPR_3
Chr01_117890117_117892453	Pig.03410	Chr01	-	117890117	117892453	CTAC	exon	DENND4A-201	LOW QUALITY PROTEIN: C-myc promoter-binding protein [Sus scrofa]	XP_020955846.1	LOW QUALITY PROTEIN: C-myc promoter-binding protein [Sus scrofa]	0	0	0	K20163	DENND4	0	0	ENOG410XQMX	S:Function unknown	sp|Q7Z401|MYCPP_HUMAN	C-myc promoter-binding protein OS=Homo sapiens OX=9606 GN=DENND4A PE=1 SV=2	PF02141.21;PF03456.18;PF03455.19;PF13041.6;PF17177.4;PF13812.6	DENN;uDENN;dDENN;PPR_2;PPR_long;PPR_3	DENN;uDENN;dDENN;PPR_2;PPR_long;PPR_3
Chr01_117900296_117910296	Pig.03410	Chr01	-	117900296	117910296	CTAC	exon	DENND4A-201	LOW QUALITY PROTEIN: C-myc promoter-binding protein [Sus scrofa]	XP_020955846.1	LOW QUALITY PROTEIN: C-myc promoter-binding protein [Sus scrofa]	0	0	0	K20163	DENND4	0	0	ENOG410XQMX	S:Function unknown	sp|Q7Z401|MYCPP_HUMAN	C-myc promoter-binding protein OS=Homo sapiens OX=9606 GN=DENND4A PE=1 SV=2	PF02141.21;PF03456.18;PF03455.19;PF13041.6;PF17177.4;PF13812.6	DENN;uDENN;dDENN;PPR_2;PPR_long;PPR_3	DENN;uDENN;dDENN;PPR_2;PPR_long;PPR_3
Chr01_117909182_117937639	Pig.03410	Chr01	-	117909182	117937639	CTAC	exon	DENND4A-201	LOW QUALITY PROTEIN: C-myc promoter-binding protein [Sus scrofa]	XP_020955846.1	LOW QUALITY PROTEIN: C-myc promoter-binding protein [Sus scrofa]	0	0	0	K20163	DENND4	0	0	ENOG410XQMX	S:Function unknown	sp|Q7Z401|MYCPP_HUMAN	C-myc promoter-binding protein OS=Homo sapiens OX=9606 GN=DENND4A PE=1 SV=2	PF02141.21;PF03456.18;PF03455.19;PF13041.6;PF17177.4;PF13812.6	DENN;uDENN;dDENN;PPR_2;PPR_long;PPR_3	DENN;uDENN;dDENN;PPR_2;PPR_long;PPR_3
Chr01_117910180_117914229	Pig.03410	Chr01	-	117910180	117914229	CTAC	exon	DENND4A-201	LOW QUALITY PROTEIN: C-myc promoter-binding protein [Sus scrofa]	XP_020955846.1	LOW QUALITY PROTEIN: C-myc promoter-binding protein [Sus scrofa]	0	0	0	K20163	DENND4	0	0	ENOG410XQMX	S:Function unknown	sp|Q7Z401|MYCPP_HUMAN	C-myc promoter-binding protein OS=Homo sapiens OX=9606 GN=DENND4A PE=1 SV=2	PF02141.21;PF03456.18;PF03455.19;PF13041.6;PF17177.4;PF13812.6	DENN;uDENN;dDENN;PPR_2;PPR_long;PPR_3	DENN;uDENN;dDENN;PPR_2;PPR_long;PPR_3
Chr01_117910180_117914955	Pig.03410	Chr01	-	117910180	117914955	CTAC	exon	DENND4A-201	LOW QUALITY PROTEIN: C-myc promoter-binding protein [Sus scrofa]	XP_020955846.1	LOW QUALITY PROTEIN: C-myc promoter-binding protein [Sus scrofa]	0	0	0	K20163	DENND4	0	0	ENOG410XQMX	S:Function unknown	sp|Q7Z401|MYCPP_HUMAN	C-myc promoter-binding protein OS=Homo sapiens OX=9606 GN=DENND4A PE=1 SV=2	PF02141.21;PF03456.18;PF03455.19;PF13041.6;PF17177.4;PF13812.6	DENN;uDENN;dDENN;PPR_2;PPR_long;PPR_3	DENN;uDENN;dDENN;PPR_2;PPR_long;PPR_3
Chr01_117928679_117937639	Pig.03410	Chr01	-	117928679	117937639	CTAC	exon	DENND4A-201	LOW QUALITY PROTEIN: C-myc promoter-binding protein [Sus scrofa]	XP_020955846.1	LOW QUALITY PROTEIN: C-myc promoter-binding protein [Sus scrofa]	0	0	0	K20163	DENND4	0	0	ENOG410XQMX	S:Function unknown	sp|Q7Z401|MYCPP_HUMAN	C-myc promoter-binding protein OS=Homo sapiens OX=9606 GN=DENND4A PE=1 SV=2	PF02141.21;PF03456.18;PF03455.19;PF13041.6;PF17177.4;PF13812.6	DENN;uDENN;dDENN;PPR_2;PPR_long;PPR_3	DENN;uDENN;dDENN;PPR_2;PPR_long;PPR_3
Chr01_117928679_117949213	Pig.03410	Chr01	-	117928679	117949213	CTAC	exon	DENND4A-201	LOW QUALITY PROTEIN: C-myc promoter-binding protein [Sus scrofa]	XP_020955846.1	LOW QUALITY PROTEIN: C-myc promoter-binding protein [Sus scrofa]	0	0	0	K20163	DENND4	0	0	ENOG410XQMX	S:Function unknown	sp|Q7Z401|MYCPP_HUMAN	C-myc promoter-binding protein OS=Homo sapiens OX=9606 GN=DENND4A PE=1 SV=2	PF02141.21;PF03456.18;PF03455.19;PF13041.6;PF17177.4;PF13812.6	DENN;uDENN;dDENN;PPR_2;PPR_long;PPR_3	DENN;uDENN;dDENN;PPR_2;PPR_long;PPR_3
Chr01_117928679_117975461	0	Chr01	-	117928679	117975461	CTAC	intergenic_region	#N/A	#N/A	#N/A	#N/A	#N/A	#N/A	#N/A	#N/A	#N/A	#N/A	#N/A	#N/A	#N/A	#N/A	#N/A	#N/A	#N/A	#N/A
Chr01_117930390_117960370	Pig.03410	Chr01	-	117930390	117960370	CTAC	exon	DENND4A-201	LOW QUALITY PROTEIN: C-myc promoter-binding protein [Sus scrofa]	XP_020955846.1	LOW QUALITY PROTEIN: C-myc promoter-binding protein [Sus scrofa]	0	0	0	K20163	DENND4	0	0	ENOG410XQMX	S:Function unknown	sp|Q7Z401|MYCPP_HUMAN	C-myc promoter-binding protein OS=Homo sapiens OX=9606 GN=DENND4A PE=1 SV=2	PF02141.21;PF03456.18;PF03455.19;PF13041.6;PF17177.4;PF13812.6	DENN;uDENN;dDENN;PPR_2;PPR_long;PPR_3	DENN;uDENN;dDENN;PPR_2;PPR_long;PPR_3
Chr01_117933432_117937639	Pig.03410	Chr01	-	117933432	117937639	CTAC	exon	DENND4A-201	LOW QUALITY PROTEIN: C-myc promoter-binding protein [Sus scrofa]	XP_020955846.1	LOW QUALITY PROTEIN: C-myc promoter-binding protein [Sus scrofa]	0	0	0	K20163	DENND4	0	0	ENOG410XQMX	S:Function unknown	sp|Q7Z401|MYCPP_HUMAN	C-myc promoter-binding protein OS=Homo sapiens OX=9606 GN=DENND4A PE=1 SV=2	PF02141.21;PF03456.18;PF03455.19;PF13041.6;PF17177.4;PF13812.6	DENN;uDENN;dDENN;PPR_2;PPR_long;PPR_3	DENN;uDENN;dDENN;PPR_2;PPR_long;PPR_3
Chr01_117933432_117942661	Pig.03410	Chr01	-	117933432	117942661	CTAC	exon	DENND4A-201	LOW QUALITY PROTEIN: C-myc promoter-binding protein [Sus scrofa]	XP_020955846.1	LOW QUALITY PROTEIN: C-myc promoter-binding protein [Sus scrofa]	0	0	0	K20163	DENND4	0	0	ENOG410XQMX	S:Function unknown	sp|Q7Z401|MYCPP_HUMAN	C-myc promoter-binding protein OS=Homo sapiens OX=9606 GN=DENND4A PE=1 SV=2	PF02141.21;PF03456.18;PF03455.19;PF13041.6;PF17177.4;PF13812.6	DENN;uDENN;dDENN;PPR_2;PPR_long;PPR_3	DENN;uDENN;dDENN;PPR_2;PPR_long;PPR_3
Chr01_117933432_117975461	0	Chr01	-	117933432	117975461	CTAC	intergenic_region	#N/A	#N/A	#N/A	#N/A	#N/A	#N/A	#N/A	#N/A	#N/A	#N/A	#N/A	#N/A	#N/A	#N/A	#N/A	#N/A	#N/A	#N/A
Chr01_117940359_117960370	Pig.03410	Chr01	-	117940359	117960370	CTGC	exon	DENND4A-201	LOW QUALITY PROTEIN: C-myc promoter-binding protein [Sus scrofa]	XP_020955846.1	LOW QUALITY PROTEIN: C-myc promoter-binding protein [Sus scrofa]	0	0	0	K20163	DENND4	0	0	ENOG410XQMX	S:Function unknown	sp|Q7Z401|MYCPP_HUMAN	C-myc promoter-binding protein OS=Homo sapiens OX=9606 GN=DENND4A PE=1 SV=2	PF02141.21;PF03456.18;PF03455.19;PF13041.6;PF17177.4;PF13812.6	DENN;uDENN;dDENN;PPR_2;PPR_long;PPR_3	DENN;uDENN;dDENN;PPR_2;PPR_long;PPR_3
Chr01_117946936_117960370	Pig.03410	Chr01	-	117946936	117960370	CTAC	exon	DENND4A-201	LOW QUALITY PROTEIN: C-myc promoter-binding protein [Sus scrofa]	XP_020955846.1	LOW QUALITY PROTEIN: C-myc promoter-binding protein [Sus scrofa]	0	0	0	K20163	DENND4	0	0	ENOG410XQMX	S:Function unknown	sp|Q7Z401|MYCPP_HUMAN	C-myc promoter-binding protein OS=Homo sapiens OX=9606 GN=DENND4A PE=1 SV=2	PF02141.21;PF03456.18;PF03455.19;PF13041.6;PF17177.4;PF13812.6	DENN;uDENN;dDENN;PPR_2;PPR_long;PPR_3	DENN;uDENN;dDENN;PPR_2;PPR_long;PPR_3
Chr01_117954188_117960370	Pig.03410	Chr01	-	117954188	117960370	CTAC	intron	DENND4A-201	LOW QUALITY PROTEIN: C-myc promoter-binding protein [Sus scrofa]	XP_020955846.1	LOW QUALITY PROTEIN: C-myc promoter-binding protein [Sus scrofa]	0	0	0	K20163	DENND4	0	0	ENOG410XQMX	S:Function unknown	sp|Q7Z401|MYCPP_HUMAN	C-myc promoter-binding protein OS=Homo sapiens OX=9606 GN=DENND4A PE=1 SV=2	PF02141.21;PF03456.18;PF03455.19;PF13041.6;PF17177.4;PF13812.6	DENN;uDENN;dDENN;PPR_2;PPR_long;PPR_3	DENN;uDENN;dDENN;PPR_2;PPR_long;PPR_3
Chr01_117960121_117964741	Pig.03410	Chr01	-	117960121	117964741	CTAC	intron	DENND4A-201	LOW QUALITY PROTEIN: C-myc promoter-binding protein [Sus scrofa]	XP_020955846.1	LOW QUALITY PROTEIN: C-myc promoter-binding protein [Sus scrofa]	0	0	0	K20163	DENND4	0	0	ENOG410XQMX	S:Function unknown	sp|Q7Z401|MYCPP_HUMAN	C-myc promoter-binding protein OS=Homo sapiens OX=9606 GN=DENND4A PE=1 SV=2	PF02141.21;PF03456.18;PF03455.19;PF13041.6;PF17177.4;PF13812.6	DENN;uDENN;dDENN;PPR_2;PPR_long;PPR_3	DENN;uDENN;dDENN;PPR_2;PPR_long;PPR_3
Chr01_117960121_117975461	0	Chr01	-	117960121	117975461	CTAC	intergenic_region	#N/A	#N/A	#N/A	#N/A	#N/A	#N/A	#N/A	#N/A	#N/A	#N/A	#N/A	#N/A	#N/A	#N/A	#N/A	#N/A	#N/A	#N/A
Chr01_118091414_118092036	Pig.03411	Chr01	+	118091414	118092036	GTAG	exon	RAB11A-203	NR:NA	TEA28666.1	hypothetical protein DBR06_SOUSAS20810001, partial [Sousa chinensis]	GO:0006887;GO:0055038;GO:0055037;GO:0099003;GO:0030424;GO:0098887;GO:0048227;GO:0090307;GO:0031175;GO:0005828;GO:1990182;GO:0051223;GO:0048169;GO:0051650;GO:0007049;GO:0097711;GO:0005737;GO:0031982;GO:0031489;GO:0030953;GO:0070062;GO:0031410;GO:0006886;GO:0016020;GO:0005739;GO:0000922;GO:0005813;GO:0007080;GO:0032465;GO:0032402;GO:0048471;GO:0008017;GO:0005525;GO:0005794;GO:1903078;GO:0036258;GO:…	biological_process;cellular_component;cellular_component;biological_process;cellular_component;biological_process;biological_process;biological_process;biological_process;cellular_component;biological_process;biological_process;biological_process;biological_process;biological_process;biological_process;cellular_component;cellular_component;molecular_function;biological_process;cellular_component;…	exocytosis;recycling endosome membrane;recycling endosome;vesicle-mediated transport in synapse;axon;neurotransmitter receptor transport, endosome to postsynaptic membrane;plasma membrane to endosome transport;mitotic spindle assembly;neuron projection development;kinetochore microtubule;exosomal secretion;regulation of protein transport;regulation of long-term neuronal synaptic plasticity;establ…	K07904	RAB11A	map04972	Pancreatic secretion	COG1100	S:Function unknown	sp|P62490|RB11A_CANLF	Ras-related protein Rab-11A OS=Canis lupus familiaris OX=9615 GN=RAB11A PE=2 SV=3	PF00071.22;PF08477.13;PF00025.21;PF01926.23;PF03193.16;PF13401.6;PF00009.27	Ras;Roc;Arf;MMR_HSR1;RsgA_GTPase;AAA_22;GTP_EFTU	Ras;Roc;Arf;MMR_HSR1;RsgA_GTPase;AAA_22;GTP_EFTU
Chr01_118091414_118097729	Pig.03411	Chr01	+	118091414	118097729	GTAG	exon	RAB11A-203	NR:NA	TEA28666.1	hypothetical protein DBR06_SOUSAS20810001, partial [Sousa chinensis]	GO:0006887;GO:0055038;GO:0055037;GO:0099003;GO:0030424;GO:0098887;GO:0048227;GO:0090307;GO:0031175;GO:0005828;GO:1990182;GO:0051223;GO:0048169;GO:0051650;GO:0007049;GO:0097711;GO:0005737;GO:0031982;GO:0031489;GO:0030953;GO:0070062;GO:0031410;GO:0006886;GO:0016020;GO:0005739;GO:0000922;GO:0005813;GO:0007080;GO:0032465;GO:0032402;GO:0048471;GO:0008017;GO:0005525;GO:0005794;GO:1903078;GO:0036258;GO:…	biological_process;cellular_component;cellular_component;biological_process;cellular_component;biological_process;biological_process;biological_process;biological_process;cellular_component;biological_process;biological_process;biological_process;biological_process;biological_process;biological_process;cellular_component;cellular_component;molecular_function;biological_process;cellular_component;…	exocytosis;recycling endosome membrane;recycling endosome;vesicle-mediated transport in synapse;axon;neurotransmitter receptor transport, endosome to postsynaptic membrane;plasma membrane to endosome transport;mitotic spindle assembly;neuron projection development;kinetochore microtubule;exosomal secretion;regulation of protein transport;regulation of long-term neuronal synaptic plasticity;establ…	K07904	RAB11A	map04972	Pancreatic secretion	COG1100	S:Function unknown	sp|P62490|RB11A_CANLF	Ras-related protein Rab-11A OS=Canis lupus familiaris OX=9615 GN=RAB11A PE=2 SV=3	PF00071.22;PF08477.13;PF00025.21;PF01926.23;PF03193.16;PF13401.6;PF00009.27	Ras;Roc;Arf;MMR_HSR1;RsgA_GTPase;AAA_22;GTP_EFTU	Ras;Roc;Arf;MMR_HSR1;RsgA_GTPase;AAA_22;GTP_EFTU
Chr01_11823590_11840825	Pig.03854	Chr01	+	11823590	11840825	GTAG	intron	ERP44-201	endoplasmic reticulum resident protein 44 precursor [Sus scrofa]	NP_001131101.1	endoplasmic reticulum resident protein 44 precursor [Sus scrofa]	GO:0006986;GO:0006457;GO:0005623;GO:0005793;GO:0009986;GO:0005788;GO:0005789;GO:0003756;GO:0045454;GO:0009100;GO:0034976	biological_process;biological_process;cellular_component;cellular_component;cellular_component;cellular_component;cellular_component;molecular_function;biological_process;biological_process;biological_process	response to unfolded protein;protein folding;cell;endoplasmic reticulum-Golgi intermediate compartment;cell surface;endoplasmic reticulum lumen;endoplasmic reticulum membrane;protein disulfide isomerase activity;cell redox homeostasis;glycoprotein metabolic process;response to endoplasmic reticulum stress	K17264	ERP44, TXNDC4	0	0	COG0526	S:Function unknown	sp|Q3T0L2|ERP44_BOVIN	Endoplasmic reticulum resident protein 44 OS=Bos taurus OX=9913 GN=ERP44 PE=2 SV=1	PF13848.6;PF00085.20;PF01216.17;PF04756.13;PF13098.6;PF07449.11	Thioredoxin_6;Thioredoxin;Calsequestrin;OST3_OST6;Thioredoxin_2;HyaE	Thioredoxin_6;Thioredoxin;Calsequestrin;OST3_OST6;Thioredoxin_2;HyaE
Chr01_118563984_118565699	Pig.03413	Chr01	+	118563984	118565699	GTAG	exon	DIS3L-201	DIS3-like exonuclease 1 isoform X1 [Sus scrofa]	XP_020955929.1	DIS3-like exonuclease 1 isoform X1 [Sus scrofa]	GO:0000178;GO:0016075;GO:0004519;GO:0005829;GO:0005886;GO:0000176;GO:0000177;GO:0019899;GO:0000175;GO:0003723;GO:0005813	cellular_component;biological_process;molecular_function;cellular_component;cellular_component;cellular_component;cellular_component;molecular_function;molecular_function;molecular_function;cellular_component	exosome (RNase complex;rRNA catabolic process;endonuclease activity;cytosol;plasma membrane;nuclear exosome (RNase complex;cytoplasmic exosome (RNase complex;enzyme binding;3'-5'-exoribonuclease activity;RNA binding;centrosome	K18681	DIS3L	map03018	RNA degradation	COG0557	S:Function unknown	sp|A0JN80|DI3L1_BOVIN	DIS3-like exonuclease 1 OS=Bos taurus OX=9913 GN=DIS3L PE=2 SV=2	PF00773.19;PF17849.1;PF17876.1;PF17215.3;PF17216.3	RNB;OB_Dis3;CSD2;Rrp44_S1;Rrp44_CSD1	RNB;OB_Dis3;CSD2;Rrp44_S1;Rrp44_CSD1
Chr01_118563988_118574415	Pig.03413	Chr01	+	118563988	118574415	GTAG	intron	DIS3L-201	DIS3-like exonuclease 1 isoform X1 [Sus scrofa]	XP_020955929.1	DIS3-like exonuclease 1 isoform X1 [Sus scrofa]	GO:0000178;GO:0016075;GO:0004519;GO:0005829;GO:0005886;GO:0000176;GO:0000177;GO:0019899;GO:0000175;GO:0003723;GO:0005813	cellular_component;biological_process;molecular_function;cellular_component;cellular_component;cellular_component;cellular_component;molecular_function;molecular_function;molecular_function;cellular_component	exosome (RNase complex;rRNA catabolic process;endonuclease activity;cytosol;plasma membrane;nuclear exosome (RNase complex;cytoplasmic exosome (RNase complex;enzyme binding;3'-5'-exoribonuclease activity;RNA binding;centrosome	K18681	DIS3L	map03018	RNA degradation	COG0557	S:Function unknown	sp|A0JN80|DI3L1_BOVIN	DIS3-like exonuclease 1 OS=Bos taurus OX=9913 GN=DIS3L PE=2 SV=2	PF00773.19;PF17849.1;PF17876.1;PF17215.3;PF17216.3	RNB;OB_Dis3;CSD2;Rrp44_S1;Rrp44_CSD1	RNB;OB_Dis3;CSD2;Rrp44_S1;Rrp44_CSD1
Chr01_118577202_118580467	0	Chr01	+	118577202	118580467	GTAG	intergenic_region	#N/A	#N/A	#N/A	#N/A	#N/A	#N/A	#N/A	#N/A	#N/A	#N/A	#N/A	#N/A	#N/A	#N/A	#N/A	#N/A	#N/A	#N/A
Chr01_118579327_118586264	0	Chr01	-	118579327	118586264	CTAC	intergenic_region	#N/A	#N/A	#N/A	#N/A	#N/A	#N/A	#N/A	#N/A	#N/A	#N/A	#N/A	#N/A	#N/A	#N/A	#N/A	#N/A	#N/A	#N/A
Chr01_118582702_118586264	0	Chr01	-	118582702	118586264	CTAC	intergenic_region	#N/A	#N/A	#N/A	#N/A	#N/A	#N/A	#N/A	#N/A	#N/A	#N/A	#N/A	#N/A	#N/A	#N/A	#N/A	#N/A	#N/A	#N/A
Chr01_118586058_118592578	Pig.03414	Chr01	-	118586058	118592578	CTAC	exon	TIPIN-201	TIMELESS-interacting protein [Sus scrofa]	XP_013848769.1	TIMELESS-interacting protein [Sus scrofa]	GO:0000076;GO:0005634;GO:0006974;GO:0031298;GO:0048478;GO:0003677;GO:0043111	biological_process;cellular_component;biological_process;cellular_component;biological_process;molecular_function;biological_process	DNA replication checkpoint;nucleus;cellular response to DNA damage stimulus;replication fork protection complex;replication fork protection;DNA binding;replication fork arrest	K10904	TIPIN	0	0	ENOG4111VXN	K:Transcription	sp|Q3ZCC4|TIPIN_BOVIN	TIMELESS-interacting protein OS=Bos taurus OX=9913 GN=TIPIN PE=2 SV=1	PF07962.12	Swi3	Swi3
Chr01_118586058_118595187	Pig.03414	Chr01	-	118586058	118595187	CTAC	exon	TIPIN-201	TIMELESS-interacting protein [Sus scrofa]	XP_013848769.1	TIMELESS-interacting protein [Sus scrofa]	GO:0000076;GO:0005634;GO:0006974;GO:0031298;GO:0048478;GO:0003677;GO:0043111	biological_process;cellular_component;biological_process;cellular_component;biological_process;molecular_function;biological_process	DNA replication checkpoint;nucleus;cellular response to DNA damage stimulus;replication fork protection complex;replication fork protection;DNA binding;replication fork arrest	K10904	TIPIN	0	0	ENOG4111VXN	K:Transcription	sp|Q3ZCC4|TIPIN_BOVIN	TIMELESS-interacting protein OS=Bos taurus OX=9913 GN=TIPIN PE=2 SV=1	PF07962.12	Swi3	Swi3
Chr01_118592162_118592578	Pig.03414	Chr01	-	118592162	118592578	CTAC	exon	TIPIN-201	TIMELESS-interacting protein [Sus scrofa]	XP_013848769.1	TIMELESS-interacting protein [Sus scrofa]	GO:0000076;GO:0005634;GO:0006974;GO:0031298;GO:0048478;GO:0003677;GO:0043111	biological_process;cellular_component;biological_process;cellular_component;biological_process;molecular_function;biological_process	DNA replication checkpoint;nucleus;cellular response to DNA damage stimulus;replication fork protection complex;replication fork protection;DNA binding;replication fork arrest	K10904	TIPIN	0	0	ENOG4111VXN	K:Transcription	sp|Q3ZCC4|TIPIN_BOVIN	TIMELESS-interacting protein OS=Bos taurus OX=9913 GN=TIPIN PE=2 SV=1	PF07962.12	Swi3	Swi3
Chr01_118650110_118652285	Pig.03415,MSTRG.1531	Chr01	+	118650110	118652285	GTAG	exon	#N/A	#N/A	#N/A	#N/A	#N/A	#N/A	#N/A	#N/A	#N/A	#N/A	#N/A	#N/A	#N/A	#N/A	#N/A	#N/A	#N/A	#N/A
Chr01_118650110_118663473	Pig.03415,MSTRG.1531	Chr01	+	118650110	118663473	GTAG	exon	#N/A	#N/A	#N/A	#N/A	#N/A	#N/A	#N/A	#N/A	#N/A	#N/A	#N/A	#N/A	#N/A	#N/A	#N/A	#N/A	#N/A	#N/A
Chr01_118652139_118663473	Pig.03415,MSTRG.1531	Chr01	+	118652139	118663473	GTAG	exon	#N/A	#N/A	#N/A	#N/A	#N/A	#N/A	#N/A	#N/A	#N/A	#N/A	#N/A	#N/A	#N/A	#N/A	#N/A	#N/A	#N/A	#N/A
Chr01_11866852_11868376	Pig.03854	Chr01	+	11866852	11868376	GTAG	exon	ERP44-201	endoplasmic reticulum resident protein 44 precursor [Sus scrofa]	NP_001131101.1	endoplasmic reticulum resident protein 44 precursor [Sus scrofa]	GO:0006986;GO:0006457;GO:0005623;GO:0005793;GO:0009986;GO:0005788;GO:0005789;GO:0003756;GO:0045454;GO:0009100;GO:0034976	biological_process;biological_process;cellular_component;cellular_component;cellular_component;cellular_component;cellular_component;molecular_function;biological_process;biological_process;biological_process	response to unfolded protein;protein folding;cell;endoplasmic reticulum-Golgi intermediate compartment;cell surface;endoplasmic reticulum lumen;endoplasmic reticulum membrane;protein disulfide isomerase activity;cell redox homeostasis;glycoprotein metabolic process;response to endoplasmic reticulum stress	K17264	ERP44, TXNDC4	0	0	COG0526	S:Function unknown	sp|Q3T0L2|ERP44_BOVIN	Endoplasmic reticulum resident protein 44 OS=Bos taurus OX=9913 GN=ERP44 PE=2 SV=1	PF13848.6;PF00085.20;PF01216.17;PF04756.13;PF13098.6;PF07449.11	Thioredoxin_6;Thioredoxin;Calsequestrin;OST3_OST6;Thioredoxin_2;HyaE	Thioredoxin_6;Thioredoxin;Calsequestrin;OST3_OST6;Thioredoxin_2;HyaE
Chr01_11866852_11871733	Pig.03854	Chr01	+	11866852	11871733	GTAG	exon	ERP44-201	endoplasmic reticulum resident protein 44 precursor [Sus scrofa]	NP_001131101.1	endoplasmic reticulum resident protein 44 precursor [Sus scrofa]	GO:0006986;GO:0006457;GO:0005623;GO:0005793;GO:0009986;GO:0005788;GO:0005789;GO:0003756;GO:0045454;GO:0009100;GO:0034976	biological_process;biological_process;cellular_component;cellular_component;cellular_component;cellular_component;cellular_component;molecular_function;biological_process;biological_process;biological_process	response to unfolded protein;protein folding;cell;endoplasmic reticulum-Golgi intermediate compartment;cell surface;endoplasmic reticulum lumen;endoplasmic reticulum membrane;protein disulfide isomerase activity;cell redox homeostasis;glycoprotein metabolic process;response to endoplasmic reticulum stress	K17264	ERP44, TXNDC4	0	0	COG0526	S:Function unknown	sp|Q3T0L2|ERP44_BOVIN	Endoplasmic reticulum resident protein 44 OS=Bos taurus OX=9913 GN=ERP44 PE=2 SV=1	PF13848.6;PF00085.20;PF01216.17;PF04756.13;PF13098.6;PF07449.11	Thioredoxin_6;Thioredoxin;Calsequestrin;OST3_OST6;Thioredoxin_2;HyaE	Thioredoxin_6;Thioredoxin;Calsequestrin;OST3_OST6;Thioredoxin_2;HyaE
Chr01_11866852_11873697	Pig.03854	Chr01	+	11866852	11873697	GTAG	exon	ERP44-201	endoplasmic reticulum resident protein 44 precursor [Sus scrofa]	NP_001131101.1	endoplasmic reticulum resident protein 44 precursor [Sus scrofa]	GO:0006986;GO:0006457;GO:0005623;GO:0005793;GO:0009986;GO:0005788;GO:0005789;GO:0003756;GO:0045454;GO:0009100;GO:0034976	biological_process;biological_process;cellular_component;cellular_component;cellular_component;cellular_component;cellular_component;molecular_function;biological_process;biological_process;biological_process	response to unfolded protein;protein folding;cell;endoplasmic reticulum-Golgi intermediate compartment;cell surface;endoplasmic reticulum lumen;endoplasmic reticulum membrane;protein disulfide isomerase activity;cell redox homeostasis;glycoprotein metabolic process;response to endoplasmic reticulum stress	K17264	ERP44, TXNDC4	0	0	COG0526	S:Function unknown	sp|Q3T0L2|ERP44_BOVIN	Endoplasmic reticulum resident protein 44 OS=Bos taurus OX=9913 GN=ERP44 PE=2 SV=1	PF13848.6;PF00085.20;PF01216.17;PF04756.13;PF13098.6;PF07449.11	Thioredoxin_6;Thioredoxin;Calsequestrin;OST3_OST6;Thioredoxin_2;HyaE	Thioredoxin_6;Thioredoxin;Calsequestrin;OST3_OST6;Thioredoxin_2;HyaE
Chr01_11866852_11881695	Pig.03854	Chr01	+	11866852	11881695	GTAG	exon	ERP44-201	endoplasmic reticulum resident protein 44 precursor [Sus scrofa]	NP_001131101.1	endoplasmic reticulum resident protein 44 precursor [Sus scrofa]	GO:0006986;GO:0006457;GO:0005623;GO:0005793;GO:0009986;GO:0005788;GO:0005789;GO:0003756;GO:0045454;GO:0009100;GO:0034976	biological_process;biological_process;cellular_component;cellular_component;cellular_component;cellular_component;cellular_component;molecular_function;biological_process;biological_process;biological_process	response to unfolded protein;protein folding;cell;endoplasmic reticulum-Golgi intermediate compartment;cell surface;endoplasmic reticulum lumen;endoplasmic reticulum membrane;protein disulfide isomerase activity;cell redox homeostasis;glycoprotein metabolic process;response to endoplasmic reticulum stress	K17264	ERP44, TXNDC4	0	0	COG0526	S:Function unknown	sp|Q3T0L2|ERP44_BOVIN	Endoplasmic reticulum resident protein 44 OS=Bos taurus OX=9913 GN=ERP44 PE=2 SV=1	PF13848.6;PF00085.20;PF01216.17;PF04756.13;PF13098.6;PF07449.11	Thioredoxin_6;Thioredoxin;Calsequestrin;OST3_OST6;Thioredoxin_2;HyaE	Thioredoxin_6;Thioredoxin;Calsequestrin;OST3_OST6;Thioredoxin_2;HyaE
Chr01_118679808_118680117	Pig.03415,MSTRG.1531	Chr01	-	118679808	118680117	CTAC	intron	#N/A	#N/A	#N/A	#N/A	#N/A	#N/A	#N/A	#N/A	#N/A	#N/A	#N/A	#N/A	#N/A	#N/A	#N/A	#N/A	#N/A	#N/A
Chr01_118706371_118706504	0	Chr01	+	118706371	118706504	GTAG	intergenic_region	#N/A	#N/A	#N/A	#N/A	#N/A	#N/A	#N/A	#N/A	#N/A	#N/A	#N/A	#N/A	#N/A	#N/A	#N/A	#N/A	#N/A	#N/A
Chr01_118707742_118709484	Pig.03417	Chr01	-	118707742	118709484	CTAC	exon	RPL4-201	PREDICTED: 60S ribosomal protein L4 [Hipposideros armiger]	XP_005659919.2	60S ribosomal protein L4 [Sus scrofa]	GO:0005791;GO:0005840;GO:0022625;GO:0005634;GO:0003735;GO:0006412	cellular_component;cellular_component;cellular_component;cellular_component;molecular_function;biological_process	rough endoplasmic reticulum;ribosome;cytosolic large ribosomal subunit;nucleus;structural constituent of ribosome;translation	K02930	RP-L4e, RPL4	map03010	Ribosome	COG0088	K:Transcription	sp|Q58DW0|RL4_BOVIN	60S ribosomal protein L4 OS=Bos taurus OX=9913 GN=RPL4 PE=2 SV=3	PF00573.22;PF14374.6	Ribosomal_L4;Ribos_L4_asso_C	Ribosomal_L4;Ribos_L4_asso_C
Chr01_118708664_118709836	Pig.03417	Chr01	-	118708664	118709836	CTAC	exon	RPL4-201	PREDICTED: 60S ribosomal protein L4 [Hipposideros armiger]	XP_005659919.2	60S ribosomal protein L4 [Sus scrofa]	GO:0005791;GO:0005840;GO:0022625;GO:0005634;GO:0003735;GO:0006412	cellular_component;cellular_component;cellular_component;cellular_component;molecular_function;biological_process	rough endoplasmic reticulum;ribosome;cytosolic large ribosomal subunit;nucleus;structural constituent of ribosome;translation	K02930	RP-L4e, RPL4	map03010	Ribosome	COG0088	K:Transcription	sp|Q58DW0|RL4_BOVIN	60S ribosomal protein L4 OS=Bos taurus OX=9913 GN=RPL4 PE=2 SV=3	PF00573.22;PF14374.6	Ribosomal_L4;Ribos_L4_asso_C	Ribosomal_L4;Ribos_L4_asso_C
Chr01_118708677_118709484	Pig.03417	Chr01	-	118708677	118709484	CTAC	intron	RPL4-201	PREDICTED: 60S ribosomal protein L4 [Hipposideros armiger]	XP_005659919.2	60S ribosomal protein L4 [Sus scrofa]	GO:0005791;GO:0005840;GO:0022625;GO:0005634;GO:0003735;GO:0006412	cellular_component;cellular_component;cellular_component;cellular_component;molecular_function;biological_process	rough endoplasmic reticulum;ribosome;cytosolic large ribosomal subunit;nucleus;structural constituent of ribosome;translation	K02930	RP-L4e, RPL4	map03010	Ribosome	COG0088	K:Transcription	sp|Q58DW0|RL4_BOVIN	60S ribosomal protein L4 OS=Bos taurus OX=9913 GN=RPL4 PE=2 SV=3	PF00573.22;PF14374.6	Ribosomal_L4;Ribos_L4_asso_C	Ribosomal_L4;Ribos_L4_asso_C
Chr01_11871676_11881695	Pig.03854	Chr01	+	11871676	11881695	GTAG	exon	ERP44-201	endoplasmic reticulum resident protein 44 precursor [Sus scrofa]	NP_001131101.1	endoplasmic reticulum resident protein 44 precursor [Sus scrofa]	GO:0006986;GO:0006457;GO:0005623;GO:0005793;GO:0009986;GO:0005788;GO:0005789;GO:0003756;GO:0045454;GO:0009100;GO:0034976	biological_process;biological_process;cellular_component;cellular_component;cellular_component;cellular_component;cellular_component;molecular_function;biological_process;biological_process;biological_process	response to unfolded protein;protein folding;cell;endoplasmic reticulum-Golgi intermediate compartment;cell surface;endoplasmic reticulum lumen;endoplasmic reticulum membrane;protein disulfide isomerase activity;cell redox homeostasis;glycoprotein metabolic process;response to endoplasmic reticulum stress	K17264	ERP44, TXNDC4	0	0	COG0526	S:Function unknown	sp|Q3T0L2|ERP44_BOVIN	Endoplasmic reticulum resident protein 44 OS=Bos taurus OX=9913 GN=ERP44 PE=2 SV=1	PF13848.6;PF00085.20;PF01216.17;PF04756.13;PF13098.6;PF07449.11	Thioredoxin_6;Thioredoxin;Calsequestrin;OST3_OST6;Thioredoxin_2;HyaE	Thioredoxin_6;Thioredoxin;Calsequestrin;OST3_OST6;Thioredoxin_2;HyaE
Chr01_1187216_1188087	Pig.03783	Chr01	-	1187216	1188087	CTAC	intron	DNAJC25-201	dnaJ homolog subfamily C member 25 [Sus scrofa]	XP_020923138.1	dnaJ homolog subfamily C member 25 [Sus scrofa]	GO:0016021;GO:0006457	cellular_component;biological_process	integral component of membrane;protein folding	K19371	DNAJC25	0	0	COG0484	S:Function unknown	sp|Q9H1X3|DJC25_HUMAN	DnaJ homolog subfamily C member 25 OS=Homo sapiens OX=9606 GN=DNAJC25 PE=1 SV=1	PF00226.31	DnaJ	DnaJ
Chr01_1187216_1191546	Pig.03783	Chr01	-	1187216	1191546	CTAC	intron	DNAJC25-201	dnaJ homolog subfamily C member 25 [Sus scrofa]	XP_020923138.1	dnaJ homolog subfamily C member 25 [Sus scrofa]	GO:0016021;GO:0006457	cellular_component;biological_process	integral component of membrane;protein folding	K19371	DNAJC25	0	0	COG0484	S:Function unknown	sp|Q9H1X3|DJC25_HUMAN	DnaJ homolog subfamily C member 25 OS=Homo sapiens OX=9606 GN=DNAJC25 PE=1 SV=1	PF00226.31	DnaJ	DnaJ
Chr01_118727416_118733033	Pig.03418	Chr01	+	118727416	118733033	GTAG	exon	ZWILCH-202	protein zwilch homolog isoform X2 [Sus scrofa]	XP_020955978.1	protein zwilch homolog isoform X2 [Sus scrofa]	GO:1990423;GO:0007093	cellular_component;biological_process	RZZ complex;mitotic cell cycle checkpoint	K11579	ZWILCH	0	0	ENOG410Y8MB	S:Function unknown	sp|Q9H900|ZWILC_HUMAN	Protein zwilch homolog OS=Homo sapiens OX=9606 GN=ZWILCH PE=1 SV=2	PF09817.9	Zwilch	Zwilch
Chr01_118731745_118733033	Pig.03418	Chr01	+	118731745	118733033	GTAG	exon	ZWILCH-202	protein zwilch homolog isoform X2 [Sus scrofa]	XP_020955978.1	protein zwilch homolog isoform X2 [Sus scrofa]	GO:1990423;GO:0007093	cellular_component;biological_process	RZZ complex;mitotic cell cycle checkpoint	K11579	ZWILCH	0	0	ENOG410Y8MB	S:Function unknown	sp|Q9H900|ZWILC_HUMAN	Protein zwilch homolog OS=Homo sapiens OX=9606 GN=ZWILCH PE=1 SV=2	PF09817.9	Zwilch	Zwilch
Chr01_11880283_11881695	Pig.03854	Chr01	+	11880283	11881695	GTAG	exon	ERP44-201	endoplasmic reticulum resident protein 44 precursor [Sus scrofa]	NP_001131101.1	endoplasmic reticulum resident protein 44 precursor [Sus scrofa]	GO:0006986;GO:0006457;GO:0005623;GO:0005793;GO:0009986;GO:0005788;GO:0005789;GO:0003756;GO:0045454;GO:0009100;GO:0034976	biological_process;biological_process;cellular_component;cellular_component;cellular_component;cellular_component;cellular_component;molecular_function;biological_process;biological_process;biological_process	response to unfolded protein;protein folding;cell;endoplasmic reticulum-Golgi intermediate compartment;cell surface;endoplasmic reticulum lumen;endoplasmic reticulum membrane;protein disulfide isomerase activity;cell redox homeostasis;glycoprotein metabolic process;response to endoplasmic reticulum stress	K17264	ERP44, TXNDC4	0	0	COG0526	S:Function unknown	sp|Q3T0L2|ERP44_BOVIN	Endoplasmic reticulum resident protein 44 OS=Bos taurus OX=9913 GN=ERP44 PE=2 SV=1	PF13848.6;PF00085.20;PF01216.17;PF04756.13;PF13098.6;PF07449.11	Thioredoxin_6;Thioredoxin;Calsequestrin;OST3_OST6;Thioredoxin_2;HyaE	Thioredoxin_6;Thioredoxin;Calsequestrin;OST3_OST6;Thioredoxin_2;HyaE
Chr01_11930913_11953597	Pig.03855	Chr01	-	11930913	11953597	CTAC	exon	STX17-202	syntaxin-17 isoform X1 [Sus scrofa]	XP_005660334.1	syntaxin-17 isoform X1 [Sus scrofa]	GO:0005829;GO:0006906;GO:0033116;GO:0005789;GO:0005484;GO:0031201;GO:0006888;GO:0016021;GO:0005776;GO:0005739;GO:0030134;GO:0097352;GO:0006886;GO:0016240;GO:0030897;GO:0005793;GO:0048278;GO:0019903;GO:0012505;GO:0012507;GO:0007030;GO:0030868;GO:0000421;GO:0034497;GO:0044233;GO:0097111;GO:0000149	cellular_component;biological_process;cellular_component;cellular_component;molecular_function;cellular_component;biological_process;cellular_component;cellular_component;cellular_component;cellular_component;biological_process;biological_process;biological_process;cellular_component;cellular_component;biological_process;molecular_function;cellular_component;cellular_component;biological_process;…	cytosol;vesicle fusion;endoplasmic reticulum-Golgi intermediate compartment membrane;endoplasmic reticulum membrane;SNAP receptor activity;SNARE complex;ER to Golgi vesicle-mediated transport;integral component of membrane;autophagosome;mitochondrion;ER to Golgi transport vesicle;autophagosome maturation;intracellular protein transport;autophagosome docking;HOPS complex;endoplasmic reticulum-Golg…	K08491	STX17	map04130	SNARE interactions in vesicular transport	COG5325	S:Function unknown	sp|Q5E9Y2|STX17_BOVIN	Syntaxin-17 OS=Bos taurus OX=9913 GN=STX17 PE=2 SV=1	PF05739.19	SNARE	SNARE
Chr01_119326469_119331773	Pig.03422	Chr01	+	119326469	119331773	GTAG	exon	SMAD3-201	mothers against decapentaplegic homolog 3 isoform 1 [Homo sapiens]	NP_005893.1	mothers against decapentaplegic homolog 3 isoform 1 [Homo sapiens]	GO:0007492;GO:0032924;GO:0030325;GO:0048589;GO:0003677;GO:0090263;GO:0001657;GO:0019899;GO:0050821;GO:0031490;GO:0045429;GO:0042177;GO:0001889;GO:0061045;GO:0030501;GO:0043425;GO:0048617;GO:0005634;GO:0051894;GO:0005737;GO:0000122;GO:0050728;GO:0001701;GO:0001707;GO:0033689;GO:0003682;GO:0051496;GO:0071144;GO:0050927;GO:0001947;GO:0005654;GO:0032332;GO:0070410;GO:0005637;GO:1903243;GO:0007183;GO:…	biological_process;biological_process;biological_process;biological_process;molecular_function;biological_process;biological_process;molecular_function;biological_process;molecular_function;biological_process;biological_process;biological_process;biological_process;biological_process;molecular_function;biological_process;cellular_component;biological_process;cellular_component;biological_process;…	endoderm development;activin receptor signaling pathway;adrenal gland development;developmental growth;DNA binding;positive regulation of canonical Wnt signaling pathway;ureteric bud development;enzyme binding;protein stabilization;chromatin DNA binding;positive regulation of nitric oxide biosynthetic process;negative regulation of protein catabolic process;liver development;negative regulation o…	K04500	SMAD2_3	map04110	Cell cycle	ENOG410XQKU	J:Translation, ribosomal structure and biogenesis	sp|P84022|SMAD3_HUMAN	Mothers against decapentaplegic homolog 3 OS=Homo sapiens OX=9606 GN=SMAD3 PE=1 SV=1	PF03166.14;PF03165.16	MH2;MH1	MH2;MH1
Chr01_119429236_119434896	Pig.03423	Chr01	-	119429236	119434896	CTAC	exon	AAGAB-202	alpha- and gamma-adaptin-binding protein p34 isoform X2 [Sus scrofa]	XP_003121791.5	alpha- and gamma-adaptin-binding protein p34 isoform X2 [Sus scrofa]	GO:0016607;GO:0005829	cellular_component;cellular_component	nuclear speck;cytosol	0	0	0	0	ENOG410XRVH	S:Function unknown	sp|Q5RET3|AAGAB_PONAB	Alpha- and gamma-adaptin-binding protein p34 OS=Pongo abelii OX=9601 GN=AAGAB PE=2 SV=1	PF10199.9	Adaptin_binding	Adaptin_binding
Chr01_119429236_119446895	Pig.03423	Chr01	-	119429236	119446895	CTAC	intron	AAGAB-202	alpha- and gamma-adaptin-binding protein p34 isoform X2 [Sus scrofa]	XP_003121791.5	alpha- and gamma-adaptin-binding protein p34 isoform X2 [Sus scrofa]	GO:0016607;GO:0005829	cellular_component;cellular_component	nuclear speck;cytosol	0	0	0	0	ENOG410XRVH	S:Function unknown	sp|Q5RET3|AAGAB_PONAB	Alpha- and gamma-adaptin-binding protein p34 OS=Pongo abelii OX=9601 GN=AAGAB PE=2 SV=1	PF10199.9	Adaptin_binding	Adaptin_binding
Chr01_11953372_12016334	0	Chr01	-	11953372	12016334	CTAC	intergenic_region	#N/A	#N/A	#N/A	#N/A	#N/A	#N/A	#N/A	#N/A	#N/A	#N/A	#N/A	#N/A	#N/A	#N/A	#N/A	#N/A	#N/A	#N/A
Chr01_119788771_119810851	Pig.03426	Chr01	+	119788771	119810851	GTAG	exon	MAP2K5-210	dual specificity mitogen-activated protein kinase kinase 5 isoform X3 [Sus scrofa]	XP_020956102.1	dual specificity mitogen-activated protein kinase kinase 5 isoform X3 [Sus scrofa]	GO:0004674;GO:0005819;GO:0000165;GO:0005524;GO:0007507	molecular_function;cellular_component;biological_process;molecular_function;biological_process	protein serine/threonine kinase activity;spindle;MAPK cascade;ATP binding;heart development	K04463	MAP2K5, MEK5	map04921	Oxytocin signaling pathway	ENOG410XQ5A	S:Function unknown	sp|Q13163|MP2K5_HUMAN	Dual specificity mitogen-activated protein kinase kinase 5 OS=Homo sapiens OX=9606 GN=MAP2K5 PE=1 SV=2	PF00069.25;PF07714.17;PF00564.24	Pkinase;Pkinase_Tyr;PB1	Pkinase;Pkinase_Tyr;PB1
Chr01_119795348_119810851	Pig.03426	Chr01	+	119795348	119810851	GTAG	exon	MAP2K5-210	dual specificity mitogen-activated protein kinase kinase 5 isoform X3 [Sus scrofa]	XP_020956102.1	dual specificity mitogen-activated protein kinase kinase 5 isoform X3 [Sus scrofa]	GO:0004674;GO:0005819;GO:0000165;GO:0005524;GO:0007507	molecular_function;cellular_component;biological_process;molecular_function;biological_process	protein serine/threonine kinase activity;spindle;MAPK cascade;ATP binding;heart development	K04463	MAP2K5, MEK5	map04921	Oxytocin signaling pathway	ENOG410XQ5A	S:Function unknown	sp|Q13163|MP2K5_HUMAN	Dual specificity mitogen-activated protein kinase kinase 5 OS=Homo sapiens OX=9606 GN=MAP2K5 PE=1 SV=2	PF00069.25;PF07714.17;PF00564.24	Pkinase;Pkinase_Tyr;PB1	Pkinase;Pkinase_Tyr;PB1
Chr01_119810675_119872215	Pig.03426	Chr01	+	119810675	119872215	GTAG	intron	MAP2K5-210	dual specificity mitogen-activated protein kinase kinase 5 isoform X3 [Sus scrofa]	XP_020956102.1	dual specificity mitogen-activated protein kinase kinase 5 isoform X3 [Sus scrofa]	GO:0004674;GO:0005819;GO:0000165;GO:0005524;GO:0007507	molecular_function;cellular_component;biological_process;molecular_function;biological_process	protein serine/threonine kinase activity;spindle;MAPK cascade;ATP binding;heart development	K04463	MAP2K5, MEK5	map04921	Oxytocin signaling pathway	ENOG410XQ5A	S:Function unknown	sp|Q13163|MP2K5_HUMAN	Dual specificity mitogen-activated protein kinase kinase 5 OS=Homo sapiens OX=9606 GN=MAP2K5 PE=1 SV=2	PF00069.25;PF07714.17;PF00564.24	Pkinase;Pkinase_Tyr;PB1	Pkinase;Pkinase_Tyr;PB1
Chr01_119810787_119872215	Pig.03426	Chr01	+	119810787	119872215	GTAG	exon	MAP2K5-210	dual specificity mitogen-activated protein kinase kinase 5 isoform X3 [Sus scrofa]	XP_020956102.1	dual specificity mitogen-activated protein kinase kinase 5 isoform X3 [Sus scrofa]	GO:0004674;GO:0005819;GO:0000165;GO:0005524;GO:0007507	molecular_function;cellular_component;biological_process;molecular_function;biological_process	protein serine/threonine kinase activity;spindle;MAPK cascade;ATP binding;heart development	K04463	MAP2K5, MEK5	map04921	Oxytocin signaling pathway	ENOG410XQ5A	S:Function unknown	sp|Q13163|MP2K5_HUMAN	Dual specificity mitogen-activated protein kinase kinase 5 OS=Homo sapiens OX=9606 GN=MAP2K5 PE=1 SV=2	PF00069.25;PF07714.17;PF00564.24	Pkinase;Pkinase_Tyr;PB1	Pkinase;Pkinase_Tyr;PB1
Chr01_119839657_119865047	Pig.03426	Chr01	+	119839657	119865047	GTAG	exon	MAP2K5-210	dual specificity mitogen-activated protein kinase kinase 5 isoform X3 [Sus scrofa]	XP_020956102.1	dual specificity mitogen-activated protein kinase kinase 5 isoform X3 [Sus scrofa]	GO:0004674;GO:0005819;GO:0000165;GO:0005524;GO:0007507	molecular_function;cellular_component;biological_process;molecular_function;biological_process	protein serine/threonine kinase activity;spindle;MAPK cascade;ATP binding;heart development	K04463	MAP2K5, MEK5	map04921	Oxytocin signaling pathway	ENOG410XQ5A	S:Function unknown	sp|Q13163|MP2K5_HUMAN	Dual specificity mitogen-activated protein kinase kinase 5 OS=Homo sapiens OX=9606 GN=MAP2K5 PE=1 SV=2	PF00069.25;PF07714.17;PF00564.24	Pkinase;Pkinase_Tyr;PB1	Pkinase;Pkinase_Tyr;PB1
Chr01_119839657_119872215	Pig.03426	Chr01	+	119839657	119872215	GTAG	exon	MAP2K5-210	dual specificity mitogen-activated protein kinase kinase 5 isoform X3 [Sus scrofa]	XP_020956102.1	dual specificity mitogen-activated protein kinase kinase 5 isoform X3 [Sus scrofa]	GO:0004674;GO:0005819;GO:0000165;GO:0005524;GO:0007507	molecular_function;cellular_component;biological_process;molecular_function;biological_process	protein serine/threonine kinase activity;spindle;MAPK cascade;ATP binding;heart development	K04463	MAP2K5, MEK5	map04921	Oxytocin signaling pathway	ENOG410XQ5A	S:Function unknown	sp|Q13163|MP2K5_HUMAN	Dual specificity mitogen-activated protein kinase kinase 5 OS=Homo sapiens OX=9606 GN=MAP2K5 PE=1 SV=2	PF00069.25;PF07714.17;PF00564.24	Pkinase;Pkinase_Tyr;PB1	Pkinase;Pkinase_Tyr;PB1
Chr01_119839657_119920221	Pig.03426	Chr01	+	119839657	119920221	GTAG	exon	MAP2K5-210	dual specificity mitogen-activated protein kinase kinase 5 isoform X3 [Sus scrofa]	XP_020956102.1	dual specificity mitogen-activated protein kinase kinase 5 isoform X3 [Sus scrofa]	GO:0004674;GO:0005819;GO:0000165;GO:0005524;GO:0007507	molecular_function;cellular_component;biological_process;molecular_function;biological_process	protein serine/threonine kinase activity;spindle;MAPK cascade;ATP binding;heart development	K04463	MAP2K5, MEK5	map04921	Oxytocin signaling pathway	ENOG410XQ5A	S:Function unknown	sp|Q13163|MP2K5_HUMAN	Dual specificity mitogen-activated protein kinase kinase 5 OS=Homo sapiens OX=9606 GN=MAP2K5 PE=1 SV=2	PF00069.25;PF07714.17;PF00564.24	Pkinase;Pkinase_Tyr;PB1	Pkinase;Pkinase_Tyr;PB1
Chr01_119852551_119872215	Pig.03426	Chr01	+	119852551	119872215	GTAG	exon	MAP2K5-210	dual specificity mitogen-activated protein kinase kinase 5 isoform X3 [Sus scrofa]	XP_020956102.1	dual specificity mitogen-activated protein kinase kinase 5 isoform X3 [Sus scrofa]	GO:0004674;GO:0005819;GO:0000165;GO:0005524;GO:0007507	molecular_function;cellular_component;biological_process;molecular_function;biological_process	protein serine/threonine kinase activity;spindle;MAPK cascade;ATP binding;heart development	K04463	MAP2K5, MEK5	map04921	Oxytocin signaling pathway	ENOG410XQ5A	S:Function unknown	sp|Q13163|MP2K5_HUMAN	Dual specificity mitogen-activated protein kinase kinase 5 OS=Homo sapiens OX=9606 GN=MAP2K5 PE=1 SV=2	PF00069.25;PF07714.17;PF00564.24	Pkinase;Pkinase_Tyr;PB1	Pkinase;Pkinase_Tyr;PB1
Chr01_119852551_119920221	Pig.03426	Chr01	+	119852551	119920221	GTAG	exon	MAP2K5-210	dual specificity mitogen-activated protein kinase kinase 5 isoform X3 [Sus scrofa]	XP_020956102.1	dual specificity mitogen-activated protein kinase kinase 5 isoform X3 [Sus scrofa]	GO:0004674;GO:0005819;GO:0000165;GO:0005524;GO:0007507	molecular_function;cellular_component;biological_process;molecular_function;biological_process	protein serine/threonine kinase activity;spindle;MAPK cascade;ATP binding;heart development	K04463	MAP2K5, MEK5	map04921	Oxytocin signaling pathway	ENOG410XQ5A	S:Function unknown	sp|Q13163|MP2K5_HUMAN	Dual specificity mitogen-activated protein kinase kinase 5 OS=Homo sapiens OX=9606 GN=MAP2K5 PE=1 SV=2	PF00069.25;PF07714.17;PF00564.24	Pkinase;Pkinase_Tyr;PB1	Pkinase;Pkinase_Tyr;PB1
Chr01_119872167_119920221	Pig.03426	Chr01	+	119872167	119920221	GTAG	exon	MAP2K5-210	dual specificity mitogen-activated protein kinase kinase 5 isoform X3 [Sus scrofa]	XP_020956102.1	dual specificity mitogen-activated protein kinase kinase 5 isoform X3 [Sus scrofa]	GO:0004674;GO:0005819;GO:0000165;GO:0005524;GO:0007507	molecular_function;cellular_component;biological_process;molecular_function;biological_process	protein serine/threonine kinase activity;spindle;MAPK cascade;ATP binding;heart development	K04463	MAP2K5, MEK5	map04921	Oxytocin signaling pathway	ENOG410XQ5A	S:Function unknown	sp|Q13163|MP2K5_HUMAN	Dual specificity mitogen-activated protein kinase kinase 5 OS=Homo sapiens OX=9606 GN=MAP2K5 PE=1 SV=2	PF00069.25;PF07714.17;PF00564.24	Pkinase;Pkinase_Tyr;PB1	Pkinase;Pkinase_Tyr;PB1
Chr01_11988620_12016334	0	Chr01	-	11988620	12016334	CTAC	intergenic_region	#N/A	#N/A	#N/A	#N/A	#N/A	#N/A	#N/A	#N/A	#N/A	#N/A	#N/A	#N/A	#N/A	#N/A	#N/A	#N/A	#N/A	#N/A
Chr01_119903191_119904275	Pig.03426	Chr01	+	119903191	119904275	GTAG	exon	MAP2K5-210	dual specificity mitogen-activated protein kinase kinase 5 isoform X3 [Sus scrofa]	XP_020956102.1	dual specificity mitogen-activated protein kinase kinase 5 isoform X3 [Sus scrofa]	GO:0004674;GO:0005819;GO:0000165;GO:0005524;GO:0007507	molecular_function;cellular_component;biological_process;molecular_function;biological_process	protein serine/threonine kinase activity;spindle;MAPK cascade;ATP binding;heart development	K04463	MAP2K5, MEK5	map04921	Oxytocin signaling pathway	ENOG410XQ5A	S:Function unknown	sp|Q13163|MP2K5_HUMAN	Dual specificity mitogen-activated protein kinase kinase 5 OS=Homo sapiens OX=9606 GN=MAP2K5 PE=1 SV=2	PF00069.25;PF07714.17;PF00564.24	Pkinase;Pkinase_Tyr;PB1	Pkinase;Pkinase_Tyr;PB1
Chr01_119903191_119920221	Pig.03426	Chr01	+	119903191	119920221	GTAG	exon	MAP2K5-210	dual specificity mitogen-activated protein kinase kinase 5 isoform X3 [Sus scrofa]	XP_020956102.1	dual specificity mitogen-activated protein kinase kinase 5 isoform X3 [Sus scrofa]	GO:0004674;GO:0005819;GO:0000165;GO:0005524;GO:0007507	molecular_function;cellular_component;biological_process;molecular_function;biological_process	protein serine/threonine kinase activity;spindle;MAPK cascade;ATP binding;heart development	K04463	MAP2K5, MEK5	map04921	Oxytocin signaling pathway	ENOG410XQ5A	S:Function unknown	sp|Q13163|MP2K5_HUMAN	Dual specificity mitogen-activated protein kinase kinase 5 OS=Homo sapiens OX=9606 GN=MAP2K5 PE=1 SV=2	PF00069.25;PF07714.17;PF00564.24	Pkinase;Pkinase_Tyr;PB1	Pkinase;Pkinase_Tyr;PB1
Chr01_119903191_119923928	Pig.03426	Chr01	+	119903191	119923928	GTAG	intron	MAP2K5-210	dual specificity mitogen-activated protein kinase kinase 5 isoform X3 [Sus scrofa]	XP_020956102.1	dual specificity mitogen-activated protein kinase kinase 5 isoform X3 [Sus scrofa]	GO:0004674;GO:0005819;GO:0000165;GO:0005524;GO:0007507	molecular_function;cellular_component;biological_process;molecular_function;biological_process	protein serine/threonine kinase activity;spindle;MAPK cascade;ATP binding;heart development	K04463	MAP2K5, MEK5	map04921	Oxytocin signaling pathway	ENOG410XQ5A	S:Function unknown	sp|Q13163|MP2K5_HUMAN	Dual specificity mitogen-activated protein kinase kinase 5 OS=Homo sapiens OX=9606 GN=MAP2K5 PE=1 SV=2	PF00069.25;PF07714.17;PF00564.24	Pkinase;Pkinase_Tyr;PB1	Pkinase;Pkinase_Tyr;PB1
Chr01_119903191_119940124	Pig.03426	Chr01	+	119903191	119940124	GTAG	exon	MAP2K5-210	dual specificity mitogen-activated protein kinase kinase 5 isoform X3 [Sus scrofa]	XP_020956102.1	dual specificity mitogen-activated protein kinase kinase 5 isoform X3 [Sus scrofa]	GO:0004674;GO:0005819;GO:0000165;GO:0005524;GO:0007507	molecular_function;cellular_component;biological_process;molecular_function;biological_process	protein serine/threonine kinase activity;spindle;MAPK cascade;ATP binding;heart development	K04463	MAP2K5, MEK5	map04921	Oxytocin signaling pathway	ENOG410XQ5A	S:Function unknown	sp|Q13163|MP2K5_HUMAN	Dual specificity mitogen-activated protein kinase kinase 5 OS=Homo sapiens OX=9606 GN=MAP2K5 PE=1 SV=2	PF00069.25;PF07714.17;PF00564.24	Pkinase;Pkinase_Tyr;PB1	Pkinase;Pkinase_Tyr;PB1
Chr01_119903191_119960492	Pig.03426	Chr01	+	119903191	119960492	GTAG	exon	MAP2K5-210	dual specificity mitogen-activated protein kinase kinase 5 isoform X3 [Sus scrofa]	XP_020956102.1	dual specificity mitogen-activated protein kinase kinase 5 isoform X3 [Sus scrofa]	GO:0004674;GO:0005819;GO:0000165;GO:0005524;GO:0007507	molecular_function;cellular_component;biological_process;molecular_function;biological_process	protein serine/threonine kinase activity;spindle;MAPK cascade;ATP binding;heart development	K04463	MAP2K5, MEK5	map04921	Oxytocin signaling pathway	ENOG410XQ5A	S:Function unknown	sp|Q13163|MP2K5_HUMAN	Dual specificity mitogen-activated protein kinase kinase 5 OS=Homo sapiens OX=9606 GN=MAP2K5 PE=1 SV=2	PF00069.25;PF07714.17;PF00564.24	Pkinase;Pkinase_Tyr;PB1	Pkinase;Pkinase_Tyr;PB1
Chr01_119959545_119982622	Pig.03426	Chr01	+	119959545	119982622	GTAG	exon	MAP2K5-210	dual specificity mitogen-activated protein kinase kinase 5 isoform X3 [Sus scrofa]	XP_020956102.1	dual specificity mitogen-activated protein kinase kinase 5 isoform X3 [Sus scrofa]	GO:0004674;GO:0005819;GO:0000165;GO:0005524;GO:0007507	molecular_function;cellular_component;biological_process;molecular_function;biological_process	protein serine/threonine kinase activity;spindle;MAPK cascade;ATP binding;heart development	K04463	MAP2K5, MEK5	map04921	Oxytocin signaling pathway	ENOG410XQ5A	S:Function unknown	sp|Q13163|MP2K5_HUMAN	Dual specificity mitogen-activated protein kinase kinase 5 OS=Homo sapiens OX=9606 GN=MAP2K5 PE=1 SV=2	PF00069.25;PF07714.17;PF00564.24	Pkinase;Pkinase_Tyr;PB1	Pkinase;Pkinase_Tyr;PB1
Chr01_120284430_120284874	Pig.03428	Chr01	+	120284430	120284874	GTAG	exon	PIAS1-201	E3 SUMO-protein ligase PIAS1 [Sus scrofa]	XP_003121797.3	E3 SUMO-protein ligase PIAS1 [Sus scrofa]	GO:0008022;GO:0032436;GO:0061665;GO:0050681;GO:0019899;GO:0008270;GO:0003677;GO:0045444;GO:0008542;GO:0016607;GO:0016605;GO:0000122;GO:0005634;GO:0003714;GO:0003713;GO:0019789;GO:0007259;GO:0005654;GO:0043066;GO:0065004;GO:0033235;GO:0042127;GO:0000082;GO:0008134;GO:0051152;GO:0007283;GO:0019904;GO:0060334;GO:0016925;GO:0016874;GO:0031625;GO:0030521;GO:0045893	molecular_function;biological_process;molecular_function;molecular_function;molecular_function;molecular_function;molecular_function;biological_process;biological_process;cellular_component;cellular_component;biological_process;cellular_component;molecular_function;molecular_function;molecular_function;biological_process;cellular_component;biological_process;biological_process;biological_process;…	protein C-terminus binding;positive regulation of proteasomal ubiquitin-dependent protein catabolic process;SUMO ligase activity;androgen receptor binding;enzyme binding;zinc ion binding;DNA binding;fat cell differentiation;visual learning;nuclear speck;PML body;negative regulation of transcription from RNA polymerase II promoter;nucleus;transcription corepressor activity;transcription coactivato…	K04706	PIAS1	map04120	Ubiquitin mediated proteolysis	ENOG410XQ2E	K:Transcription	sp|O75925|PIAS1_HUMAN	E3 SUMO-protein ligase PIAS1 OS=Homo sapiens OX=9606 GN=PIAS1 PE=1 SV=2	PF14324.6;PF02891.20;PF11789.8	PINIT;zf-MIZ;zf-Nse	PINIT;zf-MIZ;zf-Nse
Chr01_120284430_120290853	Pig.03428	Chr01	+	120284430	120290853	GTAG	intron	PIAS1-201	E3 SUMO-protein ligase PIAS1 [Sus scrofa]	XP_003121797.3	E3 SUMO-protein ligase PIAS1 [Sus scrofa]	GO:0008022;GO:0032436;GO:0061665;GO:0050681;GO:0019899;GO:0008270;GO:0003677;GO:0045444;GO:0008542;GO:0016607;GO:0016605;GO:0000122;GO:0005634;GO:0003714;GO:0003713;GO:0019789;GO:0007259;GO:0005654;GO:0043066;GO:0065004;GO:0033235;GO:0042127;GO:0000082;GO:0008134;GO:0051152;GO:0007283;GO:0019904;GO:0060334;GO:0016925;GO:0016874;GO:0031625;GO:0030521;GO:0045893	molecular_function;biological_process;molecular_function;molecular_function;molecular_function;molecular_function;molecular_function;biological_process;biological_process;cellular_component;cellular_component;biological_process;cellular_component;molecular_function;molecular_function;molecular_function;biological_process;cellular_component;biological_process;biological_process;biological_process;…	protein C-terminus binding;positive regulation of proteasomal ubiquitin-dependent protein catabolic process;SUMO ligase activity;androgen receptor binding;enzyme binding;zinc ion binding;DNA binding;fat cell differentiation;visual learning;nuclear speck;PML body;negative regulation of transcription from RNA polymerase II promoter;nucleus;transcription corepressor activity;transcription coactivato…	K04706	PIAS1	map04120	Ubiquitin mediated proteolysis	ENOG410XQ2E	K:Transcription	sp|O75925|PIAS1_HUMAN	E3 SUMO-protein ligase PIAS1 OS=Homo sapiens OX=9606 GN=PIAS1 PE=1 SV=2	PF14324.6;PF02891.20;PF11789.8	PINIT;zf-MIZ;zf-Nse	PINIT;zf-MIZ;zf-Nse
Chr01_120284430_120326167	Pig.03428	Chr01	+	120284430	120326167	GTAG	exon	PIAS1-201	E3 SUMO-protein ligase PIAS1 [Sus scrofa]	XP_003121797.3	E3 SUMO-protein ligase PIAS1 [Sus scrofa]	GO:0008022;GO:0032436;GO:0061665;GO:0050681;GO:0019899;GO:0008270;GO:0003677;GO:0045444;GO:0008542;GO:0016607;GO:0016605;GO:0000122;GO:0005634;GO:0003714;GO:0003713;GO:0019789;GO:0007259;GO:0005654;GO:0043066;GO:0065004;GO:0033235;GO:0042127;GO:0000082;GO:0008134;GO:0051152;GO:0007283;GO:0019904;GO:0060334;GO:0016925;GO:0016874;GO:0031625;GO:0030521;GO:0045893	molecular_function;biological_process;molecular_function;molecular_function;molecular_function;molecular_function;molecular_function;biological_process;biological_process;cellular_component;cellular_component;biological_process;cellular_component;molecular_function;molecular_function;molecular_function;biological_process;cellular_component;biological_process;biological_process;biological_process;…	protein C-terminus binding;positive regulation of proteasomal ubiquitin-dependent protein catabolic process;SUMO ligase activity;androgen receptor binding;enzyme binding;zinc ion binding;DNA binding;fat cell differentiation;visual learning;nuclear speck;PML body;negative regulation of transcription from RNA polymerase II promoter;nucleus;transcription corepressor activity;transcription coactivato…	K04706	PIAS1	map04120	Ubiquitin mediated proteolysis	ENOG410XQ2E	K:Transcription	sp|O75925|PIAS1_HUMAN	E3 SUMO-protein ligase PIAS1 OS=Homo sapiens OX=9606 GN=PIAS1 PE=1 SV=2	PF14324.6;PF02891.20;PF11789.8	PINIT;zf-MIZ;zf-Nse	PINIT;zf-MIZ;zf-Nse
Chr01_120284430_120333334	Pig.03428	Chr01	+	120284430	120333334	GTAG	exon	PIAS1-201	E3 SUMO-protein ligase PIAS1 [Sus scrofa]	XP_003121797.3	E3 SUMO-protein ligase PIAS1 [Sus scrofa]	GO:0008022;GO:0032436;GO:0061665;GO:0050681;GO:0019899;GO:0008270;GO:0003677;GO:0045444;GO:0008542;GO:0016607;GO:0016605;GO:0000122;GO:0005634;GO:0003714;GO:0003713;GO:0019789;GO:0007259;GO:0005654;GO:0043066;GO:0065004;GO:0033235;GO:0042127;GO:0000082;GO:0008134;GO:0051152;GO:0007283;GO:0019904;GO:0060334;GO:0016925;GO:0016874;GO:0031625;GO:0030521;GO:0045893	molecular_function;biological_process;molecular_function;molecular_function;molecular_function;molecular_function;molecular_function;biological_process;biological_process;cellular_component;cellular_component;biological_process;cellular_component;molecular_function;molecular_function;molecular_function;biological_process;cellular_component;biological_process;biological_process;biological_process;…	protein C-terminus binding;positive regulation of proteasomal ubiquitin-dependent protein catabolic process;SUMO ligase activity;androgen receptor binding;enzyme binding;zinc ion binding;DNA binding;fat cell differentiation;visual learning;nuclear speck;PML body;negative regulation of transcription from RNA polymerase II promoter;nucleus;transcription corepressor activity;transcription coactivato…	K04706	PIAS1	map04120	Ubiquitin mediated proteolysis	ENOG410XQ2E	K:Transcription	sp|O75925|PIAS1_HUMAN	E3 SUMO-protein ligase PIAS1 OS=Homo sapiens OX=9606 GN=PIAS1 PE=1 SV=2	PF14324.6;PF02891.20;PF11789.8	PINIT;zf-MIZ;zf-Nse	PINIT;zf-MIZ;zf-Nse
Chr01_120284430_120346784	Pig.03428	Chr01	+	120284430	120346784	GTAG	exon	PIAS1-201	E3 SUMO-protein ligase PIAS1 [Sus scrofa]	XP_003121797.3	E3 SUMO-protein ligase PIAS1 [Sus scrofa]	GO:0008022;GO:0032436;GO:0061665;GO:0050681;GO:0019899;GO:0008270;GO:0003677;GO:0045444;GO:0008542;GO:0016607;GO:0016605;GO:0000122;GO:0005634;GO:0003714;GO:0003713;GO:0019789;GO:0007259;GO:0005654;GO:0043066;GO:0065004;GO:0033235;GO:0042127;GO:0000082;GO:0008134;GO:0051152;GO:0007283;GO:0019904;GO:0060334;GO:0016925;GO:0016874;GO:0031625;GO:0030521;GO:0045893	molecular_function;biological_process;molecular_function;molecular_function;molecular_function;molecular_function;molecular_function;biological_process;biological_process;cellular_component;cellular_component;biological_process;cellular_component;molecular_function;molecular_function;molecular_function;biological_process;cellular_component;biological_process;biological_process;biological_process;…	protein C-terminus binding;positive regulation of proteasomal ubiquitin-dependent protein catabolic process;SUMO ligase activity;androgen receptor binding;enzyme binding;zinc ion binding;DNA binding;fat cell differentiation;visual learning;nuclear speck;PML body;negative regulation of transcription from RNA polymerase II promoter;nucleus;transcription corepressor activity;transcription coactivato…	K04706	PIAS1	map04120	Ubiquitin mediated proteolysis	ENOG410XQ2E	K:Transcription	sp|O75925|PIAS1_HUMAN	E3 SUMO-protein ligase PIAS1 OS=Homo sapiens OX=9606 GN=PIAS1 PE=1 SV=2	PF14324.6;PF02891.20;PF11789.8	PINIT;zf-MIZ;zf-Nse	PINIT;zf-MIZ;zf-Nse
Chr01_120321631_120326167	Pig.03428	Chr01	+	120321631	120326167	GTAG	exon	PIAS1-201	E3 SUMO-protein ligase PIAS1 [Sus scrofa]	XP_003121797.3	E3 SUMO-protein ligase PIAS1 [Sus scrofa]	GO:0008022;GO:0032436;GO:0061665;GO:0050681;GO:0019899;GO:0008270;GO:0003677;GO:0045444;GO:0008542;GO:0016607;GO:0016605;GO:0000122;GO:0005634;GO:0003714;GO:0003713;GO:0019789;GO:0007259;GO:0005654;GO:0043066;GO:0065004;GO:0033235;GO:0042127;GO:0000082;GO:0008134;GO:0051152;GO:0007283;GO:0019904;GO:0060334;GO:0016925;GO:0016874;GO:0031625;GO:0030521;GO:0045893	molecular_function;biological_process;molecular_function;molecular_function;molecular_function;molecular_function;molecular_function;biological_process;biological_process;cellular_component;cellular_component;biological_process;cellular_component;molecular_function;molecular_function;molecular_function;biological_process;cellular_component;biological_process;biological_process;biological_process;…	protein C-terminus binding;positive regulation of proteasomal ubiquitin-dependent protein catabolic process;SUMO ligase activity;androgen receptor binding;enzyme binding;zinc ion binding;DNA binding;fat cell differentiation;visual learning;nuclear speck;PML body;negative regulation of transcription from RNA polymerase II promoter;nucleus;transcription corepressor activity;transcription coactivato…	K04706	PIAS1	map04120	Ubiquitin mediated proteolysis	ENOG410XQ2E	K:Transcription	sp|O75925|PIAS1_HUMAN	E3 SUMO-protein ligase PIAS1 OS=Homo sapiens OX=9606 GN=PIAS1 PE=1 SV=2	PF14324.6;PF02891.20;PF11789.8	PINIT;zf-MIZ;zf-Nse	PINIT;zf-MIZ;zf-Nse
Chr01_120321631_120333334	Pig.03428	Chr01	+	120321631	120333334	GTAG	exon	PIAS1-201	E3 SUMO-protein ligase PIAS1 [Sus scrofa]	XP_003121797.3	E3 SUMO-protein ligase PIAS1 [Sus scrofa]	GO:0008022;GO:0032436;GO:0061665;GO:0050681;GO:0019899;GO:0008270;GO:0003677;GO:0045444;GO:0008542;GO:0016607;GO:0016605;GO:0000122;GO:0005634;GO:0003714;GO:0003713;GO:0019789;GO:0007259;GO:0005654;GO:0043066;GO:0065004;GO:0033235;GO:0042127;GO:0000082;GO:0008134;GO:0051152;GO:0007283;GO:0019904;GO:0060334;GO:0016925;GO:0016874;GO:0031625;GO:0030521;GO:0045893	molecular_function;biological_process;molecular_function;molecular_function;molecular_function;molecular_function;molecular_function;biological_process;biological_process;cellular_component;cellular_component;biological_process;cellular_component;molecular_function;molecular_function;molecular_function;biological_process;cellular_component;biological_process;biological_process;biological_process;…	protein C-terminus binding;positive regulation of proteasomal ubiquitin-dependent protein catabolic process;SUMO ligase activity;androgen receptor binding;enzyme binding;zinc ion binding;DNA binding;fat cell differentiation;visual learning;nuclear speck;PML body;negative regulation of transcription from RNA polymerase II promoter;nucleus;transcription corepressor activity;transcription coactivato…	K04706	PIAS1	map04120	Ubiquitin mediated proteolysis	ENOG410XQ2E	K:Transcription	sp|O75925|PIAS1_HUMAN	E3 SUMO-protein ligase PIAS1 OS=Homo sapiens OX=9606 GN=PIAS1 PE=1 SV=2	PF14324.6;PF02891.20;PF11789.8	PINIT;zf-MIZ;zf-Nse	PINIT;zf-MIZ;zf-Nse
Chr01_120321631_120346784	Pig.03428	Chr01	+	120321631	120346784	GTAG	exon	PIAS1-201	E3 SUMO-protein ligase PIAS1 [Sus scrofa]	XP_003121797.3	E3 SUMO-protein ligase PIAS1 [Sus scrofa]	GO:0008022;GO:0032436;GO:0061665;GO:0050681;GO:0019899;GO:0008270;GO:0003677;GO:0045444;GO:0008542;GO:0016607;GO:0016605;GO:0000122;GO:0005634;GO:0003714;GO:0003713;GO:0019789;GO:0007259;GO:0005654;GO:0043066;GO:0065004;GO:0033235;GO:0042127;GO:0000082;GO:0008134;GO:0051152;GO:0007283;GO:0019904;GO:0060334;GO:0016925;GO:0016874;GO:0031625;GO:0030521;GO:0045893	molecular_function;biological_process;molecular_function;molecular_function;molecular_function;molecular_function;molecular_function;biological_process;biological_process;cellular_component;cellular_component;biological_process;cellular_component;molecular_function;molecular_function;molecular_function;biological_process;cellular_component;biological_process;biological_process;biological_process;…	protein C-terminus binding;positive regulation of proteasomal ubiquitin-dependent protein catabolic process;SUMO ligase activity;androgen receptor binding;enzyme binding;zinc ion binding;DNA binding;fat cell differentiation;visual learning;nuclear speck;PML body;negative regulation of transcription from RNA polymerase II promoter;nucleus;transcription corepressor activity;transcription coactivato…	K04706	PIAS1	map04120	Ubiquitin mediated proteolysis	ENOG410XQ2E	K:Transcription	sp|O75925|PIAS1_HUMAN	E3 SUMO-protein ligase PIAS1 OS=Homo sapiens OX=9606 GN=PIAS1 PE=1 SV=2	PF14324.6;PF02891.20;PF11789.8	PINIT;zf-MIZ;zf-Nse	PINIT;zf-MIZ;zf-Nse
Chr01_120325301_120326167	Pig.03428	Chr01	+	120325301	120326167	GTAG	exon	PIAS1-201	E3 SUMO-protein ligase PIAS1 [Sus scrofa]	XP_003121797.3	E3 SUMO-protein ligase PIAS1 [Sus scrofa]	GO:0008022;GO:0032436;GO:0061665;GO:0050681;GO:0019899;GO:0008270;GO:0003677;GO:0045444;GO:0008542;GO:0016607;GO:0016605;GO:0000122;GO:0005634;GO:0003714;GO:0003713;GO:0019789;GO:0007259;GO:0005654;GO:0043066;GO:0065004;GO:0033235;GO:0042127;GO:0000082;GO:0008134;GO:0051152;GO:0007283;GO:0019904;GO:0060334;GO:0016925;GO:0016874;GO:0031625;GO:0030521;GO:0045893	molecular_function;biological_process;molecular_function;molecular_function;molecular_function;molecular_function;molecular_function;biological_process;biological_process;cellular_component;cellular_component;biological_process;cellular_component;molecular_function;molecular_function;molecular_function;biological_process;cellular_component;biological_process;biological_process;biological_process;…	protein C-terminus binding;positive regulation of proteasomal ubiquitin-dependent protein catabolic process;SUMO ligase activity;androgen receptor binding;enzyme binding;zinc ion binding;DNA binding;fat cell differentiation;visual learning;nuclear speck;PML body;negative regulation of transcription from RNA polymerase II promoter;nucleus;transcription corepressor activity;transcription coactivato…	K04706	PIAS1	map04120	Ubiquitin mediated proteolysis	ENOG410XQ2E	K:Transcription	sp|O75925|PIAS1_HUMAN	E3 SUMO-protein ligase PIAS1 OS=Homo sapiens OX=9606 GN=PIAS1 PE=1 SV=2	PF14324.6;PF02891.20;PF11789.8	PINIT;zf-MIZ;zf-Nse	PINIT;zf-MIZ;zf-Nse
Chr01_120325301_120333334	Pig.03428	Chr01	+	120325301	120333334	GTAG	exon	PIAS1-201	E3 SUMO-protein ligase PIAS1 [Sus scrofa]	XP_003121797.3	E3 SUMO-protein ligase PIAS1 [Sus scrofa]	GO:0008022;GO:0032436;GO:0061665;GO:0050681;GO:0019899;GO:0008270;GO:0003677;GO:0045444;GO:0008542;GO:0016607;GO:0016605;GO:0000122;GO:0005634;GO:0003714;GO:0003713;GO:0019789;GO:0007259;GO:0005654;GO:0043066;GO:0065004;GO:0033235;GO:0042127;GO:0000082;GO:0008134;GO:0051152;GO:0007283;GO:0019904;GO:0060334;GO:0016925;GO:0016874;GO:0031625;GO:0030521;GO:0045893	molecular_function;biological_process;molecular_function;molecular_function;molecular_function;molecular_function;molecular_function;biological_process;biological_process;cellular_component;cellular_component;biological_process;cellular_component;molecular_function;molecular_function;molecular_function;biological_process;cellular_component;biological_process;biological_process;biological_process;…	protein C-terminus binding;positive regulation of proteasomal ubiquitin-dependent protein catabolic process;SUMO ligase activity;androgen receptor binding;enzyme binding;zinc ion binding;DNA binding;fat cell differentiation;visual learning;nuclear speck;PML body;negative regulation of transcription from RNA polymerase II promoter;nucleus;transcription corepressor activity;transcription coactivato…	K04706	PIAS1	map04120	Ubiquitin mediated proteolysis	ENOG410XQ2E	K:Transcription	sp|O75925|PIAS1_HUMAN	E3 SUMO-protein ligase PIAS1 OS=Homo sapiens OX=9606 GN=PIAS1 PE=1 SV=2	PF14324.6;PF02891.20;PF11789.8	PINIT;zf-MIZ;zf-Nse	PINIT;zf-MIZ;zf-Nse
Chr01_120325301_120346784	Pig.03428	Chr01	+	120325301	120346784	GTAG	exon	PIAS1-201	E3 SUMO-protein ligase PIAS1 [Sus scrofa]	XP_003121797.3	E3 SUMO-protein ligase PIAS1 [Sus scrofa]	GO:0008022;GO:0032436;GO:0061665;GO:0050681;GO:0019899;GO:0008270;GO:0003677;GO:0045444;GO:0008542;GO:0016607;GO:0016605;GO:0000122;GO:0005634;GO:0003714;GO:0003713;GO:0019789;GO:0007259;GO:0005654;GO:0043066;GO:0065004;GO:0033235;GO:0042127;GO:0000082;GO:0008134;GO:0051152;GO:0007283;GO:0019904;GO:0060334;GO:0016925;GO:0016874;GO:0031625;GO:0030521;GO:0045893	molecular_function;biological_process;molecular_function;molecular_function;molecular_function;molecular_function;molecular_function;biological_process;biological_process;cellular_component;cellular_component;biological_process;cellular_component;molecular_function;molecular_function;molecular_function;biological_process;cellular_component;biological_process;biological_process;biological_process;…	protein C-terminus binding;positive regulation of proteasomal ubiquitin-dependent protein catabolic process;SUMO ligase activity;androgen receptor binding;enzyme binding;zinc ion binding;DNA binding;fat cell differentiation;visual learning;nuclear speck;PML body;negative regulation of transcription from RNA polymerase II promoter;nucleus;transcription corepressor activity;transcription coactivato…	K04706	PIAS1	map04120	Ubiquitin mediated proteolysis	ENOG410XQ2E	K:Transcription	sp|O75925|PIAS1_HUMAN	E3 SUMO-protein ligase PIAS1 OS=Homo sapiens OX=9606 GN=PIAS1 PE=1 SV=2	PF14324.6;PF02891.20;PF11789.8	PINIT;zf-MIZ;zf-Nse	PINIT;zf-MIZ;zf-Nse
Chr01_120325301_120359198	Pig.03428	Chr01	+	120325301	120359198	GTAG	exon	PIAS1-201	E3 SUMO-protein ligase PIAS1 [Sus scrofa]	XP_003121797.3	E3 SUMO-protein ligase PIAS1 [Sus scrofa]	GO:0008022;GO:0032436;GO:0061665;GO:0050681;GO:0019899;GO:0008270;GO:0003677;GO:0045444;GO:0008542;GO:0016607;GO:0016605;GO:0000122;GO:0005634;GO:0003714;GO:0003713;GO:0019789;GO:0007259;GO:0005654;GO:0043066;GO:0065004;GO:0033235;GO:0042127;GO:0000082;GO:0008134;GO:0051152;GO:0007283;GO:0019904;GO:0060334;GO:0016925;GO:0016874;GO:0031625;GO:0030521;GO:0045893	molecular_function;biological_process;molecular_function;molecular_function;molecular_function;molecular_function;molecular_function;biological_process;biological_process;cellular_component;cellular_component;biological_process;cellular_component;molecular_function;molecular_function;molecular_function;biological_process;cellular_component;biological_process;biological_process;biological_process;…	protein C-terminus binding;positive regulation of proteasomal ubiquitin-dependent protein catabolic process;SUMO ligase activity;androgen receptor binding;enzyme binding;zinc ion binding;DNA binding;fat cell differentiation;visual learning;nuclear speck;PML body;negative regulation of transcription from RNA polymerase II promoter;nucleus;transcription corepressor activity;transcription coactivato…	K04706	PIAS1	map04120	Ubiquitin mediated proteolysis	ENOG410XQ2E	K:Transcription	sp|O75925|PIAS1_HUMAN	E3 SUMO-protein ligase PIAS1 OS=Homo sapiens OX=9606 GN=PIAS1 PE=1 SV=2	PF14324.6;PF02891.20;PF11789.8	PINIT;zf-MIZ;zf-Nse	PINIT;zf-MIZ;zf-Nse
Chr01_120325301_120362156	Pig.03428	Chr01	+	120325301	120362156	GTAG	exon	PIAS1-201	E3 SUMO-protein ligase PIAS1 [Sus scrofa]	XP_003121797.3	E3 SUMO-protein ligase PIAS1 [Sus scrofa]	GO:0008022;GO:0032436;GO:0061665;GO:0050681;GO:0019899;GO:0008270;GO:0003677;GO:0045444;GO:0008542;GO:0016607;GO:0016605;GO:0000122;GO:0005634;GO:0003714;GO:0003713;GO:0019789;GO:0007259;GO:0005654;GO:0043066;GO:0065004;GO:0033235;GO:0042127;GO:0000082;GO:0008134;GO:0051152;GO:0007283;GO:0019904;GO:0060334;GO:0016925;GO:0016874;GO:0031625;GO:0030521;GO:0045893	molecular_function;biological_process;molecular_function;molecular_function;molecular_function;molecular_function;molecular_function;biological_process;biological_process;cellular_component;cellular_component;biological_process;cellular_component;molecular_function;molecular_function;molecular_function;biological_process;cellular_component;biological_process;biological_process;biological_process;…	protein C-terminus binding;positive regulation of proteasomal ubiquitin-dependent protein catabolic process;SUMO ligase activity;androgen receptor binding;enzyme binding;zinc ion binding;DNA binding;fat cell differentiation;visual learning;nuclear speck;PML body;negative regulation of transcription from RNA polymerase II promoter;nucleus;transcription corepressor activity;transcription coactivato…	K04706	PIAS1	map04120	Ubiquitin mediated proteolysis	ENOG410XQ2E	K:Transcription	sp|O75925|PIAS1_HUMAN	E3 SUMO-protein ligase PIAS1 OS=Homo sapiens OX=9606 GN=PIAS1 PE=1 SV=2	PF14324.6;PF02891.20;PF11789.8	PINIT;zf-MIZ;zf-Nse	PINIT;zf-MIZ;zf-Nse
Chr01_120325301_120366882	Pig.03428	Chr01	+	120325301	120366882	GTAG	exon	PIAS1-201	E3 SUMO-protein ligase PIAS1 [Sus scrofa]	XP_003121797.3	E3 SUMO-protein ligase PIAS1 [Sus scrofa]	GO:0008022;GO:0032436;GO:0061665;GO:0050681;GO:0019899;GO:0008270;GO:0003677;GO:0045444;GO:0008542;GO:0016607;GO:0016605;GO:0000122;GO:0005634;GO:0003714;GO:0003713;GO:0019789;GO:0007259;GO:0005654;GO:0043066;GO:0065004;GO:0033235;GO:0042127;GO:0000082;GO:0008134;GO:0051152;GO:0007283;GO:0019904;GO:0060334;GO:0016925;GO:0016874;GO:0031625;GO:0030521;GO:0045893	molecular_function;biological_process;molecular_function;molecular_function;molecular_function;molecular_function;molecular_function;biological_process;biological_process;cellular_component;cellular_component;biological_process;cellular_component;molecular_function;molecular_function;molecular_function;biological_process;cellular_component;biological_process;biological_process;biological_process;…	protein C-terminus binding;positive regulation of proteasomal ubiquitin-dependent protein catabolic process;SUMO ligase activity;androgen receptor binding;enzyme binding;zinc ion binding;DNA binding;fat cell differentiation;visual learning;nuclear speck;PML body;negative regulation of transcription from RNA polymerase II promoter;nucleus;transcription corepressor activity;transcription coactivato…	K04706	PIAS1	map04120	Ubiquitin mediated proteolysis	ENOG410XQ2E	K:Transcription	sp|O75925|PIAS1_HUMAN	E3 SUMO-protein ligase PIAS1 OS=Homo sapiens OX=9606 GN=PIAS1 PE=1 SV=2	PF14324.6;PF02891.20;PF11789.8	PINIT;zf-MIZ;zf-Nse	PINIT;zf-MIZ;zf-Nse
Chr01_120346711_120362156	Pig.03428	Chr01	+	120346711	120362156	GTAG	exon	PIAS1-201	E3 SUMO-protein ligase PIAS1 [Sus scrofa]	XP_003121797.3	E3 SUMO-protein ligase PIAS1 [Sus scrofa]	GO:0008022;GO:0032436;GO:0061665;GO:0050681;GO:0019899;GO:0008270;GO:0003677;GO:0045444;GO:0008542;GO:0016607;GO:0016605;GO:0000122;GO:0005634;GO:0003714;GO:0003713;GO:0019789;GO:0007259;GO:0005654;GO:0043066;GO:0065004;GO:0033235;GO:0042127;GO:0000082;GO:0008134;GO:0051152;GO:0007283;GO:0019904;GO:0060334;GO:0016925;GO:0016874;GO:0031625;GO:0030521;GO:0045893	molecular_function;biological_process;molecular_function;molecular_function;molecular_function;molecular_function;molecular_function;biological_process;biological_process;cellular_component;cellular_component;biological_process;cellular_component;molecular_function;molecular_function;molecular_function;biological_process;cellular_component;biological_process;biological_process;biological_process;…	protein C-terminus binding;positive regulation of proteasomal ubiquitin-dependent protein catabolic process;SUMO ligase activity;androgen receptor binding;enzyme binding;zinc ion binding;DNA binding;fat cell differentiation;visual learning;nuclear speck;PML body;negative regulation of transcription from RNA polymerase II promoter;nucleus;transcription corepressor activity;transcription coactivato…	K04706	PIAS1	map04120	Ubiquitin mediated proteolysis	ENOG410XQ2E	K:Transcription	sp|O75925|PIAS1_HUMAN	E3 SUMO-protein ligase PIAS1 OS=Homo sapiens OX=9606 GN=PIAS1 PE=1 SV=2	PF14324.6;PF02891.20;PF11789.8	PINIT;zf-MIZ;zf-Nse	PINIT;zf-MIZ;zf-Nse
Chr01_120361118_120362156	Pig.03428	Chr01	+	120361118	120362156	GTAG	exon	PIAS1-201	E3 SUMO-protein ligase PIAS1 [Sus scrofa]	XP_003121797.3	E3 SUMO-protein ligase PIAS1 [Sus scrofa]	GO:0008022;GO:0032436;GO:0061665;GO:0050681;GO:0019899;GO:0008270;GO:0003677;GO:0045444;GO:0008542;GO:0016607;GO:0016605;GO:0000122;GO:0005634;GO:0003714;GO:0003713;GO:0019789;GO:0007259;GO:0005654;GO:0043066;GO:0065004;GO:0033235;GO:0042127;GO:0000082;GO:0008134;GO:0051152;GO:0007283;GO:0019904;GO:0060334;GO:0016925;GO:0016874;GO:0031625;GO:0030521;GO:0045893	molecular_function;biological_process;molecular_function;molecular_function;molecular_function;molecular_function;molecular_function;biological_process;biological_process;cellular_component;cellular_component;biological_process;cellular_component;molecular_function;molecular_function;molecular_function;biological_process;cellular_component;biological_process;biological_process;biological_process;…	protein C-terminus binding;positive regulation of proteasomal ubiquitin-dependent protein catabolic process;SUMO ligase activity;androgen receptor binding;enzyme binding;zinc ion binding;DNA binding;fat cell differentiation;visual learning;nuclear speck;PML body;negative regulation of transcription from RNA polymerase II promoter;nucleus;transcription corepressor activity;transcription coactivato…	K04706	PIAS1	map04120	Ubiquitin mediated proteolysis	ENOG410XQ2E	K:Transcription	sp|O75925|PIAS1_HUMAN	E3 SUMO-protein ligase PIAS1 OS=Homo sapiens OX=9606 GN=PIAS1 PE=1 SV=2	PF14324.6;PF02891.20;PF11789.8	PINIT;zf-MIZ;zf-Nse	PINIT;zf-MIZ;zf-Nse
Chr01_120468502_120469410	0	Chr01	+	120468502	120469410	GTAG	intergenic_region	#N/A	#N/A	#N/A	#N/A	#N/A	#N/A	#N/A	#N/A	#N/A	#N/A	#N/A	#N/A	#N/A	#N/A	#N/A	#N/A	#N/A	#N/A
Chr01_120469198_120469336	0	Chr01	+	120469198	120469336	GTAG	intergenic_region	#N/A	#N/A	#N/A	#N/A	#N/A	#N/A	#N/A	#N/A	#N/A	#N/A	#N/A	#N/A	#N/A	#N/A	#N/A	#N/A	#N/A	#N/A
Chr01_12120_43099	Pig.03772	Chr01	-	12120	43099	CTAC	exon	SNX30-201	sorting nexin-30 [Sus scrofa]	XP_003122129.3	sorting nexin-30 [Sus scrofa]	GO:0035091;GO:0005737	molecular_function;cellular_component	phosphatidylinositol binding;cytoplasm	K17921	SNX7_30	0	0	COG5391	S:Function unknown	sp|Q5VWJ9|SNX30_HUMAN	Sorting nexin-30 OS=Homo sapiens OX=9606 GN=SNX30 PE=1 SV=1	PF00787.24;PF03114.18;PF09325.10	PX;BAR;Vps5	PX;BAR;Vps5
Chr01_121764369_121815659	Pig.10771	Chr01	+	121764369	121815659	GTAG	exon	C15orf41-202	uncharacterized protein C15orf41 homolog isoform X1 [Sus scrofa]	XP_020953763.1	uncharacterized protein C15orf41 homolog isoform X1 [Sus scrofa]	0	0	0	0	0	0	0	ENOG410ZQKM	S:Function unknown	sp|Q9Y2V0|CO041_HUMAN	Uncharacterized protein C15orf41 OS=Homo sapiens OX=9606 GN=C15orf41 PE=1 SV=2	PF14811.6	TPD	TPD
Chr01_121809448_121831519	Pig.10771	Chr01	+	121809448	121831519	GTAG	exon	C15orf41-202	uncharacterized protein C15orf41 homolog isoform X1 [Sus scrofa]	XP_020953763.1	uncharacterized protein C15orf41 homolog isoform X1 [Sus scrofa]	0	0	0	0	0	0	0	ENOG410ZQKM	S:Function unknown	sp|Q9Y2V0|CO041_HUMAN	Uncharacterized protein C15orf41 OS=Homo sapiens OX=9606 GN=C15orf41 PE=1 SV=2	PF14811.6	TPD	TPD
Chr01_12209110_12240586	0	Chr01	+	12209110	12240586	GTAG	intergenic_region	#N/A	#N/A	#N/A	#N/A	#N/A	#N/A	#N/A	#N/A	#N/A	#N/A	#N/A	#N/A	#N/A	#N/A	#N/A	#N/A	#N/A	#N/A
Chr01_12209110_12243360	0	Chr01	+	12209110	12243360	GTAG	intergenic_region	#N/A	#N/A	#N/A	#N/A	#N/A	#N/A	#N/A	#N/A	#N/A	#N/A	#N/A	#N/A	#N/A	#N/A	#N/A	#N/A	#N/A	#N/A
Chr01_122154002_122160969	Pig.10770	Chr01	-	122154002	122160969	CTAC	intron	MEIS2-201	homeobox protein Meis2 isoform X1 [Sus scrofa]	XP_020953705.1	homeobox protein Meis2 isoform X1 [Sus scrofa]	GO:0006355;GO:0005634;GO:0003677	biological_process;cellular_component;molecular_function	regulation of transcription, DNA-templated;nucleus;DNA binding	K16670	MEIS2	0	0	ENOG410XPMQ	S:Function unknown	sp|O14770|MEIS2_HUMAN	Homeobox protein Meis2 OS=Homo sapiens OX=9606 GN=MEIS2 PE=1 SV=2	PF16493.5;PF05920.11;PF00046.29	Meis_PKNOX_N;Homeobox_KN;Homeodomain	Meis_PKNOX_N;Homeobox_KN;Homeodomain
Chr01_1230688_1238134	Pig.03785,MSTRG.34	Chr01	+	1230688	1238134	GTAG	exon	#N/A	#N/A	#N/A	#N/A	#N/A	#N/A	#N/A	#N/A	#N/A	#N/A	#N/A	#N/A	#N/A	#N/A	#N/A	#N/A	#N/A	#N/A
Chr01_1231391_1232244	Pig.03785,MSTRG.34	Chr01	+	1231391	1232244	GTAG	intron	#N/A	#N/A	#N/A	#N/A	#N/A	#N/A	#N/A	#N/A	#N/A	#N/A	#N/A	#N/A	#N/A	#N/A	#N/A	#N/A	#N/A	#N/A
Chr01_1232188_1240287	Pig.03785,MSTRG.34	Chr01	+	1232188	1240287	GTAG	exon	#N/A	#N/A	#N/A	#N/A	#N/A	#N/A	#N/A	#N/A	#N/A	#N/A	#N/A	#N/A	#N/A	#N/A	#N/A	#N/A	#N/A	#N/A
Chr01_1232188_1244803	Pig.03785,MSTRG.34	Chr01	+	1232188	1244803	GTAG	exon	#N/A	#N/A	#N/A	#N/A	#N/A	#N/A	#N/A	#N/A	#N/A	#N/A	#N/A	#N/A	#N/A	#N/A	#N/A	#N/A	#N/A	#N/A
Chr01_1232188_1249118	0	Chr01	+	1232188	1249118	GTAG	intergenic_region	#N/A	#N/A	#N/A	#N/A	#N/A	#N/A	#N/A	#N/A	#N/A	#N/A	#N/A	#N/A	#N/A	#N/A	#N/A	#N/A	#N/A	#N/A
Chr01_123269900_123272549	Pig.10767	Chr01	+	123269900	123272549	GTAG	intron	SPRED1-201	sprouty-related, EVH1 domain-containing protein 1 isoform X1 [Sus scrofa]	XP_003121670.3	sprouty-related, EVH1 domain-containing protein 1 isoform X1 [Sus scrofa]	GO:0016020;GO:0005829;GO:0009966;GO:0031410;GO:0005173;GO:0010923;GO:0090051;GO:0010801;GO:0000188;GO:0019901;GO:0006469;GO:0019902;GO:0060979;GO:0007275;GO:0030291;GO:0043517;GO:0005634;GO:0070373;GO:0090311;GO:0043409;GO:0016525	cellular_component;cellular_component;biological_process;cellular_component;molecular_function;biological_process;biological_process;biological_process;biological_process;molecular_function;biological_process;molecular_function;biological_process;biological_process;molecular_function;biological_process;cellular_component;biological_process;biological_process;biological_process;biological_process	membrane;cytosol;regulation of signal transduction;cytoplasmic vesicle;stem cell factor receptor binding;negative regulation of phosphatase activity;negative regulation of cell migration involved in sprouting angiogenesis;negative regulation of peptidyl-threonine phosphorylation;inactivation of MAPK activity;protein kinase binding;negative regulation of protein kinase activity;phosphatase binding…	K04703	SPRED	0	0	ENOG4112CZ7	S:Function unknown	sp|Q7Z699|SPRE1_HUMAN	Sprouty-related, EVH1 domain-containing protein 1 OS=Homo sapiens OX=9606 GN=SPRED1 PE=1 SV=2	PF05210.13;PF00568.23	Sprouty;WH1	Sprouty;WH1
Chr01_123269900_123292667	Pig.10767	Chr01	+	123269900	123292667	GTAG	exon	SPRED1-201	sprouty-related, EVH1 domain-containing protein 1 isoform X1 [Sus scrofa]	XP_003121670.3	sprouty-related, EVH1 domain-containing protein 1 isoform X1 [Sus scrofa]	GO:0016020;GO:0005829;GO:0009966;GO:0031410;GO:0005173;GO:0010923;GO:0090051;GO:0010801;GO:0000188;GO:0019901;GO:0006469;GO:0019902;GO:0060979;GO:0007275;GO:0030291;GO:0043517;GO:0005634;GO:0070373;GO:0090311;GO:0043409;GO:0016525	cellular_component;cellular_component;biological_process;cellular_component;molecular_function;biological_process;biological_process;biological_process;biological_process;molecular_function;biological_process;molecular_function;biological_process;biological_process;molecular_function;biological_process;cellular_component;biological_process;biological_process;biological_process;biological_process	membrane;cytosol;regulation of signal transduction;cytoplasmic vesicle;stem cell factor receptor binding;negative regulation of phosphatase activity;negative regulation of cell migration involved in sprouting angiogenesis;negative regulation of peptidyl-threonine phosphorylation;inactivation of MAPK activity;protein kinase binding;negative regulation of protein kinase activity;phosphatase binding…	K04703	SPRED	0	0	ENOG4112CZ7	S:Function unknown	sp|Q7Z699|SPRE1_HUMAN	Sprouty-related, EVH1 domain-containing protein 1 OS=Homo sapiens OX=9606 GN=SPRED1 PE=1 SV=2	PF05210.13;PF00568.23	Sprouty;WH1	Sprouty;WH1
Chr01_123269900_123306601	Pig.10767	Chr01	+	123269900	123306601	GTAG	exon	SPRED1-201	sprouty-related, EVH1 domain-containing protein 1 isoform X1 [Sus scrofa]	XP_003121670.3	sprouty-related, EVH1 domain-containing protein 1 isoform X1 [Sus scrofa]	GO:0016020;GO:0005829;GO:0009966;GO:0031410;GO:0005173;GO:0010923;GO:0090051;GO:0010801;GO:0000188;GO:0019901;GO:0006469;GO:0019902;GO:0060979;GO:0007275;GO:0030291;GO:0043517;GO:0005634;GO:0070373;GO:0090311;GO:0043409;GO:0016525	cellular_component;cellular_component;biological_process;cellular_component;molecular_function;biological_process;biological_process;biological_process;biological_process;molecular_function;biological_process;molecular_function;biological_process;biological_process;molecular_function;biological_process;cellular_component;biological_process;biological_process;biological_process;biological_process	membrane;cytosol;regulation of signal transduction;cytoplasmic vesicle;stem cell factor receptor binding;negative regulation of phosphatase activity;negative regulation of cell migration involved in sprouting angiogenesis;negative regulation of peptidyl-threonine phosphorylation;inactivation of MAPK activity;protein kinase binding;negative regulation of protein kinase activity;phosphatase binding…	K04703	SPRED	0	0	ENOG4112CZ7	S:Function unknown	sp|Q7Z699|SPRE1_HUMAN	Sprouty-related, EVH1 domain-containing protein 1 OS=Homo sapiens OX=9606 GN=SPRED1 PE=1 SV=2	PF05210.13;PF00568.23	Sprouty;WH1	Sprouty;WH1
Chr01_123269906_123306601	Pig.10767	Chr01	+	123269906	123306601	GTAG	intron	SPRED1-201	sprouty-related, EVH1 domain-containing protein 1 isoform X1 [Sus scrofa]	XP_003121670.3	sprouty-related, EVH1 domain-containing protein 1 isoform X1 [Sus scrofa]	GO:0016020;GO:0005829;GO:0009966;GO:0031410;GO:0005173;GO:0010923;GO:0090051;GO:0010801;GO:0000188;GO:0019901;GO:0006469;GO:0019902;GO:0060979;GO:0007275;GO:0030291;GO:0043517;GO:0005634;GO:0070373;GO:0090311;GO:0043409;GO:0016525	cellular_component;cellular_component;biological_process;cellular_component;molecular_function;biological_process;biological_process;biological_process;biological_process;molecular_function;biological_process;molecular_function;biological_process;biological_process;molecular_function;biological_process;cellular_component;biological_process;biological_process;biological_process;biological_process	membrane;cytosol;regulation of signal transduction;cytoplasmic vesicle;stem cell factor receptor binding;negative regulation of phosphatase activity;negative regulation of cell migration involved in sprouting angiogenesis;negative regulation of peptidyl-threonine phosphorylation;inactivation of MAPK activity;protein kinase binding;negative regulation of protein kinase activity;phosphatase binding…	K04703	SPRED	0	0	ENOG4112CZ7	S:Function unknown	sp|Q7Z699|SPRE1_HUMAN	Sprouty-related, EVH1 domain-containing protein 1 OS=Homo sapiens OX=9606 GN=SPRED1 PE=1 SV=2	PF05210.13;PF00568.23	Sprouty;WH1	Sprouty;WH1
Chr01_123423635_123431947	Pig.10766	Chr01	+	123423635	123431947	GTAG	exon	FAM98B-201	protein FAM98B [Sus scrofa]	XP_005659821.1	protein FAM98B [Sus scrofa]	GO:0008284;GO:0005737;GO:0072669;GO:0005654;GO:0008276;GO:0010628;GO:0042802	biological_process;cellular_component;cellular_component;cellular_component;molecular_function;biological_process;molecular_function	positive regulation of cell proliferation;cytoplasm;tRNA-splicing ligase complex;nucleoplasm;protein methyltransferase activity;positive regulation of gene expression;identical protein binding	K15434	FAM98B	0	0	ENOG4111GTB	S:Function unknown	sp|Q52LJ0|FA98B_HUMAN	Protein FAM98B OS=Homo sapiens OX=9606 GN=FAM98B PE=1 SV=2	PF10239.9	DUF2465	DUF2465
Chr01_123423635_123438359	Pig.10766	Chr01	+	123423635	123438359	GTAG	exon	FAM98B-201	protein FAM98B [Sus scrofa]	XP_005659821.1	protein FAM98B [Sus scrofa]	GO:0008284;GO:0005737;GO:0072669;GO:0005654;GO:0008276;GO:0010628;GO:0042802	biological_process;cellular_component;cellular_component;cellular_component;molecular_function;biological_process;molecular_function	positive regulation of cell proliferation;cytoplasm;tRNA-splicing ligase complex;nucleoplasm;protein methyltransferase activity;positive regulation of gene expression;identical protein binding	K15434	FAM98B	0	0	ENOG4111GTB	S:Function unknown	sp|Q52LJ0|FA98B_HUMAN	Protein FAM98B OS=Homo sapiens OX=9606 GN=FAM98B PE=1 SV=2	PF10239.9	DUF2465	DUF2465
Chr01_123463316_123478450	Pig.10765	Chr01	-	123463316	123478450	CTAC	exon	RASGRP1-201	RAS guanyl-releasing protein 1 isoform X1 [Sus scrofa]	XP_003121651.1	RAS guanyl-releasing protein 1 isoform X1 [Sus scrofa]	GO:0005088;GO:0033089;GO:0032825;GO:0005085;GO:0046579;GO:0043406;GO:0008270;GO:0007264;GO:0019992;GO:0047496;GO:0043303;GO:0042629;GO:0002437;GO:0032252;GO:0045954;GO:0005509;GO:0032725;GO:0001786;GO:0042803;GO:0005794;GO:0032760;GO:1902715;GO:0046330;GO:0031210;GO:0005886;GO:0014066;GO:0051259;GO:0005829;GO:0090630;GO:0001816;GO:0070374	molecular_function;biological_process;biological_process;molecular_function;biological_process;biological_process;molecular_function;biological_process;molecular_function;biological_process;biological_process;cellular_component;biological_process;biological_process;biological_process;molecular_function;biological_process;molecular_function;molecular_function;cellular_component;biological_process;…	Ras guanyl-nucleotide exchange factor activity;positive regulation of T cell differentiation in thymus;positive regulation of natural killer cell differentiation;guanyl-nucleotide exchange factor activity;positive regulation of Ras protein signal transduction;positive regulation of MAP kinase activity;zinc ion binding;small GTPase mediated signal transduction;diacylglycerol binding;vesicle transp…	K04350	RASGRP1	map04014	Ras signaling pathway	ENOG410ZKZ2	Z:Cytoskeleton	sp|O95267|GRP1_HUMAN	RAS guanyl-releasing protein 1 OS=Homo sapiens OX=9606 GN=RASGRP1 PE=1 SV=2	PF00617.19;PF00130.22;PF13405.6;PF00618.20;PF13499.6;PF00036.32;PF13202.6	RasGEF;C1_1;EF-hand_6;RasGEF_N;EF-hand_7;EF-hand_1;EF-hand_5	RasGEF;C1_1;EF-hand_6;RasGEF_N;EF-hand_7;EF-hand_1;EF-hand_5
Chr01_123735510_123741473	0	Chr01	-	123735510	123741473	CTAC	intergenic_region	#N/A	#N/A	#N/A	#N/A	#N/A	#N/A	#N/A	#N/A	#N/A	#N/A	#N/A	#N/A	#N/A	#N/A	#N/A	#N/A	#N/A	#N/A
Chr01_124012410_124015381	0	Chr01	-	124012410	124015381	CTAC	intergenic_region	#N/A	#N/A	#N/A	#N/A	#N/A	#N/A	#N/A	#N/A	#N/A	#N/A	#N/A	#N/A	#N/A	#N/A	#N/A	#N/A	#N/A	#N/A
Chr01_124499339_124500136	Pig.10764	Chr01	+	124499339	124500136	GTAG	exon	THBS1-201	thrombospondin-1 precursor [Sus scrofa]	NP_001231465.1	thrombospondin-1 precursor [Sus scrofa]	GO:0000187;GO:1902043;GO:0005201;GO:0018149;GO:0070052;GO:0009897;GO:0042493;GO:0070051;GO:0048266;GO:0090051;GO:0032026;GO:0050921;GO:0002605;GO:0051897;GO:0005783;GO:0031091;GO:0005615;GO:0043652;GO:0042535;GO:0050840;GO:0010751;GO:0045766;GO:0010748;GO:0005509;GO:0032695;GO:1903588;GO:0010763;GO:0016477;GO:0001786;GO:0001968;GO:0005178;GO:2000379;GO:0048661;GO:0009986;GO:0002581;GO:0017134;GO:…	biological_process;biological_process;molecular_function;biological_process;molecular_function;cellular_component;biological_process;molecular_function;biological_process;biological_process;biological_process;biological_process;biological_process;biological_process;cellular_component;cellular_component;cellular_component;biological_process;biological_process;molecular_function;biological_process;…	activation of MAPK activity;positive regulation of extrinsic apoptotic signaling pathway via death domain receptors;extracellular matrix structural constituent;peptide cross-linking;collagen V binding;external side of plasma membrane;response to drug;fibrinogen binding;behavioral response to pain;negative regulation of cell migration involved in sprouting angiogenesis;response to magnesium ion;po…	K16857	THBS1	map05206	MicroRNAs in cancer	ENOG410XQKE	Z:Cytoskeleton	sp|P07996|TSP1_HUMAN	Thrombospondin-1 OS=Homo sapiens OX=9606 GN=THBS1 PE=1 SV=2	PF05735.12;PF02412.18;PF00090.19;PF00093.18;PF12947.7;PF07645.15;PF13385.6;PF02210.24;PF12662.7	TSP_C;TSP_3;TSP_1;VWC;EGF_3;EGF_CA;Laminin_G_3;Laminin_G_2;cEGF	TSP_C;TSP_3;TSP_1;VWC;EGF_3;EGF_CA;Laminin_G_3;Laminin_G_2;cEGF
Chr01_124506913_124507338	MSTRG.1589,Pig.10764	Chr01	+	124506913	124507338	GTAG	exon	#N/A	#N/A	#N/A	#N/A	#N/A	#N/A	#N/A	#N/A	#N/A	#N/A	#N/A	#N/A	#N/A	#N/A	#N/A	#N/A	#N/A	#N/A
Chr01_124648864_124671681	Pig.10763	Chr01	-	124648864	124671681	CTAC	intron	FSIP1-201	fibrous sheath-interacting protein 1 isoform X1 [Sus scrofa]	XP_020953608.1	fibrous sheath-interacting protein 1 isoform X1 [Sus scrofa]	0	0	0	0	0	0	0	ENOG41120JM	S:Function unknown	sp|Q8NA03|FSIP1_HUMAN	Fibrous sheath-interacting protein 1 OS=Homo sapiens OX=9606 GN=FSIP1 PE=2 SV=1	PF15554.6	FSIP1	FSIP1
Chr01_124648864_124715619	0	Chr01	-	124648864	124715619	CTAC	intergenic_region	#N/A	#N/A	#N/A	#N/A	#N/A	#N/A	#N/A	#N/A	#N/A	#N/A	#N/A	#N/A	#N/A	#N/A	#N/A	#N/A	#N/A	#N/A
Chr01_124899674_124913642	Pig.10761	Chr01	+	124899674	124913642	GTAG	exon	EIF2AK4-202	eIF-2-alpha kinase GCN2 isoform X1 [Sus scrofa]	XP_020953532.1	eIF-2-alpha kinase GCN2 isoform X1 [Sus scrofa]	GO:0003743;GO:0000077;GO:0005524;GO:0004694	molecular_function;biological_process;molecular_function;molecular_function	translation initiation factor activity;DNA damage checkpoint;ATP binding;eukaryotic translation initiation factor 2alpha kinase activity	K16196	EIF2AK4	map05164	Influenza A	COG0124	J:Translation, ribosomal structure and biogenesis	sp|Q9P2K8|E2AK4_HUMAN	eIF-2-alpha kinase GCN2 OS=Homo sapiens OX=9606 GN=EIF2AK4 PE=1 SV=3	PF00069.25;PF07714.17;PF12745.7;PF13393.6;PF05773.22	Pkinase;Pkinase_Tyr;HGTP_anticodon2;tRNA-synt_His;RWD	Pkinase;Pkinase_Tyr;HGTP_anticodon2;tRNA-synt_His;RWD
Chr01_124899674_124923359	Pig.10761	Chr01	+	124899674	124923359	GTAG	exon	EIF2AK4-202	eIF-2-alpha kinase GCN2 isoform X1 [Sus scrofa]	XP_020953532.1	eIF-2-alpha kinase GCN2 isoform X1 [Sus scrofa]	GO:0003743;GO:0000077;GO:0005524;GO:0004694	molecular_function;biological_process;molecular_function;molecular_function	translation initiation factor activity;DNA damage checkpoint;ATP binding;eukaryotic translation initiation factor 2alpha kinase activity	K16196	EIF2AK4	map05164	Influenza A	COG0124	J:Translation, ribosomal structure and biogenesis	sp|Q9P2K8|E2AK4_HUMAN	eIF-2-alpha kinase GCN2 OS=Homo sapiens OX=9606 GN=EIF2AK4 PE=1 SV=3	PF00069.25;PF07714.17;PF12745.7;PF13393.6;PF05773.22	Pkinase;Pkinase_Tyr;HGTP_anticodon2;tRNA-synt_His;RWD	Pkinase;Pkinase_Tyr;HGTP_anticodon2;tRNA-synt_His;RWD
Chr01_124899674_124927011	Pig.10761	Chr01	+	124899674	124927011	GTAG	exon	EIF2AK4-202	eIF-2-alpha kinase GCN2 isoform X1 [Sus scrofa]	XP_020953532.1	eIF-2-alpha kinase GCN2 isoform X1 [Sus scrofa]	GO:0003743;GO:0000077;GO:0005524;GO:0004694	molecular_function;biological_process;molecular_function;molecular_function	translation initiation factor activity;DNA damage checkpoint;ATP binding;eukaryotic translation initiation factor 2alpha kinase activity	K16196	EIF2AK4	map05164	Influenza A	COG0124	J:Translation, ribosomal structure and biogenesis	sp|Q9P2K8|E2AK4_HUMAN	eIF-2-alpha kinase GCN2 OS=Homo sapiens OX=9606 GN=EIF2AK4 PE=1 SV=3	PF00069.25;PF07714.17;PF12745.7;PF13393.6;PF05773.22	Pkinase;Pkinase_Tyr;HGTP_anticodon2;tRNA-synt_His;RWD	Pkinase;Pkinase_Tyr;HGTP_anticodon2;tRNA-synt_His;RWD
Chr01_124899674_124970961	Pig.10761	Chr01	+	124899674	124970961	GTAG	exon	EIF2AK4-202	eIF-2-alpha kinase GCN2 isoform X1 [Sus scrofa]	XP_020953532.1	eIF-2-alpha kinase GCN2 isoform X1 [Sus scrofa]	GO:0003743;GO:0000077;GO:0005524;GO:0004694	molecular_function;biological_process;molecular_function;molecular_function	translation initiation factor activity;DNA damage checkpoint;ATP binding;eukaryotic translation initiation factor 2alpha kinase activity	K16196	EIF2AK4	map05164	Influenza A	COG0124	J:Translation, ribosomal structure and biogenesis	sp|Q9P2K8|E2AK4_HUMAN	eIF-2-alpha kinase GCN2 OS=Homo sapiens OX=9606 GN=EIF2AK4 PE=1 SV=3	PF00069.25;PF07714.17;PF12745.7;PF13393.6;PF05773.22	Pkinase;Pkinase_Tyr;HGTP_anticodon2;tRNA-synt_His;RWD	Pkinase;Pkinase_Tyr;HGTP_anticodon2;tRNA-synt_His;RWD
Chr01_124909314_124913642	Pig.10761	Chr01	+	124909314	124913642	GTAG	exon	EIF2AK4-202	eIF-2-alpha kinase GCN2 isoform X1 [Sus scrofa]	XP_020953532.1	eIF-2-alpha kinase GCN2 isoform X1 [Sus scrofa]	GO:0003743;GO:0000077;GO:0005524;GO:0004694	molecular_function;biological_process;molecular_function;molecular_function	translation initiation factor activity;DNA damage checkpoint;ATP binding;eukaryotic translation initiation factor 2alpha kinase activity	K16196	EIF2AK4	map05164	Influenza A	COG0124	J:Translation, ribosomal structure and biogenesis	sp|Q9P2K8|E2AK4_HUMAN	eIF-2-alpha kinase GCN2 OS=Homo sapiens OX=9606 GN=EIF2AK4 PE=1 SV=3	PF00069.25;PF07714.17;PF12745.7;PF13393.6;PF05773.22	Pkinase;Pkinase_Tyr;HGTP_anticodon2;tRNA-synt_His;RWD	Pkinase;Pkinase_Tyr;HGTP_anticodon2;tRNA-synt_His;RWD
Chr01_124920650_124927011	Pig.10761	Chr01	+	124920650	124927011	GTAG	intron	EIF2AK4-202	eIF-2-alpha kinase GCN2 isoform X1 [Sus scrofa]	XP_020953532.1	eIF-2-alpha kinase GCN2 isoform X1 [Sus scrofa]	GO:0003743;GO:0000077;GO:0005524;GO:0004694	molecular_function;biological_process;molecular_function;molecular_function	translation initiation factor activity;DNA damage checkpoint;ATP binding;eukaryotic translation initiation factor 2alpha kinase activity	K16196	EIF2AK4	map05164	Influenza A	COG0124	J:Translation, ribosomal structure and biogenesis	sp|Q9P2K8|E2AK4_HUMAN	eIF-2-alpha kinase GCN2 OS=Homo sapiens OX=9606 GN=EIF2AK4 PE=1 SV=3	PF00069.25;PF07714.17;PF12745.7;PF13393.6;PF05773.22	Pkinase;Pkinase_Tyr;HGTP_anticodon2;tRNA-synt_His;RWD	Pkinase;Pkinase_Tyr;HGTP_anticodon2;tRNA-synt_His;RWD
Chr01_124923244_124927011	Pig.10761	Chr01	+	124923244	124927011	GTAG	exon	EIF2AK4-202	eIF-2-alpha kinase GCN2 isoform X1 [Sus scrofa]	XP_020953532.1	eIF-2-alpha kinase GCN2 isoform X1 [Sus scrofa]	GO:0003743;GO:0000077;GO:0005524;GO:0004694	molecular_function;biological_process;molecular_function;molecular_function	translation initiation factor activity;DNA damage checkpoint;ATP binding;eukaryotic translation initiation factor 2alpha kinase activity	K16196	EIF2AK4	map05164	Influenza A	COG0124	J:Translation, ribosomal structure and biogenesis	sp|Q9P2K8|E2AK4_HUMAN	eIF-2-alpha kinase GCN2 OS=Homo sapiens OX=9606 GN=EIF2AK4 PE=1 SV=3	PF00069.25;PF07714.17;PF12745.7;PF13393.6;PF05773.22	Pkinase;Pkinase_Tyr;HGTP_anticodon2;tRNA-synt_His;RWD	Pkinase;Pkinase_Tyr;HGTP_anticodon2;tRNA-synt_His;RWD
Chr01_124934209_124955995	Pig.10761	Chr01	+	124934209	124955995	GTAG	exon	EIF2AK4-202	eIF-2-alpha kinase GCN2 isoform X1 [Sus scrofa]	XP_020953532.1	eIF-2-alpha kinase GCN2 isoform X1 [Sus scrofa]	GO:0003743;GO:0000077;GO:0005524;GO:0004694	molecular_function;biological_process;molecular_function;molecular_function	translation initiation factor activity;DNA damage checkpoint;ATP binding;eukaryotic translation initiation factor 2alpha kinase activity	K16196	EIF2AK4	map05164	Influenza A	COG0124	J:Translation, ribosomal structure and biogenesis	sp|Q9P2K8|E2AK4_HUMAN	eIF-2-alpha kinase GCN2 OS=Homo sapiens OX=9606 GN=EIF2AK4 PE=1 SV=3	PF00069.25;PF07714.17;PF12745.7;PF13393.6;PF05773.22	Pkinase;Pkinase_Tyr;HGTP_anticodon2;tRNA-synt_His;RWD	Pkinase;Pkinase_Tyr;HGTP_anticodon2;tRNA-synt_His;RWD
Chr01_124942676_124968800	Pig.10761	Chr01	+	124942676	124968800	GTAG	intron	EIF2AK4-202	eIF-2-alpha kinase GCN2 isoform X1 [Sus scrofa]	XP_020953532.1	eIF-2-alpha kinase GCN2 isoform X1 [Sus scrofa]	GO:0003743;GO:0000077;GO:0005524;GO:0004694	molecular_function;biological_process;molecular_function;molecular_function	translation initiation factor activity;DNA damage checkpoint;ATP binding;eukaryotic translation initiation factor 2alpha kinase activity	K16196	EIF2AK4	map05164	Influenza A	COG0124	J:Translation, ribosomal structure and biogenesis	sp|Q9P2K8|E2AK4_HUMAN	eIF-2-alpha kinase GCN2 OS=Homo sapiens OX=9606 GN=EIF2AK4 PE=1 SV=3	PF00069.25;PF07714.17;PF12745.7;PF13393.6;PF05773.22	Pkinase;Pkinase_Tyr;HGTP_anticodon2;tRNA-synt_His;RWD	Pkinase;Pkinase_Tyr;HGTP_anticodon2;tRNA-synt_His;RWD
Chr01_124952169_124955995	Pig.10761	Chr01	+	124952169	124955995	GTAG	exon	EIF2AK4-202	eIF-2-alpha kinase GCN2 isoform X1 [Sus scrofa]	XP_020953532.1	eIF-2-alpha kinase GCN2 isoform X1 [Sus scrofa]	GO:0003743;GO:0000077;GO:0005524;GO:0004694	molecular_function;biological_process;molecular_function;molecular_function	translation initiation factor activity;DNA damage checkpoint;ATP binding;eukaryotic translation initiation factor 2alpha kinase activity	K16196	EIF2AK4	map05164	Influenza A	COG0124	J:Translation, ribosomal structure and biogenesis	sp|Q9P2K8|E2AK4_HUMAN	eIF-2-alpha kinase GCN2 OS=Homo sapiens OX=9606 GN=EIF2AK4 PE=1 SV=3	PF00069.25;PF07714.17;PF12745.7;PF13393.6;PF05773.22	Pkinase;Pkinase_Tyr;HGTP_anticodon2;tRNA-synt_His;RWD	Pkinase;Pkinase_Tyr;HGTP_anticodon2;tRNA-synt_His;RWD
Chr01_124955894_124961870	Pig.10761	Chr01	+	124955894	124961870	GTAG	exon	EIF2AK4-202	eIF-2-alpha kinase GCN2 isoform X1 [Sus scrofa]	XP_020953532.1	eIF-2-alpha kinase GCN2 isoform X1 [Sus scrofa]	GO:0003743;GO:0000077;GO:0005524;GO:0004694	molecular_function;biological_process;molecular_function;molecular_function	translation initiation factor activity;DNA damage checkpoint;ATP binding;eukaryotic translation initiation factor 2alpha kinase activity	K16196	EIF2AK4	map05164	Influenza A	COG0124	J:Translation, ribosomal structure and biogenesis	sp|Q9P2K8|E2AK4_HUMAN	eIF-2-alpha kinase GCN2 OS=Homo sapiens OX=9606 GN=EIF2AK4 PE=1 SV=3	PF00069.25;PF07714.17;PF12745.7;PF13393.6;PF05773.22	Pkinase;Pkinase_Tyr;HGTP_anticodon2;tRNA-synt_His;RWD	Pkinase;Pkinase_Tyr;HGTP_anticodon2;tRNA-synt_His;RWD
Chr01_124955894_124964606	Pig.10761	Chr01	+	124955894	124964606	GTAG	exon	EIF2AK4-202	eIF-2-alpha kinase GCN2 isoform X1 [Sus scrofa]	XP_020953532.1	eIF-2-alpha kinase GCN2 isoform X1 [Sus scrofa]	GO:0003743;GO:0000077;GO:0005524;GO:0004694	molecular_function;biological_process;molecular_function;molecular_function	translation initiation factor activity;DNA damage checkpoint;ATP binding;eukaryotic translation initiation factor 2alpha kinase activity	K16196	EIF2AK4	map05164	Influenza A	COG0124	J:Translation, ribosomal structure and biogenesis	sp|Q9P2K8|E2AK4_HUMAN	eIF-2-alpha kinase GCN2 OS=Homo sapiens OX=9606 GN=EIF2AK4 PE=1 SV=3	PF00069.25;PF07714.17;PF12745.7;PF13393.6;PF05773.22	Pkinase;Pkinase_Tyr;HGTP_anticodon2;tRNA-synt_His;RWD	Pkinase;Pkinase_Tyr;HGTP_anticodon2;tRNA-synt_His;RWD
Chr01_124961634_124964606	Pig.10761	Chr01	+	124961634	124964606	GTAG	exon	EIF2AK4-202	eIF-2-alpha kinase GCN2 isoform X1 [Sus scrofa]	XP_020953532.1	eIF-2-alpha kinase GCN2 isoform X1 [Sus scrofa]	GO:0003743;GO:0000077;GO:0005524;GO:0004694	molecular_function;biological_process;molecular_function;molecular_function	translation initiation factor activity;DNA damage checkpoint;ATP binding;eukaryotic translation initiation factor 2alpha kinase activity	K16196	EIF2AK4	map05164	Influenza A	COG0124	J:Translation, ribosomal structure and biogenesis	sp|Q9P2K8|E2AK4_HUMAN	eIF-2-alpha kinase GCN2 OS=Homo sapiens OX=9606 GN=EIF2AK4 PE=1 SV=3	PF00069.25;PF07714.17;PF12745.7;PF13393.6;PF05773.22	Pkinase;Pkinase_Tyr;HGTP_anticodon2;tRNA-synt_His;RWD	Pkinase;Pkinase_Tyr;HGTP_anticodon2;tRNA-synt_His;RWD
Chr01_124964000_124968800	Pig.10761	Chr01	+	124964000	124968800	GTAG	exon	EIF2AK4-202	eIF-2-alpha kinase GCN2 isoform X1 [Sus scrofa]	XP_020953532.1	eIF-2-alpha kinase GCN2 isoform X1 [Sus scrofa]	GO:0003743;GO:0000077;GO:0005524;GO:0004694	molecular_function;biological_process;molecular_function;molecular_function	translation initiation factor activity;DNA damage checkpoint;ATP binding;eukaryotic translation initiation factor 2alpha kinase activity	K16196	EIF2AK4	map05164	Influenza A	COG0124	J:Translation, ribosomal structure and biogenesis	sp|Q9P2K8|E2AK4_HUMAN	eIF-2-alpha kinase GCN2 OS=Homo sapiens OX=9606 GN=EIF2AK4 PE=1 SV=3	PF00069.25;PF07714.17;PF12745.7;PF13393.6;PF05773.22	Pkinase;Pkinase_Tyr;HGTP_anticodon2;tRNA-synt_His;RWD	Pkinase;Pkinase_Tyr;HGTP_anticodon2;tRNA-synt_His;RWD
Chr01_124967165_124970961	Pig.10761	Chr01	+	124967165	124970961	GTAG	exon	EIF2AK4-202	eIF-2-alpha kinase GCN2 isoform X1 [Sus scrofa]	XP_020953532.1	eIF-2-alpha kinase GCN2 isoform X1 [Sus scrofa]	GO:0003743;GO:0000077;GO:0005524;GO:0004694	molecular_function;biological_process;molecular_function;molecular_function	translation initiation factor activity;DNA damage checkpoint;ATP binding;eukaryotic translation initiation factor 2alpha kinase activity	K16196	EIF2AK4	map05164	Influenza A	COG0124	J:Translation, ribosomal structure and biogenesis	sp|Q9P2K8|E2AK4_HUMAN	eIF-2-alpha kinase GCN2 OS=Homo sapiens OX=9606 GN=EIF2AK4 PE=1 SV=3	PF00069.25;PF07714.17;PF12745.7;PF13393.6;PF05773.22	Pkinase;Pkinase_Tyr;HGTP_anticodon2;tRNA-synt_His;RWD	Pkinase;Pkinase_Tyr;HGTP_anticodon2;tRNA-synt_His;RWD
Chr01_124967165_124977858	Pig.10761	Chr01	+	124967165	124977858	GTAG	exon	EIF2AK4-202	eIF-2-alpha kinase GCN2 isoform X1 [Sus scrofa]	XP_020953532.1	eIF-2-alpha kinase GCN2 isoform X1 [Sus scrofa]	GO:0003743;GO:0000077;GO:0005524;GO:0004694	molecular_function;biological_process;molecular_function;molecular_function	translation initiation factor activity;DNA damage checkpoint;ATP binding;eukaryotic translation initiation factor 2alpha kinase activity	K16196	EIF2AK4	map05164	Influenza A	COG0124	J:Translation, ribosomal structure and biogenesis	sp|Q9P2K8|E2AK4_HUMAN	eIF-2-alpha kinase GCN2 OS=Homo sapiens OX=9606 GN=EIF2AK4 PE=1 SV=3	PF00069.25;PF07714.17;PF12745.7;PF13393.6;PF05773.22	Pkinase;Pkinase_Tyr;HGTP_anticodon2;tRNA-synt_His;RWD	Pkinase;Pkinase_Tyr;HGTP_anticodon2;tRNA-synt_His;RWD
Chr01_124967165_124992261	Pig.10761	Chr01	+	124967165	124992261	GTAG	exon	EIF2AK4-202	eIF-2-alpha kinase GCN2 isoform X1 [Sus scrofa]	XP_020953532.1	eIF-2-alpha kinase GCN2 isoform X1 [Sus scrofa]	GO:0003743;GO:0000077;GO:0005524;GO:0004694	molecular_function;biological_process;molecular_function;molecular_function	translation initiation factor activity;DNA damage checkpoint;ATP binding;eukaryotic translation initiation factor 2alpha kinase activity	K16196	EIF2AK4	map05164	Influenza A	COG0124	J:Translation, ribosomal structure and biogenesis	sp|Q9P2K8|E2AK4_HUMAN	eIF-2-alpha kinase GCN2 OS=Homo sapiens OX=9606 GN=EIF2AK4 PE=1 SV=3	PF00069.25;PF07714.17;PF12745.7;PF13393.6;PF05773.22	Pkinase;Pkinase_Tyr;HGTP_anticodon2;tRNA-synt_His;RWD	Pkinase;Pkinase_Tyr;HGTP_anticodon2;tRNA-synt_His;RWD
Chr01_124975397_124993874	Pig.10761	Chr01	+	124975397	124993874	GTAG	exon	EIF2AK4-202	eIF-2-alpha kinase GCN2 isoform X1 [Sus scrofa]	XP_020953532.1	eIF-2-alpha kinase GCN2 isoform X1 [Sus scrofa]	GO:0003743;GO:0000077;GO:0005524;GO:0004694	molecular_function;biological_process;molecular_function;molecular_function	translation initiation factor activity;DNA damage checkpoint;ATP binding;eukaryotic translation initiation factor 2alpha kinase activity	K16196	EIF2AK4	map05164	Influenza A	COG0124	J:Translation, ribosomal structure and biogenesis	sp|Q9P2K8|E2AK4_HUMAN	eIF-2-alpha kinase GCN2 OS=Homo sapiens OX=9606 GN=EIF2AK4 PE=1 SV=3	PF00069.25;PF07714.17;PF12745.7;PF13393.6;PF05773.22	Pkinase;Pkinase_Tyr;HGTP_anticodon2;tRNA-synt_His;RWD	Pkinase;Pkinase_Tyr;HGTP_anticodon2;tRNA-synt_His;RWD
Chr01_125119570_125128579	Pig.10758	Chr01	+	125119570	125128579	GTAG	exon	BUB1B	mitotic checkpoint serine/threonine-protein kinase BUB1 beta isoform X1 [Sus scrofa]	XP_020953477.1	mitotic checkpoint serine/threonine-protein kinase BUB1 beta isoform X1 [Sus scrofa]	GO:0007094;GO:0005524;GO:0004672	biological_process;molecular_function;molecular_function	mitotic spindle assembly checkpoint;ATP binding;protein kinase activity	K06637	BUB1B, BUBR1, MAD3L	map04110	Cell cycle	ENOG410XUW7	S:Function unknown	sp|O60566|BUB1B_HUMAN	Mitotic checkpoint serine/threonine-protein kinase BUB1 beta OS=Homo sapiens OX=9606 GN=BUB1B PE=1 SV=3	PF08311.12;PF00069.25	Mad3_BUB1_I;Pkinase	Mad3_BUB1_I;Pkinase
Chr01_125119570_125134183	Pig.10758	Chr01	+	125119570	125134183	GTAG	exon	BUB1B	mitotic checkpoint serine/threonine-protein kinase BUB1 beta isoform X1 [Sus scrofa]	XP_020953477.1	mitotic checkpoint serine/threonine-protein kinase BUB1 beta isoform X1 [Sus scrofa]	GO:0007094;GO:0005524;GO:0004672	biological_process;molecular_function;molecular_function	mitotic spindle assembly checkpoint;ATP binding;protein kinase activity	K06637	BUB1B, BUBR1, MAD3L	map04110	Cell cycle	ENOG410XUW7	S:Function unknown	sp|O60566|BUB1B_HUMAN	Mitotic checkpoint serine/threonine-protein kinase BUB1 beta OS=Homo sapiens OX=9606 GN=BUB1B PE=1 SV=3	PF08311.12;PF00069.25	Mad3_BUB1_I;Pkinase	Mad3_BUB1_I;Pkinase
Chr01_125119570_125136534	Pig.10758	Chr01	+	125119570	125136534	GTAG	exon	BUB1B	mitotic checkpoint serine/threonine-protein kinase BUB1 beta isoform X1 [Sus scrofa]	XP_020953477.1	mitotic checkpoint serine/threonine-protein kinase BUB1 beta isoform X1 [Sus scrofa]	GO:0007094;GO:0005524;GO:0004672	biological_process;molecular_function;molecular_function	mitotic spindle assembly checkpoint;ATP binding;protein kinase activity	K06637	BUB1B, BUBR1, MAD3L	map04110	Cell cycle	ENOG410XUW7	S:Function unknown	sp|O60566|BUB1B_HUMAN	Mitotic checkpoint serine/threonine-protein kinase BUB1 beta OS=Homo sapiens OX=9606 GN=BUB1B PE=1 SV=3	PF08311.12;PF00069.25	Mad3_BUB1_I;Pkinase	Mad3_BUB1_I;Pkinase
Chr01_125124866_125134183	Pig.10758	Chr01	+	125124866	125134183	GTAG	exon	BUB1B	mitotic checkpoint serine/threonine-protein kinase BUB1 beta isoform X1 [Sus scrofa]	XP_020953477.1	mitotic checkpoint serine/threonine-protein kinase BUB1 beta isoform X1 [Sus scrofa]	GO:0007094;GO:0005524;GO:0004672	biological_process;molecular_function;molecular_function	mitotic spindle assembly checkpoint;ATP binding;protein kinase activity	K06637	BUB1B, BUBR1, MAD3L	map04110	Cell cycle	ENOG410XUW7	S:Function unknown	sp|O60566|BUB1B_HUMAN	Mitotic checkpoint serine/threonine-protein kinase BUB1 beta OS=Homo sapiens OX=9606 GN=BUB1B PE=1 SV=3	PF08311.12;PF00069.25	Mad3_BUB1_I;Pkinase	Mad3_BUB1_I;Pkinase
Chr01_125124866_125146786	Pig.10758	Chr01	+	125124866	125146786	GTAG	intron	BUB1B	mitotic checkpoint serine/threonine-protein kinase BUB1 beta isoform X1 [Sus scrofa]	XP_020953477.1	mitotic checkpoint serine/threonine-protein kinase BUB1 beta isoform X1 [Sus scrofa]	GO:0007094;GO:0005524;GO:0004672	biological_process;molecular_function;molecular_function	mitotic spindle assembly checkpoint;ATP binding;protein kinase activity	K06637	BUB1B, BUBR1, MAD3L	map04110	Cell cycle	ENOG410XUW7	S:Function unknown	sp|O60566|BUB1B_HUMAN	Mitotic checkpoint serine/threonine-protein kinase BUB1 beta OS=Homo sapiens OX=9606 GN=BUB1B PE=1 SV=3	PF08311.12;PF00069.25	Mad3_BUB1_I;Pkinase	Mad3_BUB1_I;Pkinase
Chr01_125125893_125128579	Pig.10758	Chr01	+	125125893	125128579	GTAG	exon	BUB1B	mitotic checkpoint serine/threonine-protein kinase BUB1 beta isoform X1 [Sus scrofa]	XP_020953477.1	mitotic checkpoint serine/threonine-protein kinase BUB1 beta isoform X1 [Sus scrofa]	GO:0007094;GO:0005524;GO:0004672	biological_process;molecular_function;molecular_function	mitotic spindle assembly checkpoint;ATP binding;protein kinase activity	K06637	BUB1B, BUBR1, MAD3L	map04110	Cell cycle	ENOG410XUW7	S:Function unknown	sp|O60566|BUB1B_HUMAN	Mitotic checkpoint serine/threonine-protein kinase BUB1 beta OS=Homo sapiens OX=9606 GN=BUB1B PE=1 SV=3	PF08311.12;PF00069.25	Mad3_BUB1_I;Pkinase	Mad3_BUB1_I;Pkinase
Chr01_125128294_125135153	Pig.10758	Chr01	+	125128294	125135153	GTAG	exon	BUB1B	mitotic checkpoint serine/threonine-protein kinase BUB1 beta isoform X1 [Sus scrofa]	XP_020953477.1	mitotic checkpoint serine/threonine-protein kinase BUB1 beta isoform X1 [Sus scrofa]	GO:0007094;GO:0005524;GO:0004672	biological_process;molecular_function;molecular_function	mitotic spindle assembly checkpoint;ATP binding;protein kinase activity	K06637	BUB1B, BUBR1, MAD3L	map04110	Cell cycle	ENOG410XUW7	S:Function unknown	sp|O60566|BUB1B_HUMAN	Mitotic checkpoint serine/threonine-protein kinase BUB1 beta OS=Homo sapiens OX=9606 GN=BUB1B PE=1 SV=3	PF08311.12;PF00069.25	Mad3_BUB1_I;Pkinase	Mad3_BUB1_I;Pkinase
Chr01_125133909_125136534	Pig.10758	Chr01	+	125133909	125136534	GTAG	exon	BUB1B	mitotic checkpoint serine/threonine-protein kinase BUB1 beta isoform X1 [Sus scrofa]	XP_020953477.1	mitotic checkpoint serine/threonine-protein kinase BUB1 beta isoform X1 [Sus scrofa]	GO:0007094;GO:0005524;GO:0004672	biological_process;molecular_function;molecular_function	mitotic spindle assembly checkpoint;ATP binding;protein kinase activity	K06637	BUB1B, BUBR1, MAD3L	map04110	Cell cycle	ENOG410XUW7	S:Function unknown	sp|O60566|BUB1B_HUMAN	Mitotic checkpoint serine/threonine-protein kinase BUB1 beta OS=Homo sapiens OX=9606 GN=BUB1B PE=1 SV=3	PF08311.12;PF00069.25	Mad3_BUB1_I;Pkinase	Mad3_BUB1_I;Pkinase
Chr01_125135967_125141223	Pig.10758	Chr01	+	125135967	125141223	GTAG	exon	BUB1B	mitotic checkpoint serine/threonine-protein kinase BUB1 beta isoform X1 [Sus scrofa]	XP_020953477.1	mitotic checkpoint serine/threonine-protein kinase BUB1 beta isoform X1 [Sus scrofa]	GO:0007094;GO:0005524;GO:0004672	biological_process;molecular_function;molecular_function	mitotic spindle assembly checkpoint;ATP binding;protein kinase activity	K06637	BUB1B, BUBR1, MAD3L	map04110	Cell cycle	ENOG410XUW7	S:Function unknown	sp|O60566|BUB1B_HUMAN	Mitotic checkpoint serine/threonine-protein kinase BUB1 beta OS=Homo sapiens OX=9606 GN=BUB1B PE=1 SV=3	PF08311.12;PF00069.25	Mad3_BUB1_I;Pkinase	Mad3_BUB1_I;Pkinase
Chr01_125320012_125321155	Pig.10753	Chr01	+	125320012	125321155	GTAG	exon	IVD-204	small kinetochore-associated protein isoform X2 [Sus scrofa]	XP_005659809.1	small kinetochore-associated protein isoform X2 [Sus scrofa]	GO:0007059;GO:0051988;GO:0000776;GO:0007051	biological_process;biological_process;cellular_component;biological_process	chromosome segregation;regulation of attachment of spindle microtubules to kinetochore;kinetochore;spindle organization	0	0	0	0	ENOG4111DW5	Z:Cytoskeleton	sp|Q9Y448|SKAP_HUMAN	Small kinetochore-associated protein OS=Homo sapiens OX=9606 GN=KNSTRN PE=1 SV=2	0	0	0
Chr01_125329892_125340513	Pig.10752	Chr01	-	125329892	125340513	CTAC	intron	IVD-204	isovaleryl-CoA dehydrogenase, mitochondrial [Sus scrofa]	NP_001161107.1	isovaleryl-CoA dehydrogenase, mitochondrial [Sus scrofa]	GO:0003995;GO:0050660	molecular_function;molecular_function	acyl-CoA dehydrogenase activity;flavin adenine dinucleotide binding	K00253	IVD, ivd	map00280	Valine, leucine and isoleucine degradation	ENOG410XNMY	Z:Cytoskeleton	sp|P26440|IVD_HUMAN	Isovaleryl-CoA dehydrogenase, mitochondrial OS=Homo sapiens OX=9606 GN=IVD PE=1 SV=2	PF00441.24;PF02771.16;PF02770.19;PF08028.11	Acyl-CoA_dh_1;Acyl-CoA_dh_N;Acyl-CoA_dh_M;Acyl-CoA_dh_2	Acyl-CoA_dh_1;Acyl-CoA_dh_N;Acyl-CoA_dh_M;Acyl-CoA_dh_2
Chr01_125332478_125336949	Pig.10752	Chr01	+	125332478	125336949	GTAG	exon	IVD-204	isovaleryl-CoA dehydrogenase, mitochondrial [Sus scrofa]	NP_001161107.1	isovaleryl-CoA dehydrogenase, mitochondrial [Sus scrofa]	GO:0003995;GO:0050660	molecular_function;molecular_function	acyl-CoA dehydrogenase activity;flavin adenine dinucleotide binding	K00253	IVD, ivd	map00280	Valine, leucine and isoleucine degradation	ENOG410XNMY	Z:Cytoskeleton	sp|P26440|IVD_HUMAN	Isovaleryl-CoA dehydrogenase, mitochondrial OS=Homo sapiens OX=9606 GN=IVD PE=1 SV=2	PF00441.24;PF02771.16;PF02770.19;PF08028.11	Acyl-CoA_dh_1;Acyl-CoA_dh_N;Acyl-CoA_dh_M;Acyl-CoA_dh_2	Acyl-CoA_dh_1;Acyl-CoA_dh_N;Acyl-CoA_dh_M;Acyl-CoA_dh_2
Chr01_125457590_125462699	0	Chr01	+	125457590	125462699	GTAG	intergenic_region	#N/A	#N/A	#N/A	#N/A	#N/A	#N/A	#N/A	#N/A	#N/A	#N/A	#N/A	#N/A	#N/A	#N/A	#N/A	#N/A	#N/A	#N/A
Chr01_125535410_125575801	Pig.10746	Chr01	+	125535410	125575801	GTAG	exon	KNL1	LOW QUALITY PROTEIN: kinetochore scaffold 1 [Sus scrofa]	XP_020953269.1	LOW QUALITY PROTEIN: kinetochore scaffold 1 [Sus scrofa]	GO:0008608;GO:0034501	biological_process;biological_process	attachment of spindle microtubules to kinetochore;protein localization to kinetochore	K11542	CASC5, KNL1	0	0	ENOG410XZXJ	S:Function unknown	sp|Q8NG31|KNL1_HUMAN	Kinetochore scaffold 1 OS=Homo sapiens OX=9606 GN=KNL1 PE=1 SV=3	PF18210.1	Knl1_RWD_C	Knl1_RWD_C
Chr01_12554024_12556711	0	Chr01	+	12554024	12556711	GTAG	intergenic_region	#N/A	#N/A	#N/A	#N/A	#N/A	#N/A	#N/A	#N/A	#N/A	#N/A	#N/A	#N/A	#N/A	#N/A	#N/A	#N/A	#N/A	#N/A
Chr01_125553340_125569265	Pig.10746	Chr01	+	125553340	125569265	GTAG	exon	KNL1	LOW QUALITY PROTEIN: kinetochore scaffold 1 [Sus scrofa]	XP_020953269.1	LOW QUALITY PROTEIN: kinetochore scaffold 1 [Sus scrofa]	GO:0008608;GO:0034501	biological_process;biological_process	attachment of spindle microtubules to kinetochore;protein localization to kinetochore	K11542	CASC5, KNL1	0	0	ENOG410XZXJ	S:Function unknown	sp|Q8NG31|KNL1_HUMAN	Kinetochore scaffold 1 OS=Homo sapiens OX=9606 GN=KNL1 PE=1 SV=3	PF18210.1	Knl1_RWD_C	Knl1_RWD_C
Chr01_125554152_125567795	Pig.10746	Chr01	+	125554152	125567795	GTAG	exon	KNL1	LOW QUALITY PROTEIN: kinetochore scaffold 1 [Sus scrofa]	XP_020953269.1	LOW QUALITY PROTEIN: kinetochore scaffold 1 [Sus scrofa]	GO:0008608;GO:0034501	biological_process;biological_process	attachment of spindle microtubules to kinetochore;protein localization to kinetochore	K11542	CASC5, KNL1	0	0	ENOG410XZXJ	S:Function unknown	sp|Q8NG31|KNL1_HUMAN	Kinetochore scaffold 1 OS=Homo sapiens OX=9606 GN=KNL1 PE=1 SV=3	PF18210.1	Knl1_RWD_C	Knl1_RWD_C
Chr01_125554152_125569265	Pig.10746	Chr01	+	125554152	125569265	GTAG	exon	KNL1	LOW QUALITY PROTEIN: kinetochore scaffold 1 [Sus scrofa]	XP_020953269.1	LOW QUALITY PROTEIN: kinetochore scaffold 1 [Sus scrofa]	GO:0008608;GO:0034501	biological_process;biological_process	attachment of spindle microtubules to kinetochore;protein localization to kinetochore	K11542	CASC5, KNL1	0	0	ENOG410XZXJ	S:Function unknown	sp|Q8NG31|KNL1_HUMAN	Kinetochore scaffold 1 OS=Homo sapiens OX=9606 GN=KNL1 PE=1 SV=3	PF18210.1	Knl1_RWD_C	Knl1_RWD_C
Chr01_125554965_125569265	Pig.10746	Chr01	+	125554965	125569265	GTAG	exon	KNL1	LOW QUALITY PROTEIN: kinetochore scaffold 1 [Sus scrofa]	XP_020953269.1	LOW QUALITY PROTEIN: kinetochore scaffold 1 [Sus scrofa]	GO:0008608;GO:0034501	biological_process;biological_process	attachment of spindle microtubules to kinetochore;protein localization to kinetochore	K11542	CASC5, KNL1	0	0	ENOG410XZXJ	S:Function unknown	sp|Q8NG31|KNL1_HUMAN	Kinetochore scaffold 1 OS=Homo sapiens OX=9606 GN=KNL1 PE=1 SV=3	PF18210.1	Knl1_RWD_C	Knl1_RWD_C
Chr01_125564969_125575595	Pig.10746	Chr01	+	125564969	125575595	GTAG	exon	KNL1	LOW QUALITY PROTEIN: kinetochore scaffold 1 [Sus scrofa]	XP_020953269.1	LOW QUALITY PROTEIN: kinetochore scaffold 1 [Sus scrofa]	GO:0008608;GO:0034501	biological_process;biological_process	attachment of spindle microtubules to kinetochore;protein localization to kinetochore	K11542	CASC5, KNL1	0	0	ENOG410XZXJ	S:Function unknown	sp|Q8NG31|KNL1_HUMAN	Kinetochore scaffold 1 OS=Homo sapiens OX=9606 GN=KNL1 PE=1 SV=3	PF18210.1	Knl1_RWD_C	Knl1_RWD_C
Chr01_125564969_125575801	Pig.10746	Chr01	+	125564969	125575801	GTAG	exon	KNL1	LOW QUALITY PROTEIN: kinetochore scaffold 1 [Sus scrofa]	XP_020953269.1	LOW QUALITY PROTEIN: kinetochore scaffold 1 [Sus scrofa]	GO:0008608;GO:0034501	biological_process;biological_process	attachment of spindle microtubules to kinetochore;protein localization to kinetochore	K11542	CASC5, KNL1	0	0	ENOG410XZXJ	S:Function unknown	sp|Q8NG31|KNL1_HUMAN	Kinetochore scaffold 1 OS=Homo sapiens OX=9606 GN=KNL1 PE=1 SV=3	PF18210.1	Knl1_RWD_C	Knl1_RWD_C
Chr01_125613099_125615904	0	Chr01	+	125613099	125615904	GTAG	intergenic_region	#N/A	#N/A	#N/A	#N/A	#N/A	#N/A	#N/A	#N/A	#N/A	#N/A	#N/A	#N/A	#N/A	#N/A	#N/A	#N/A	#N/A	#N/A
Chr01_125657395_125662871	Pig.10744	Chr01	+	125657395	125662871	GTAG	intron	RMDN3-201	regulator of microtubule dynamics protein 3 [Sus scrofa]	XP_003121641.2	regulator of microtubule dynamics protein 3 [Sus scrofa]	GO:0006915;GO:0006874;GO:0016021;GO:0030154;GO:0000922;GO:0005741;GO:0005874;GO:0005634	biological_process;biological_process;cellular_component;biological_process;cellular_component;cellular_component;cellular_component;cellular_component	apoptotic process;cellular calcium ion homeostasis;integral component of membrane;cell differentiation;spindle pole;mitochondrial outer membrane;microtubule;nucleus	0	0	0	0	ENOG41101S6	S:Function unknown	sp|Q1JQC5|RMD3_BOVIN	Regulator of microtubule dynamics protein 3 OS=Bos taurus OX=9913 GN=RMDN3 PE=2 SV=1	0	0	0
Chr01_125690064_125690213	Pig.10742	Chr01	-	125690064	125690213	CTAC	intron	DNAJC17-201	dnaJ homolog subfamily C member 17 [Sus scrofa]	XP_001929418.1	dnaJ homolog subfamily C member 17 [Sus scrofa]	GO:0005737;GO:0005634;GO:1901998;GO:0003723;GO:0000122	cellular_component;cellular_component;biological_process;molecular_function;biological_process	cytoplasm;nucleus;toxin transport;RNA binding;negative regulation of transcription from RNA polymerase II promoter	K09537	DNAJC17	0	0	COG2214	K:Transcription	sp|Q2KI83|DJC17_BOVIN	DnaJ homolog subfamily C member 17 OS=Bos taurus OX=9913 GN=DNAJC17 PE=2 SV=1	PF00226.31;PF00076.22	DnaJ;RRM_1	DnaJ;RRM_1
Chr01_125691822_125692545	Pig.10742	Chr01	-	125691822	125692545	CTAC	exon	DNAJC17-201	dnaJ homolog subfamily C member 17 [Sus scrofa]	XP_001929418.1	dnaJ homolog subfamily C member 17 [Sus scrofa]	GO:0005737;GO:0005634;GO:1901998;GO:0003723;GO:0000122	cellular_component;cellular_component;biological_process;molecular_function;biological_process	cytoplasm;nucleus;toxin transport;RNA binding;negative regulation of transcription from RNA polymerase II promoter	K09537	DNAJC17	0	0	COG2214	K:Transcription	sp|Q2KI83|DJC17_BOVIN	DnaJ homolog subfamily C member 17 OS=Bos taurus OX=9913 GN=DNAJC17 PE=2 SV=1	PF00226.31;PF00076.22	DnaJ;RRM_1	DnaJ;RRM_1
Chr01_125880641_125880997	0	Chr01	-	125880641	125880997	CTAC	intergenic_region	#N/A	#N/A	#N/A	#N/A	#N/A	#N/A	#N/A	#N/A	#N/A	#N/A	#N/A	#N/A	#N/A	#N/A	#N/A	#N/A	#N/A	#N/A
Chr01_125902204_125908168	Pig.10734	Chr01	-	125902204	125908168	CTAC	exon	INO80-201	DNA helicase INO80 [Sus scrofa]	XP_003121636.1	DNA helicase INO80 [Sus scrofa]	GO:0042393;GO:0030307;GO:0031011;GO:0070914;GO:0016887;GO:0003677;GO:0042766;GO:0051225;GO:0071479;GO:0016604;GO:0000724;GO:0043044;GO:0043618;GO:0005524;GO:0006281;GO:0032508;GO:0045111;GO:0004386;GO:0005886;GO:0008094;GO:0000070;GO:2000045;GO:0006338;GO:0010571;GO:0045944;GO:0006351;GO:0043014	molecular_function;biological_process;cellular_component;biological_process;molecular_function;molecular_function;biological_process;biological_process;biological_process;cellular_component;biological_process;biological_process;biological_process;molecular_function;biological_process;biological_process;cellular_component;molecular_function;cellular_component;molecular_function;biological_process;…	histone binding;positive regulation of cell growth;Ino80 complex;UV-damage excision repair;ATPase activity;DNA binding;nucleosome mobilization;spindle assembly;cellular response to ionizing radiation;nuclear body;double-strand break repair via homologous recombination;ATP-dependent chromatin remodeling;regulation of transcription from RNA polymerase II promoter in response to stress;ATP binding;D…	K11665	INO80, INOC1	0	0	ENOG410XP0A	L:Replication, recombination and repair	sp|Q9ULG1|INO80_HUMAN	Chromatin-remodeling ATPase INO80 OS=Homo sapiens OX=9606 GN=INO80 PE=1 SV=2	PF00176.23;PF13892.6;PF00271.31;PF04851.15;PF11496.8	SNF2_N;DBINO;Helicase_C;ResIII;HDA2-3	SNF2_N;DBINO;Helicase_C;ResIII;HDA2-3
Chr01_125916954_125939990	Pig.10734	Chr01	-	125916954	125939990	CTAC	exon	INO80-201	DNA helicase INO80 [Sus scrofa]	XP_003121636.1	DNA helicase INO80 [Sus scrofa]	GO:0042393;GO:0030307;GO:0031011;GO:0070914;GO:0016887;GO:0003677;GO:0042766;GO:0051225;GO:0071479;GO:0016604;GO:0000724;GO:0043044;GO:0043618;GO:0005524;GO:0006281;GO:0032508;GO:0045111;GO:0004386;GO:0005886;GO:0008094;GO:0000070;GO:2000045;GO:0006338;GO:0010571;GO:0045944;GO:0006351;GO:0043014	molecular_function;biological_process;cellular_component;biological_process;molecular_function;molecular_function;biological_process;biological_process;biological_process;cellular_component;biological_process;biological_process;biological_process;molecular_function;biological_process;biological_process;cellular_component;molecular_function;cellular_component;molecular_function;biological_process;…	histone binding;positive regulation of cell growth;Ino80 complex;UV-damage excision repair;ATPase activity;DNA binding;nucleosome mobilization;spindle assembly;cellular response to ionizing radiation;nuclear body;double-strand break repair via homologous recombination;ATP-dependent chromatin remodeling;regulation of transcription from RNA polymerase II promoter in response to stress;ATP binding;D…	K11665	INO80, INOC1	0	0	ENOG410XP0A	L:Replication, recombination and repair	sp|Q9ULG1|INO80_HUMAN	Chromatin-remodeling ATPase INO80 OS=Homo sapiens OX=9606 GN=INO80 PE=1 SV=2	PF00176.23;PF13892.6;PF00271.31;PF04851.15;PF11496.8	SNF2_N;DBINO;Helicase_C;ResIII;HDA2-3	SNF2_N;DBINO;Helicase_C;ResIII;HDA2-3
Chr01_125935254_125939990	Pig.10734	Chr01	-	125935254	125939990	CTAC	exon	INO80-201	DNA helicase INO80 [Sus scrofa]	XP_003121636.1	DNA helicase INO80 [Sus scrofa]	GO:0042393;GO:0030307;GO:0031011;GO:0070914;GO:0016887;GO:0003677;GO:0042766;GO:0051225;GO:0071479;GO:0016604;GO:0000724;GO:0043044;GO:0043618;GO:0005524;GO:0006281;GO:0032508;GO:0045111;GO:0004386;GO:0005886;GO:0008094;GO:0000070;GO:2000045;GO:0006338;GO:0010571;GO:0045944;GO:0006351;GO:0043014	molecular_function;biological_process;cellular_component;biological_process;molecular_function;molecular_function;biological_process;biological_process;biological_process;cellular_component;biological_process;biological_process;biological_process;molecular_function;biological_process;biological_process;cellular_component;molecular_function;cellular_component;molecular_function;biological_process;…	histone binding;positive regulation of cell growth;Ino80 complex;UV-damage excision repair;ATPase activity;DNA binding;nucleosome mobilization;spindle assembly;cellular response to ionizing radiation;nuclear body;double-strand break repair via homologous recombination;ATP-dependent chromatin remodeling;regulation of transcription from RNA polymerase II promoter in response to stress;ATP binding;D…	K11665	INO80, INOC1	0	0	ENOG410XP0A	L:Replication, recombination and repair	sp|Q9ULG1|INO80_HUMAN	Chromatin-remodeling ATPase INO80 OS=Homo sapiens OX=9606 GN=INO80 PE=1 SV=2	PF00176.23;PF13892.6;PF00271.31;PF04851.15;PF11496.8	SNF2_N;DBINO;Helicase_C;ResIII;HDA2-3	SNF2_N;DBINO;Helicase_C;ResIII;HDA2-3
Chr01_125946784_125993885	Pig.10734	Chr01	-	125946784	125993885	CTAC	exon	INO80-201	DNA helicase INO80 [Sus scrofa]	XP_003121636.1	DNA helicase INO80 [Sus scrofa]	GO:0042393;GO:0030307;GO:0031011;GO:0070914;GO:0016887;GO:0003677;GO:0042766;GO:0051225;GO:0071479;GO:0016604;GO:0000724;GO:0043044;GO:0043618;GO:0005524;GO:0006281;GO:0032508;GO:0045111;GO:0004386;GO:0005886;GO:0008094;GO:0000070;GO:2000045;GO:0006338;GO:0010571;GO:0045944;GO:0006351;GO:0043014	molecular_function;biological_process;cellular_component;biological_process;molecular_function;molecular_function;biological_process;biological_process;biological_process;cellular_component;biological_process;biological_process;biological_process;molecular_function;biological_process;biological_process;cellular_component;molecular_function;cellular_component;molecular_function;biological_process;…	histone binding;positive regulation of cell growth;Ino80 complex;UV-damage excision repair;ATPase activity;DNA binding;nucleosome mobilization;spindle assembly;cellular response to ionizing radiation;nuclear body;double-strand break repair via homologous recombination;ATP-dependent chromatin remodeling;regulation of transcription from RNA polymerase II promoter in response to stress;ATP binding;D…	K11665	INO80, INOC1	0	0	ENOG410XP0A	L:Replication, recombination and repair	sp|Q9ULG1|INO80_HUMAN	Chromatin-remodeling ATPase INO80 OS=Homo sapiens OX=9606 GN=INO80 PE=1 SV=2	PF00176.23;PF13892.6;PF00271.31;PF04851.15;PF11496.8	SNF2_N;DBINO;Helicase_C;ResIII;HDA2-3	SNF2_N;DBINO;Helicase_C;ResIII;HDA2-3
Chr01_125954564_125955380	Pig.10734	Chr01	+	125954564	125955380	GTAG	intron	INO80-201	DNA helicase INO80 [Sus scrofa]	XP_003121636.1	DNA helicase INO80 [Sus scrofa]	GO:0042393;GO:0030307;GO:0031011;GO:0070914;GO:0016887;GO:0003677;GO:0042766;GO:0051225;GO:0071479;GO:0016604;GO:0000724;GO:0043044;GO:0043618;GO:0005524;GO:0006281;GO:0032508;GO:0045111;GO:0004386;GO:0005886;GO:0008094;GO:0000070;GO:2000045;GO:0006338;GO:0010571;GO:0045944;GO:0006351;GO:0043014	molecular_function;biological_process;cellular_component;biological_process;molecular_function;molecular_function;biological_process;biological_process;biological_process;cellular_component;biological_process;biological_process;biological_process;molecular_function;biological_process;biological_process;cellular_component;molecular_function;cellular_component;molecular_function;biological_process;…	histone binding;positive regulation of cell growth;Ino80 complex;UV-damage excision repair;ATPase activity;DNA binding;nucleosome mobilization;spindle assembly;cellular response to ionizing radiation;nuclear body;double-strand break repair via homologous recombination;ATP-dependent chromatin remodeling;regulation of transcription from RNA polymerase II promoter in response to stress;ATP binding;D…	K11665	INO80, INOC1	0	0	ENOG410XP0A	L:Replication, recombination and repair	sp|Q9ULG1|INO80_HUMAN	Chromatin-remodeling ATPase INO80 OS=Homo sapiens OX=9606 GN=INO80 PE=1 SV=2	PF00176.23;PF13892.6;PF00271.31;PF04851.15;PF11496.8	SNF2_N;DBINO;Helicase_C;ResIII;HDA2-3	SNF2_N;DBINO;Helicase_C;ResIII;HDA2-3
Chr01_125963116_125966716	Pig.10734	Chr01	-	125963116	125966716	CTAC	exon	INO80-201	DNA helicase INO80 [Sus scrofa]	XP_003121636.1	DNA helicase INO80 [Sus scrofa]	GO:0042393;GO:0030307;GO:0031011;GO:0070914;GO:0016887;GO:0003677;GO:0042766;GO:0051225;GO:0071479;GO:0016604;GO:0000724;GO:0043044;GO:0043618;GO:0005524;GO:0006281;GO:0032508;GO:0045111;GO:0004386;GO:0005886;GO:0008094;GO:0000070;GO:2000045;GO:0006338;GO:0010571;GO:0045944;GO:0006351;GO:0043014	molecular_function;biological_process;cellular_component;biological_process;molecular_function;molecular_function;biological_process;biological_process;biological_process;cellular_component;biological_process;biological_process;biological_process;molecular_function;biological_process;biological_process;cellular_component;molecular_function;cellular_component;molecular_function;biological_process;…	histone binding;positive regulation of cell growth;Ino80 complex;UV-damage excision repair;ATPase activity;DNA binding;nucleosome mobilization;spindle assembly;cellular response to ionizing radiation;nuclear body;double-strand break repair via homologous recombination;ATP-dependent chromatin remodeling;regulation of transcription from RNA polymerase II promoter in response to stress;ATP binding;D…	K11665	INO80, INOC1	0	0	ENOG410XP0A	L:Replication, recombination and repair	sp|Q9ULG1|INO80_HUMAN	Chromatin-remodeling ATPase INO80 OS=Homo sapiens OX=9606 GN=INO80 PE=1 SV=2	PF00176.23;PF13892.6;PF00271.31;PF04851.15;PF11496.8	SNF2_N;DBINO;Helicase_C;ResIII;HDA2-3	SNF2_N;DBINO;Helicase_C;ResIII;HDA2-3
Chr01_125963116_125989764	Pig.10734	Chr01	-	125963116	125989764	CTAC	exon	INO80-201	DNA helicase INO80 [Sus scrofa]	XP_003121636.1	DNA helicase INO80 [Sus scrofa]	GO:0042393;GO:0030307;GO:0031011;GO:0070914;GO:0016887;GO:0003677;GO:0042766;GO:0051225;GO:0071479;GO:0016604;GO:0000724;GO:0043044;GO:0043618;GO:0005524;GO:0006281;GO:0032508;GO:0045111;GO:0004386;GO:0005886;GO:0008094;GO:0000070;GO:2000045;GO:0006338;GO:0010571;GO:0045944;GO:0006351;GO:0043014	molecular_function;biological_process;cellular_component;biological_process;molecular_function;molecular_function;biological_process;biological_process;biological_process;cellular_component;biological_process;biological_process;biological_process;molecular_function;biological_process;biological_process;cellular_component;molecular_function;cellular_component;molecular_function;biological_process;…	histone binding;positive regulation of cell growth;Ino80 complex;UV-damage excision repair;ATPase activity;DNA binding;nucleosome mobilization;spindle assembly;cellular response to ionizing radiation;nuclear body;double-strand break repair via homologous recombination;ATP-dependent chromatin remodeling;regulation of transcription from RNA polymerase II promoter in response to stress;ATP binding;D…	K11665	INO80, INOC1	0	0	ENOG410XP0A	L:Replication, recombination and repair	sp|Q9ULG1|INO80_HUMAN	Chromatin-remodeling ATPase INO80 OS=Homo sapiens OX=9606 GN=INO80 PE=1 SV=2	PF00176.23;PF13892.6;PF00271.31;PF04851.15;PF11496.8	SNF2_N;DBINO;Helicase_C;ResIII;HDA2-3	SNF2_N;DBINO;Helicase_C;ResIII;HDA2-3
Chr01_125963116_125993885	Pig.10734	Chr01	-	125963116	125993885	CTAC	exon	INO80-201	DNA helicase INO80 [Sus scrofa]	XP_003121636.1	DNA helicase INO80 [Sus scrofa]	GO:0042393;GO:0030307;GO:0031011;GO:0070914;GO:0016887;GO:0003677;GO:0042766;GO:0051225;GO:0071479;GO:0016604;GO:0000724;GO:0043044;GO:0043618;GO:0005524;GO:0006281;GO:0032508;GO:0045111;GO:0004386;GO:0005886;GO:0008094;GO:0000070;GO:2000045;GO:0006338;GO:0010571;GO:0045944;GO:0006351;GO:0043014	molecular_function;biological_process;cellular_component;biological_process;molecular_function;molecular_function;biological_process;biological_process;biological_process;cellular_component;biological_process;biological_process;biological_process;molecular_function;biological_process;biological_process;cellular_component;molecular_function;cellular_component;molecular_function;biological_process;…	histone binding;positive regulation of cell growth;Ino80 complex;UV-damage excision repair;ATPase activity;DNA binding;nucleosome mobilization;spindle assembly;cellular response to ionizing radiation;nuclear body;double-strand break repair via homologous recombination;ATP-dependent chromatin remodeling;regulation of transcription from RNA polymerase II promoter in response to stress;ATP binding;D…	K11665	INO80, INOC1	0	0	ENOG410XP0A	L:Replication, recombination and repair	sp|Q9ULG1|INO80_HUMAN	Chromatin-remodeling ATPase INO80 OS=Homo sapiens OX=9606 GN=INO80 PE=1 SV=2	PF00176.23;PF13892.6;PF00271.31;PF04851.15;PF11496.8	SNF2_N;DBINO;Helicase_C;ResIII;HDA2-3	SNF2_N;DBINO;Helicase_C;ResIII;HDA2-3
Chr01_125963116_126008369	0	Chr01	-	125963116	126008369	CTAC	intergenic_region	#N/A	#N/A	#N/A	#N/A	#N/A	#N/A	#N/A	#N/A	#N/A	#N/A	#N/A	#N/A	#N/A	#N/A	#N/A	#N/A	#N/A	#N/A
Chr01_125964457_125966058	Pig.10734	Chr01	-	125964457	125966058	CTAC	exon	INO80-201	DNA helicase INO80 [Sus scrofa]	XP_003121636.1	DNA helicase INO80 [Sus scrofa]	GO:0042393;GO:0030307;GO:0031011;GO:0070914;GO:0016887;GO:0003677;GO:0042766;GO:0051225;GO:0071479;GO:0016604;GO:0000724;GO:0043044;GO:0043618;GO:0005524;GO:0006281;GO:0032508;GO:0045111;GO:0004386;GO:0005886;GO:0008094;GO:0000070;GO:2000045;GO:0006338;GO:0010571;GO:0045944;GO:0006351;GO:0043014	molecular_function;biological_process;cellular_component;biological_process;molecular_function;molecular_function;biological_process;biological_process;biological_process;cellular_component;biological_process;biological_process;biological_process;molecular_function;biological_process;biological_process;cellular_component;molecular_function;cellular_component;molecular_function;biological_process;…	histone binding;positive regulation of cell growth;Ino80 complex;UV-damage excision repair;ATPase activity;DNA binding;nucleosome mobilization;spindle assembly;cellular response to ionizing radiation;nuclear body;double-strand break repair via homologous recombination;ATP-dependent chromatin remodeling;regulation of transcription from RNA polymerase II promoter in response to stress;ATP binding;D…	K11665	INO80, INOC1	0	0	ENOG410XP0A	L:Replication, recombination and repair	sp|Q9ULG1|INO80_HUMAN	Chromatin-remodeling ATPase INO80 OS=Homo sapiens OX=9606 GN=INO80 PE=1 SV=2	PF00176.23;PF13892.6;PF00271.31;PF04851.15;PF11496.8	SNF2_N;DBINO;Helicase_C;ResIII;HDA2-3	SNF2_N;DBINO;Helicase_C;ResIII;HDA2-3
Chr01_125964457_125966716	Pig.10734	Chr01	-	125964457	125966716	CTAC	exon	INO80-201	DNA helicase INO80 [Sus scrofa]	XP_003121636.1	DNA helicase INO80 [Sus scrofa]	GO:0042393;GO:0030307;GO:0031011;GO:0070914;GO:0016887;GO:0003677;GO:0042766;GO:0051225;GO:0071479;GO:0016604;GO:0000724;GO:0043044;GO:0043618;GO:0005524;GO:0006281;GO:0032508;GO:0045111;GO:0004386;GO:0005886;GO:0008094;GO:0000070;GO:2000045;GO:0006338;GO:0010571;GO:0045944;GO:0006351;GO:0043014	molecular_function;biological_process;cellular_component;biological_process;molecular_function;molecular_function;biological_process;biological_process;biological_process;cellular_component;biological_process;biological_process;biological_process;molecular_function;biological_process;biological_process;cellular_component;molecular_function;cellular_component;molecular_function;biological_process;…	histone binding;positive regulation of cell growth;Ino80 complex;UV-damage excision repair;ATPase activity;DNA binding;nucleosome mobilization;spindle assembly;cellular response to ionizing radiation;nuclear body;double-strand break repair via homologous recombination;ATP-dependent chromatin remodeling;regulation of transcription from RNA polymerase II promoter in response to stress;ATP binding;D…	K11665	INO80, INOC1	0	0	ENOG410XP0A	L:Replication, recombination and repair	sp|Q9ULG1|INO80_HUMAN	Chromatin-remodeling ATPase INO80 OS=Homo sapiens OX=9606 GN=INO80 PE=1 SV=2	PF00176.23;PF13892.6;PF00271.31;PF04851.15;PF11496.8	SNF2_N;DBINO;Helicase_C;ResIII;HDA2-3	SNF2_N;DBINO;Helicase_C;ResIII;HDA2-3
Chr01_125964457_125973516	Pig.10734	Chr01	-	125964457	125973516	CTAC	exon	INO80-201	DNA helicase INO80 [Sus scrofa]	XP_003121636.1	DNA helicase INO80 [Sus scrofa]	GO:0042393;GO:0030307;GO:0031011;GO:0070914;GO:0016887;GO:0003677;GO:0042766;GO:0051225;GO:0071479;GO:0016604;GO:0000724;GO:0043044;GO:0043618;GO:0005524;GO:0006281;GO:0032508;GO:0045111;GO:0004386;GO:0005886;GO:0008094;GO:0000070;GO:2000045;GO:0006338;GO:0010571;GO:0045944;GO:0006351;GO:0043014	molecular_function;biological_process;cellular_component;biological_process;molecular_function;molecular_function;biological_process;biological_process;biological_process;cellular_component;biological_process;biological_process;biological_process;molecular_function;biological_process;biological_process;cellular_component;molecular_function;cellular_component;molecular_function;biological_process;…	histone binding;positive regulation of cell growth;Ino80 complex;UV-damage excision repair;ATPase activity;DNA binding;nucleosome mobilization;spindle assembly;cellular response to ionizing radiation;nuclear body;double-strand break repair via homologous recombination;ATP-dependent chromatin remodeling;regulation of transcription from RNA polymerase II promoter in response to stress;ATP binding;D…	K11665	INO80, INOC1	0	0	ENOG410XP0A	L:Replication, recombination and repair	sp|Q9ULG1|INO80_HUMAN	Chromatin-remodeling ATPase INO80 OS=Homo sapiens OX=9606 GN=INO80 PE=1 SV=2	PF00176.23;PF13892.6;PF00271.31;PF04851.15;PF11496.8	SNF2_N;DBINO;Helicase_C;ResIII;HDA2-3	SNF2_N;DBINO;Helicase_C;ResIII;HDA2-3
Chr01_125964457_125985763	Pig.10734	Chr01	-	125964457	125985763	CTAC	exon	INO80-201	DNA helicase INO80 [Sus scrofa]	XP_003121636.1	DNA helicase INO80 [Sus scrofa]	GO:0042393;GO:0030307;GO:0031011;GO:0070914;GO:0016887;GO:0003677;GO:0042766;GO:0051225;GO:0071479;GO:0016604;GO:0000724;GO:0043044;GO:0043618;GO:0005524;GO:0006281;GO:0032508;GO:0045111;GO:0004386;GO:0005886;GO:0008094;GO:0000070;GO:2000045;GO:0006338;GO:0010571;GO:0045944;GO:0006351;GO:0043014	molecular_function;biological_process;cellular_component;biological_process;molecular_function;molecular_function;biological_process;biological_process;biological_process;cellular_component;biological_process;biological_process;biological_process;molecular_function;biological_process;biological_process;cellular_component;molecular_function;cellular_component;molecular_function;biological_process;…	histone binding;positive regulation of cell growth;Ino80 complex;UV-damage excision repair;ATPase activity;DNA binding;nucleosome mobilization;spindle assembly;cellular response to ionizing radiation;nuclear body;double-strand break repair via homologous recombination;ATP-dependent chromatin remodeling;regulation of transcription from RNA polymerase II promoter in response to stress;ATP binding;D…	K11665	INO80, INOC1	0	0	ENOG410XP0A	L:Replication, recombination and repair	sp|Q9ULG1|INO80_HUMAN	Chromatin-remodeling ATPase INO80 OS=Homo sapiens OX=9606 GN=INO80 PE=1 SV=2	PF00176.23;PF13892.6;PF00271.31;PF04851.15;PF11496.8	SNF2_N;DBINO;Helicase_C;ResIII;HDA2-3	SNF2_N;DBINO;Helicase_C;ResIII;HDA2-3
Chr01_125964457_125986449	Pig.10734	Chr01	-	125964457	125986449	CTAC	exon	INO80-201	DNA helicase INO80 [Sus scrofa]	XP_003121636.1	DNA helicase INO80 [Sus scrofa]	GO:0042393;GO:0030307;GO:0031011;GO:0070914;GO:0016887;GO:0003677;GO:0042766;GO:0051225;GO:0071479;GO:0016604;GO:0000724;GO:0043044;GO:0043618;GO:0005524;GO:0006281;GO:0032508;GO:0045111;GO:0004386;GO:0005886;GO:0008094;GO:0000070;GO:2000045;GO:0006338;GO:0010571;GO:0045944;GO:0006351;GO:0043014	molecular_function;biological_process;cellular_component;biological_process;molecular_function;molecular_function;biological_process;biological_process;biological_process;cellular_component;biological_process;biological_process;biological_process;molecular_function;biological_process;biological_process;cellular_component;molecular_function;cellular_component;molecular_function;biological_process;…	histone binding;positive regulation of cell growth;Ino80 complex;UV-damage excision repair;ATPase activity;DNA binding;nucleosome mobilization;spindle assembly;cellular response to ionizing radiation;nuclear body;double-strand break repair via homologous recombination;ATP-dependent chromatin remodeling;regulation of transcription from RNA polymerase II promoter in response to stress;ATP binding;D…	K11665	INO80, INOC1	0	0	ENOG410XP0A	L:Replication, recombination and repair	sp|Q9ULG1|INO80_HUMAN	Chromatin-remodeling ATPase INO80 OS=Homo sapiens OX=9606 GN=INO80 PE=1 SV=2	PF00176.23;PF13892.6;PF00271.31;PF04851.15;PF11496.8	SNF2_N;DBINO;Helicase_C;ResIII;HDA2-3	SNF2_N;DBINO;Helicase_C;ResIII;HDA2-3
Chr01_125964457_125989764	Pig.10734	Chr01	-	125964457	125989764	CTAC	exon	INO80-201	DNA helicase INO80 [Sus scrofa]	XP_003121636.1	DNA helicase INO80 [Sus scrofa]	GO:0042393;GO:0030307;GO:0031011;GO:0070914;GO:0016887;GO:0003677;GO:0042766;GO:0051225;GO:0071479;GO:0016604;GO:0000724;GO:0043044;GO:0043618;GO:0005524;GO:0006281;GO:0032508;GO:0045111;GO:0004386;GO:0005886;GO:0008094;GO:0000070;GO:2000045;GO:0006338;GO:0010571;GO:0045944;GO:0006351;GO:0043014	molecular_function;biological_process;cellular_component;biological_process;molecular_function;molecular_function;biological_process;biological_process;biological_process;cellular_component;biological_process;biological_process;biological_process;molecular_function;biological_process;biological_process;cellular_component;molecular_function;cellular_component;molecular_function;biological_process;…	histone binding;positive regulation of cell growth;Ino80 complex;UV-damage excision repair;ATPase activity;DNA binding;nucleosome mobilization;spindle assembly;cellular response to ionizing radiation;nuclear body;double-strand break repair via homologous recombination;ATP-dependent chromatin remodeling;regulation of transcription from RNA polymerase II promoter in response to stress;ATP binding;D…	K11665	INO80, INOC1	0	0	ENOG410XP0A	L:Replication, recombination and repair	sp|Q9ULG1|INO80_HUMAN	Chromatin-remodeling ATPase INO80 OS=Homo sapiens OX=9606 GN=INO80 PE=1 SV=2	PF00176.23;PF13892.6;PF00271.31;PF04851.15;PF11496.8	SNF2_N;DBINO;Helicase_C;ResIII;HDA2-3	SNF2_N;DBINO;Helicase_C;ResIII;HDA2-3
Chr01_125965925_125973516	Pig.10734	Chr01	-	125965925	125973516	CTAC	exon	INO80-201	DNA helicase INO80 [Sus scrofa]	XP_003121636.1	DNA helicase INO80 [Sus scrofa]	GO:0042393;GO:0030307;GO:0031011;GO:0070914;GO:0016887;GO:0003677;GO:0042766;GO:0051225;GO:0071479;GO:0016604;GO:0000724;GO:0043044;GO:0043618;GO:0005524;GO:0006281;GO:0032508;GO:0045111;GO:0004386;GO:0005886;GO:0008094;GO:0000070;GO:2000045;GO:0006338;GO:0010571;GO:0045944;GO:0006351;GO:0043014	molecular_function;biological_process;cellular_component;biological_process;molecular_function;molecular_function;biological_process;biological_process;biological_process;cellular_component;biological_process;biological_process;biological_process;molecular_function;biological_process;biological_process;cellular_component;molecular_function;cellular_component;molecular_function;biological_process;…	histone binding;positive regulation of cell growth;Ino80 complex;UV-damage excision repair;ATPase activity;DNA binding;nucleosome mobilization;spindle assembly;cellular response to ionizing radiation;nuclear body;double-strand break repair via homologous recombination;ATP-dependent chromatin remodeling;regulation of transcription from RNA polymerase II promoter in response to stress;ATP binding;D…	K11665	INO80, INOC1	0	0	ENOG410XP0A	L:Replication, recombination and repair	sp|Q9ULG1|INO80_HUMAN	Chromatin-remodeling ATPase INO80 OS=Homo sapiens OX=9606 GN=INO80 PE=1 SV=2	PF00176.23;PF13892.6;PF00271.31;PF04851.15;PF11496.8	SNF2_N;DBINO;Helicase_C;ResIII;HDA2-3	SNF2_N;DBINO;Helicase_C;ResIII;HDA2-3
Chr01_125966549_125973516	Pig.10734	Chr01	-	125966549	125973516	CTAC	exon	INO80-201	DNA helicase INO80 [Sus scrofa]	XP_003121636.1	DNA helicase INO80 [Sus scrofa]	GO:0042393;GO:0030307;GO:0031011;GO:0070914;GO:0016887;GO:0003677;GO:0042766;GO:0051225;GO:0071479;GO:0016604;GO:0000724;GO:0043044;GO:0043618;GO:0005524;GO:0006281;GO:0032508;GO:0045111;GO:0004386;GO:0005886;GO:0008094;GO:0000070;GO:2000045;GO:0006338;GO:0010571;GO:0045944;GO:0006351;GO:0043014	molecular_function;biological_process;cellular_component;biological_process;molecular_function;molecular_function;biological_process;biological_process;biological_process;cellular_component;biological_process;biological_process;biological_process;molecular_function;biological_process;biological_process;cellular_component;molecular_function;cellular_component;molecular_function;biological_process;…	histone binding;positive regulation of cell growth;Ino80 complex;UV-damage excision repair;ATPase activity;DNA binding;nucleosome mobilization;spindle assembly;cellular response to ionizing radiation;nuclear body;double-strand break repair via homologous recombination;ATP-dependent chromatin remodeling;regulation of transcription from RNA polymerase II promoter in response to stress;ATP binding;D…	K11665	INO80, INOC1	0	0	ENOG410XP0A	L:Replication, recombination and repair	sp|Q9ULG1|INO80_HUMAN	Chromatin-remodeling ATPase INO80 OS=Homo sapiens OX=9606 GN=INO80 PE=1 SV=2	PF00176.23;PF13892.6;PF00271.31;PF04851.15;PF11496.8	SNF2_N;DBINO;Helicase_C;ResIII;HDA2-3	SNF2_N;DBINO;Helicase_C;ResIII;HDA2-3
Chr01_125966549_125986449	Pig.10734	Chr01	-	125966549	125986449	CTAC	exon	INO80-201	DNA helicase INO80 [Sus scrofa]	XP_003121636.1	DNA helicase INO80 [Sus scrofa]	GO:0042393;GO:0030307;GO:0031011;GO:0070914;GO:0016887;GO:0003677;GO:0042766;GO:0051225;GO:0071479;GO:0016604;GO:0000724;GO:0043044;GO:0043618;GO:0005524;GO:0006281;GO:0032508;GO:0045111;GO:0004386;GO:0005886;GO:0008094;GO:0000070;GO:2000045;GO:0006338;GO:0010571;GO:0045944;GO:0006351;GO:0043014	molecular_function;biological_process;cellular_component;biological_process;molecular_function;molecular_function;biological_process;biological_process;biological_process;cellular_component;biological_process;biological_process;biological_process;molecular_function;biological_process;biological_process;cellular_component;molecular_function;cellular_component;molecular_function;biological_process;…	histone binding;positive regulation of cell growth;Ino80 complex;UV-damage excision repair;ATPase activity;DNA binding;nucleosome mobilization;spindle assembly;cellular response to ionizing radiation;nuclear body;double-strand break repair via homologous recombination;ATP-dependent chromatin remodeling;regulation of transcription from RNA polymerase II promoter in response to stress;ATP binding;D…	K11665	INO80, INOC1	0	0	ENOG410XP0A	L:Replication, recombination and repair	sp|Q9ULG1|INO80_HUMAN	Chromatin-remodeling ATPase INO80 OS=Homo sapiens OX=9606 GN=INO80 PE=1 SV=2	PF00176.23;PF13892.6;PF00271.31;PF04851.15;PF11496.8	SNF2_N;DBINO;Helicase_C;ResIII;HDA2-3	SNF2_N;DBINO;Helicase_C;ResIII;HDA2-3
Chr01_125966549_125989764	Pig.10734	Chr01	-	125966549	125989764	CTAC	exon	INO80-201	DNA helicase INO80 [Sus scrofa]	XP_003121636.1	DNA helicase INO80 [Sus scrofa]	GO:0042393;GO:0030307;GO:0031011;GO:0070914;GO:0016887;GO:0003677;GO:0042766;GO:0051225;GO:0071479;GO:0016604;GO:0000724;GO:0043044;GO:0043618;GO:0005524;GO:0006281;GO:0032508;GO:0045111;GO:0004386;GO:0005886;GO:0008094;GO:0000070;GO:2000045;GO:0006338;GO:0010571;GO:0045944;GO:0006351;GO:0043014	molecular_function;biological_process;cellular_component;biological_process;molecular_function;molecular_function;biological_process;biological_process;biological_process;cellular_component;biological_process;biological_process;biological_process;molecular_function;biological_process;biological_process;cellular_component;molecular_function;cellular_component;molecular_function;biological_process;…	histone binding;positive regulation of cell growth;Ino80 complex;UV-damage excision repair;ATPase activity;DNA binding;nucleosome mobilization;spindle assembly;cellular response to ionizing radiation;nuclear body;double-strand break repair via homologous recombination;ATP-dependent chromatin remodeling;regulation of transcription from RNA polymerase II promoter in response to stress;ATP binding;D…	K11665	INO80, INOC1	0	0	ENOG410XP0A	L:Replication, recombination and repair	sp|Q9ULG1|INO80_HUMAN	Chromatin-remodeling ATPase INO80 OS=Homo sapiens OX=9606 GN=INO80 PE=1 SV=2	PF00176.23;PF13892.6;PF00271.31;PF04851.15;PF11496.8	SNF2_N;DBINO;Helicase_C;ResIII;HDA2-3	SNF2_N;DBINO;Helicase_C;ResIII;HDA2-3
Chr01_125971711_125988328	Pig.10734	Chr01	-	125971711	125988328	CTAC	exon	INO80-201	DNA helicase INO80 [Sus scrofa]	XP_003121636.1	DNA helicase INO80 [Sus scrofa]	GO:0042393;GO:0030307;GO:0031011;GO:0070914;GO:0016887;GO:0003677;GO:0042766;GO:0051225;GO:0071479;GO:0016604;GO:0000724;GO:0043044;GO:0043618;GO:0005524;GO:0006281;GO:0032508;GO:0045111;GO:0004386;GO:0005886;GO:0008094;GO:0000070;GO:2000045;GO:0006338;GO:0010571;GO:0045944;GO:0006351;GO:0043014	molecular_function;biological_process;cellular_component;biological_process;molecular_function;molecular_function;biological_process;biological_process;biological_process;cellular_component;biological_process;biological_process;biological_process;molecular_function;biological_process;biological_process;cellular_component;molecular_function;cellular_component;molecular_function;biological_process;…	histone binding;positive regulation of cell growth;Ino80 complex;UV-damage excision repair;ATPase activity;DNA binding;nucleosome mobilization;spindle assembly;cellular response to ionizing radiation;nuclear body;double-strand break repair via homologous recombination;ATP-dependent chromatin remodeling;regulation of transcription from RNA polymerase II promoter in response to stress;ATP binding;D…	K11665	INO80, INOC1	0	0	ENOG410XP0A	L:Replication, recombination and repair	sp|Q9ULG1|INO80_HUMAN	Chromatin-remodeling ATPase INO80 OS=Homo sapiens OX=9606 GN=INO80 PE=1 SV=2	PF00176.23;PF13892.6;PF00271.31;PF04851.15;PF11496.8	SNF2_N;DBINO;Helicase_C;ResIII;HDA2-3	SNF2_N;DBINO;Helicase_C;ResIII;HDA2-3
Chr01_125971711_125993885	Pig.10734	Chr01	-	125971711	125993885	CTAC	exon	INO80-201	DNA helicase INO80 [Sus scrofa]	XP_003121636.1	DNA helicase INO80 [Sus scrofa]	GO:0042393;GO:0030307;GO:0031011;GO:0070914;GO:0016887;GO:0003677;GO:0042766;GO:0051225;GO:0071479;GO:0016604;GO:0000724;GO:0043044;GO:0043618;GO:0005524;GO:0006281;GO:0032508;GO:0045111;GO:0004386;GO:0005886;GO:0008094;GO:0000070;GO:2000045;GO:0006338;GO:0010571;GO:0045944;GO:0006351;GO:0043014	molecular_function;biological_process;cellular_component;biological_process;molecular_function;molecular_function;biological_process;biological_process;biological_process;cellular_component;biological_process;biological_process;biological_process;molecular_function;biological_process;biological_process;cellular_component;molecular_function;cellular_component;molecular_function;biological_process;…	histone binding;positive regulation of cell growth;Ino80 complex;UV-damage excision repair;ATPase activity;DNA binding;nucleosome mobilization;spindle assembly;cellular response to ionizing radiation;nuclear body;double-strand break repair via homologous recombination;ATP-dependent chromatin remodeling;regulation of transcription from RNA polymerase II promoter in response to stress;ATP binding;D…	K11665	INO80, INOC1	0	0	ENOG410XP0A	L:Replication, recombination and repair	sp|Q9ULG1|INO80_HUMAN	Chromatin-remodeling ATPase INO80 OS=Homo sapiens OX=9606 GN=INO80 PE=1 SV=2	PF00176.23;PF13892.6;PF00271.31;PF04851.15;PF11496.8	SNF2_N;DBINO;Helicase_C;ResIII;HDA2-3	SNF2_N;DBINO;Helicase_C;ResIII;HDA2-3
Chr01_125984752_125986449	Pig.10734	Chr01	-	125984752	125986449	CTAC	exon	INO80-201	DNA helicase INO80 [Sus scrofa]	XP_003121636.1	DNA helicase INO80 [Sus scrofa]	GO:0042393;GO:0030307;GO:0031011;GO:0070914;GO:0016887;GO:0003677;GO:0042766;GO:0051225;GO:0071479;GO:0016604;GO:0000724;GO:0043044;GO:0043618;GO:0005524;GO:0006281;GO:0032508;GO:0045111;GO:0004386;GO:0005886;GO:0008094;GO:0000070;GO:2000045;GO:0006338;GO:0010571;GO:0045944;GO:0006351;GO:0043014	molecular_function;biological_process;cellular_component;biological_process;molecular_function;molecular_function;biological_process;biological_process;biological_process;cellular_component;biological_process;biological_process;biological_process;molecular_function;biological_process;biological_process;cellular_component;molecular_function;cellular_component;molecular_function;biological_process;…	histone binding;positive regulation of cell growth;Ino80 complex;UV-damage excision repair;ATPase activity;DNA binding;nucleosome mobilization;spindle assembly;cellular response to ionizing radiation;nuclear body;double-strand break repair via homologous recombination;ATP-dependent chromatin remodeling;regulation of transcription from RNA polymerase II promoter in response to stress;ATP binding;D…	K11665	INO80, INOC1	0	0	ENOG410XP0A	L:Replication, recombination and repair	sp|Q9ULG1|INO80_HUMAN	Chromatin-remodeling ATPase INO80 OS=Homo sapiens OX=9606 GN=INO80 PE=1 SV=2	PF00176.23;PF13892.6;PF00271.31;PF04851.15;PF11496.8	SNF2_N;DBINO;Helicase_C;ResIII;HDA2-3	SNF2_N;DBINO;Helicase_C;ResIII;HDA2-3
Chr01_125984752_125989764	Pig.10734	Chr01	-	125984752	125989764	CTAC	exon	INO80-201	DNA helicase INO80 [Sus scrofa]	XP_003121636.1	DNA helicase INO80 [Sus scrofa]	GO:0042393;GO:0030307;GO:0031011;GO:0070914;GO:0016887;GO:0003677;GO:0042766;GO:0051225;GO:0071479;GO:0016604;GO:0000724;GO:0043044;GO:0043618;GO:0005524;GO:0006281;GO:0032508;GO:0045111;GO:0004386;GO:0005886;GO:0008094;GO:0000070;GO:2000045;GO:0006338;GO:0010571;GO:0045944;GO:0006351;GO:0043014	molecular_function;biological_process;cellular_component;biological_process;molecular_function;molecular_function;biological_process;biological_process;biological_process;cellular_component;biological_process;biological_process;biological_process;molecular_function;biological_process;biological_process;cellular_component;molecular_function;cellular_component;molecular_function;biological_process;…	histone binding;positive regulation of cell growth;Ino80 complex;UV-damage excision repair;ATPase activity;DNA binding;nucleosome mobilization;spindle assembly;cellular response to ionizing radiation;nuclear body;double-strand break repair via homologous recombination;ATP-dependent chromatin remodeling;regulation of transcription from RNA polymerase II promoter in response to stress;ATP binding;D…	K11665	INO80, INOC1	0	0	ENOG410XP0A	L:Replication, recombination and repair	sp|Q9ULG1|INO80_HUMAN	Chromatin-remodeling ATPase INO80 OS=Homo sapiens OX=9606 GN=INO80 PE=1 SV=2	PF00176.23;PF13892.6;PF00271.31;PF04851.15;PF11496.8	SNF2_N;DBINO;Helicase_C;ResIII;HDA2-3	SNF2_N;DBINO;Helicase_C;ResIII;HDA2-3
Chr01_125984752_125993885	Pig.10734	Chr01	-	125984752	125993885	CTAC	exon	INO80-201	DNA helicase INO80 [Sus scrofa]	XP_003121636.1	DNA helicase INO80 [Sus scrofa]	GO:0042393;GO:0030307;GO:0031011;GO:0070914;GO:0016887;GO:0003677;GO:0042766;GO:0051225;GO:0071479;GO:0016604;GO:0000724;GO:0043044;GO:0043618;GO:0005524;GO:0006281;GO:0032508;GO:0045111;GO:0004386;GO:0005886;GO:0008094;GO:0000070;GO:2000045;GO:0006338;GO:0010571;GO:0045944;GO:0006351;GO:0043014	molecular_function;biological_process;cellular_component;biological_process;molecular_function;molecular_function;biological_process;biological_process;biological_process;cellular_component;biological_process;biological_process;biological_process;molecular_function;biological_process;biological_process;cellular_component;molecular_function;cellular_component;molecular_function;biological_process;…	histone binding;positive regulation of cell growth;Ino80 complex;UV-damage excision repair;ATPase activity;DNA binding;nucleosome mobilization;spindle assembly;cellular response to ionizing radiation;nuclear body;double-strand break repair via homologous recombination;ATP-dependent chromatin remodeling;regulation of transcription from RNA polymerase II promoter in response to stress;ATP binding;D…	K11665	INO80, INOC1	0	0	ENOG410XP0A	L:Replication, recombination and repair	sp|Q9ULG1|INO80_HUMAN	Chromatin-remodeling ATPase INO80 OS=Homo sapiens OX=9606 GN=INO80 PE=1 SV=2	PF00176.23;PF13892.6;PF00271.31;PF04851.15;PF11496.8	SNF2_N;DBINO;Helicase_C;ResIII;HDA2-3	SNF2_N;DBINO;Helicase_C;ResIII;HDA2-3
Chr01_125984752_126001096	Pig.10734	Chr01	-	125984752	126001096	CTAC	exon	INO80-201	DNA helicase INO80 [Sus scrofa]	XP_003121636.1	DNA helicase INO80 [Sus scrofa]	GO:0042393;GO:0030307;GO:0031011;GO:0070914;GO:0016887;GO:0003677;GO:0042766;GO:0051225;GO:0071479;GO:0016604;GO:0000724;GO:0043044;GO:0043618;GO:0005524;GO:0006281;GO:0032508;GO:0045111;GO:0004386;GO:0005886;GO:0008094;GO:0000070;GO:2000045;GO:0006338;GO:0010571;GO:0045944;GO:0006351;GO:0043014	molecular_function;biological_process;cellular_component;biological_process;molecular_function;molecular_function;biological_process;biological_process;biological_process;cellular_component;biological_process;biological_process;biological_process;molecular_function;biological_process;biological_process;cellular_component;molecular_function;cellular_component;molecular_function;biological_process;…	histone binding;positive regulation of cell growth;Ino80 complex;UV-damage excision repair;ATPase activity;DNA binding;nucleosome mobilization;spindle assembly;cellular response to ionizing radiation;nuclear body;double-strand break repair via homologous recombination;ATP-dependent chromatin remodeling;regulation of transcription from RNA polymerase II promoter in response to stress;ATP binding;D…	K11665	INO80, INOC1	0	0	ENOG410XP0A	L:Replication, recombination and repair	sp|Q9ULG1|INO80_HUMAN	Chromatin-remodeling ATPase INO80 OS=Homo sapiens OX=9606 GN=INO80 PE=1 SV=2	PF00176.23;PF13892.6;PF00271.31;PF04851.15;PF11496.8	SNF2_N;DBINO;Helicase_C;ResIII;HDA2-3	SNF2_N;DBINO;Helicase_C;ResIII;HDA2-3
Chr01_125984752_126008369	0	Chr01	-	125984752	126008369	CTAC	intergenic_region	#N/A	#N/A	#N/A	#N/A	#N/A	#N/A	#N/A	#N/A	#N/A	#N/A	#N/A	#N/A	#N/A	#N/A	#N/A	#N/A	#N/A	#N/A
Chr01_125985683_125993885	Pig.10734	Chr01	-	125985683	125993885	CTAC	exon	INO80-201	DNA helicase INO80 [Sus scrofa]	XP_003121636.1	DNA helicase INO80 [Sus scrofa]	GO:0042393;GO:0030307;GO:0031011;GO:0070914;GO:0016887;GO:0003677;GO:0042766;GO:0051225;GO:0071479;GO:0016604;GO:0000724;GO:0043044;GO:0043618;GO:0005524;GO:0006281;GO:0032508;GO:0045111;GO:0004386;GO:0005886;GO:0008094;GO:0000070;GO:2000045;GO:0006338;GO:0010571;GO:0045944;GO:0006351;GO:0043014	molecular_function;biological_process;cellular_component;biological_process;molecular_function;molecular_function;biological_process;biological_process;biological_process;cellular_component;biological_process;biological_process;biological_process;molecular_function;biological_process;biological_process;cellular_component;molecular_function;cellular_component;molecular_function;biological_process;…	histone binding;positive regulation of cell growth;Ino80 complex;UV-damage excision repair;ATPase activity;DNA binding;nucleosome mobilization;spindle assembly;cellular response to ionizing radiation;nuclear body;double-strand break repair via homologous recombination;ATP-dependent chromatin remodeling;regulation of transcription from RNA polymerase II promoter in response to stress;ATP binding;D…	K11665	INO80, INOC1	0	0	ENOG410XP0A	L:Replication, recombination and repair	sp|Q9ULG1|INO80_HUMAN	Chromatin-remodeling ATPase INO80 OS=Homo sapiens OX=9606 GN=INO80 PE=1 SV=2	PF00176.23;PF13892.6;PF00271.31;PF04851.15;PF11496.8	SNF2_N;DBINO;Helicase_C;ResIII;HDA2-3	SNF2_N;DBINO;Helicase_C;ResIII;HDA2-3
Chr01_125986240_125989764	Pig.10734	Chr01	-	125986240	125989764	CTAC	exon	INO80-201	DNA helicase INO80 [Sus scrofa]	XP_003121636.1	DNA helicase INO80 [Sus scrofa]	GO:0042393;GO:0030307;GO:0031011;GO:0070914;GO:0016887;GO:0003677;GO:0042766;GO:0051225;GO:0071479;GO:0016604;GO:0000724;GO:0043044;GO:0043618;GO:0005524;GO:0006281;GO:0032508;GO:0045111;GO:0004386;GO:0005886;GO:0008094;GO:0000070;GO:2000045;GO:0006338;GO:0010571;GO:0045944;GO:0006351;GO:0043014	molecular_function;biological_process;cellular_component;biological_process;molecular_function;molecular_function;biological_process;biological_process;biological_process;cellular_component;biological_process;biological_process;biological_process;molecular_function;biological_process;biological_process;cellular_component;molecular_function;cellular_component;molecular_function;biological_process;…	histone binding;positive regulation of cell growth;Ino80 complex;UV-damage excision repair;ATPase activity;DNA binding;nucleosome mobilization;spindle assembly;cellular response to ionizing radiation;nuclear body;double-strand break repair via homologous recombination;ATP-dependent chromatin remodeling;regulation of transcription from RNA polymerase II promoter in response to stress;ATP binding;D…	K11665	INO80, INOC1	0	0	ENOG410XP0A	L:Replication, recombination and repair	sp|Q9ULG1|INO80_HUMAN	Chromatin-remodeling ATPase INO80 OS=Homo sapiens OX=9606 GN=INO80 PE=1 SV=2	PF00176.23;PF13892.6;PF00271.31;PF04851.15;PF11496.8	SNF2_N;DBINO;Helicase_C;ResIII;HDA2-3	SNF2_N;DBINO;Helicase_C;ResIII;HDA2-3
Chr01_125988261_125993885	Pig.10734	Chr01	-	125988261	125993885	CTAC	exon	INO80-201	DNA helicase INO80 [Sus scrofa]	XP_003121636.1	DNA helicase INO80 [Sus scrofa]	GO:0042393;GO:0030307;GO:0031011;GO:0070914;GO:0016887;GO:0003677;GO:0042766;GO:0051225;GO:0071479;GO:0016604;GO:0000724;GO:0043044;GO:0043618;GO:0005524;GO:0006281;GO:0032508;GO:0045111;GO:0004386;GO:0005886;GO:0008094;GO:0000070;GO:2000045;GO:0006338;GO:0010571;GO:0045944;GO:0006351;GO:0043014	molecular_function;biological_process;cellular_component;biological_process;molecular_function;molecular_function;biological_process;biological_process;biological_process;cellular_component;biological_process;biological_process;biological_process;molecular_function;biological_process;biological_process;cellular_component;molecular_function;cellular_component;molecular_function;biological_process;…	histone binding;positive regulation of cell growth;Ino80 complex;UV-damage excision repair;ATPase activity;DNA binding;nucleosome mobilization;spindle assembly;cellular response to ionizing radiation;nuclear body;double-strand break repair via homologous recombination;ATP-dependent chromatin remodeling;regulation of transcription from RNA polymerase II promoter in response to stress;ATP binding;D…	K11665	INO80, INOC1	0	0	ENOG410XP0A	L:Replication, recombination and repair	sp|Q9ULG1|INO80_HUMAN	Chromatin-remodeling ATPase INO80 OS=Homo sapiens OX=9606 GN=INO80 PE=1 SV=2	PF00176.23;PF13892.6;PF00271.31;PF04851.15;PF11496.8	SNF2_N;DBINO;Helicase_C;ResIII;HDA2-3	SNF2_N;DBINO;Helicase_C;ResIII;HDA2-3
Chr01_125989569_125993885	Pig.10734	Chr01	-	125989569	125993885	CTAC	exon	INO80-201	DNA helicase INO80 [Sus scrofa]	XP_003121636.1	DNA helicase INO80 [Sus scrofa]	GO:0042393;GO:0030307;GO:0031011;GO:0070914;GO:0016887;GO:0003677;GO:0042766;GO:0051225;GO:0071479;GO:0016604;GO:0000724;GO:0043044;GO:0043618;GO:0005524;GO:0006281;GO:0032508;GO:0045111;GO:0004386;GO:0005886;GO:0008094;GO:0000070;GO:2000045;GO:0006338;GO:0010571;GO:0045944;GO:0006351;GO:0043014	molecular_function;biological_process;cellular_component;biological_process;molecular_function;molecular_function;biological_process;biological_process;biological_process;cellular_component;biological_process;biological_process;biological_process;molecular_function;biological_process;biological_process;cellular_component;molecular_function;cellular_component;molecular_function;biological_process;…	histone binding;positive regulation of cell growth;Ino80 complex;UV-damage excision repair;ATPase activity;DNA binding;nucleosome mobilization;spindle assembly;cellular response to ionizing radiation;nuclear body;double-strand break repair via homologous recombination;ATP-dependent chromatin remodeling;regulation of transcription from RNA polymerase II promoter in response to stress;ATP binding;D…	K11665	INO80, INOC1	0	0	ENOG410XP0A	L:Replication, recombination and repair	sp|Q9ULG1|INO80_HUMAN	Chromatin-remodeling ATPase INO80 OS=Homo sapiens OX=9606 GN=INO80 PE=1 SV=2	PF00176.23;PF13892.6;PF00271.31;PF04851.15;PF11496.8	SNF2_N;DBINO;Helicase_C;ResIII;HDA2-3	SNF2_N;DBINO;Helicase_C;ResIII;HDA2-3
Chr01_125989569_126001096	Pig.10734	Chr01	-	125989569	126001096	CTAC	exon	INO80-201	DNA helicase INO80 [Sus scrofa]	XP_003121636.1	DNA helicase INO80 [Sus scrofa]	GO:0042393;GO:0030307;GO:0031011;GO:0070914;GO:0016887;GO:0003677;GO:0042766;GO:0051225;GO:0071479;GO:0016604;GO:0000724;GO:0043044;GO:0043618;GO:0005524;GO:0006281;GO:0032508;GO:0045111;GO:0004386;GO:0005886;GO:0008094;GO:0000070;GO:2000045;GO:0006338;GO:0010571;GO:0045944;GO:0006351;GO:0043014	molecular_function;biological_process;cellular_component;biological_process;molecular_function;molecular_function;biological_process;biological_process;biological_process;cellular_component;biological_process;biological_process;biological_process;molecular_function;biological_process;biological_process;cellular_component;molecular_function;cellular_component;molecular_function;biological_process;…	histone binding;positive regulation of cell growth;Ino80 complex;UV-damage excision repair;ATPase activity;DNA binding;nucleosome mobilization;spindle assembly;cellular response to ionizing radiation;nuclear body;double-strand break repair via homologous recombination;ATP-dependent chromatin remodeling;regulation of transcription from RNA polymerase II promoter in response to stress;ATP binding;D…	K11665	INO80, INOC1	0	0	ENOG410XP0A	L:Replication, recombination and repair	sp|Q9ULG1|INO80_HUMAN	Chromatin-remodeling ATPase INO80 OS=Homo sapiens OX=9606 GN=INO80 PE=1 SV=2	PF00176.23;PF13892.6;PF00271.31;PF04851.15;PF11496.8	SNF2_N;DBINO;Helicase_C;ResIII;HDA2-3	SNF2_N;DBINO;Helicase_C;ResIII;HDA2-3
Chr01_125992810_125993885	Pig.10734	Chr01	-	125992810	125993885	CTAC	exon	INO80-201	DNA helicase INO80 [Sus scrofa]	XP_003121636.1	DNA helicase INO80 [Sus scrofa]	GO:0042393;GO:0030307;GO:0031011;GO:0070914;GO:0016887;GO:0003677;GO:0042766;GO:0051225;GO:0071479;GO:0016604;GO:0000724;GO:0043044;GO:0043618;GO:0005524;GO:0006281;GO:0032508;GO:0045111;GO:0004386;GO:0005886;GO:0008094;GO:0000070;GO:2000045;GO:0006338;GO:0010571;GO:0045944;GO:0006351;GO:0043014	molecular_function;biological_process;cellular_component;biological_process;molecular_function;molecular_function;biological_process;biological_process;biological_process;cellular_component;biological_process;biological_process;biological_process;molecular_function;biological_process;biological_process;cellular_component;molecular_function;cellular_component;molecular_function;biological_process;…	histone binding;positive regulation of cell growth;Ino80 complex;UV-damage excision repair;ATPase activity;DNA binding;nucleosome mobilization;spindle assembly;cellular response to ionizing radiation;nuclear body;double-strand break repair via homologous recombination;ATP-dependent chromatin remodeling;regulation of transcription from RNA polymerase II promoter in response to stress;ATP binding;D…	K11665	INO80, INOC1	0	0	ENOG410XP0A	L:Replication, recombination and repair	sp|Q9ULG1|INO80_HUMAN	Chromatin-remodeling ATPase INO80 OS=Homo sapiens OX=9606 GN=INO80 PE=1 SV=2	PF00176.23;PF13892.6;PF00271.31;PF04851.15;PF11496.8	SNF2_N;DBINO;Helicase_C;ResIII;HDA2-3	SNF2_N;DBINO;Helicase_C;ResIII;HDA2-3
Chr01_125999534_126001096	Pig.10734	Chr01	-	125999534	126001096	CTAC	exon	INO80-201	DNA helicase INO80 [Sus scrofa]	XP_003121636.1	DNA helicase INO80 [Sus scrofa]	GO:0042393;GO:0030307;GO:0031011;GO:0070914;GO:0016887;GO:0003677;GO:0042766;GO:0051225;GO:0071479;GO:0016604;GO:0000724;GO:0043044;GO:0043618;GO:0005524;GO:0006281;GO:0032508;GO:0045111;GO:0004386;GO:0005886;GO:0008094;GO:0000070;GO:2000045;GO:0006338;GO:0010571;GO:0045944;GO:0006351;GO:0043014	molecular_function;biological_process;cellular_component;biological_process;molecular_function;molecular_function;biological_process;biological_process;biological_process;cellular_component;biological_process;biological_process;biological_process;molecular_function;biological_process;biological_process;cellular_component;molecular_function;cellular_component;molecular_function;biological_process;…	histone binding;positive regulation of cell growth;Ino80 complex;UV-damage excision repair;ATPase activity;DNA binding;nucleosome mobilization;spindle assembly;cellular response to ionizing radiation;nuclear body;double-strand break repair via homologous recombination;ATP-dependent chromatin remodeling;regulation of transcription from RNA polymerase II promoter in response to stress;ATP binding;D…	K11665	INO80, INOC1	0	0	ENOG410XP0A	L:Replication, recombination and repair	sp|Q9ULG1|INO80_HUMAN	Chromatin-remodeling ATPase INO80 OS=Homo sapiens OX=9606 GN=INO80 PE=1 SV=2	PF00176.23;PF13892.6;PF00271.31;PF04851.15;PF11496.8	SNF2_N;DBINO;Helicase_C;ResIII;HDA2-3	SNF2_N;DBINO;Helicase_C;ResIII;HDA2-3
Chr01_125999534_126008369	0	Chr01	-	125999534	126008369	CTAC	intergenic_region	#N/A	#N/A	#N/A	#N/A	#N/A	#N/A	#N/A	#N/A	#N/A	#N/A	#N/A	#N/A	#N/A	#N/A	#N/A	#N/A	#N/A	#N/A
Chr01_126005361_126008369	0	Chr01	-	126005361	126008369	CTAC	intergenic_region	#N/A	#N/A	#N/A	#N/A	#N/A	#N/A	#N/A	#N/A	#N/A	#N/A	#N/A	#N/A	#N/A	#N/A	#N/A	#N/A	#N/A	#N/A
Chr01_126142606_126156350	Pig.10730	Chr01	+	126142606	126156350	GTAG	exon	CHP1-201	PREDICTED: calcineurin B homologous protein 1 [Octodon degus]	XP_004623451.1	calcineurin B homologous protein 1 [Octodon degus]	GO:0032417;GO:0005783;GO:0048306;GO:0006611;GO:0010923;GO:0031953;GO:0022406;GO:0061024;GO:0050821;GO:0070885;GO:0051453;GO:0051222;GO:0000139;GO:0030133;GO:0005737;GO:0005925;GO:0070062;GO:0005634;GO:0045056;GO:0005509;GO:0005886;GO:0031397;GO:0015459;GO:0017156;GO:0006469;GO:0030214;GO:0005793;GO:0006813;GO:0008017;GO:0060050;GO:0007264;GO:0031122;GO:0004860;GO:0019900;GO:0042308;GO:1901214;GO:…	biological_process;cellular_component;molecular_function;biological_process;biological_process;biological_process;biological_process;biological_process;biological_process;biological_process;biological_process;biological_process;cellular_component;cellular_component;cellular_component;cellular_component;cellular_component;cellular_component;biological_process;molecular_function;cellular_component;…	positive regulation of sodium:proton antiporter activity;endoplasmic reticulum;calcium-dependent protein binding;protein export from nucleus;negative regulation of phosphatase activity;negative regulation of protein autophosphorylation;membrane docking;membrane organization;protein stabilization;negative regulation of calcineurin-NFAT signaling cascade;regulation of intracellular pH;positive regu…	K17610	CHP, CHP1	0	0	COG5126	S:Function unknown	sp|Q3SYS6|CHP1_BOVIN	Calcineurin B homologous protein 1 OS=Bos taurus OX=9913 GN=CHP1 PE=2 SV=1	PF13499.6;PF13405.6;PF00036.32;PF13833.6;PF13202.6;PF10591.9	EF-hand_7;EF-hand_6;EF-hand_1;EF-hand_8;EF-hand_5;SPARC_Ca_bdg	EF-hand_7;EF-hand_6;EF-hand_1;EF-hand_8;EF-hand_5;SPARC_Ca_bdg
Chr01_126142606_126165674	Pig.10730	Chr01	+	126142606	126165674	GTAG	exon	CHP1-201	PREDICTED: calcineurin B homologous protein 1 [Octodon degus]	XP_004623451.1	calcineurin B homologous protein 1 [Octodon degus]	GO:0032417;GO:0005783;GO:0048306;GO:0006611;GO:0010923;GO:0031953;GO:0022406;GO:0061024;GO:0050821;GO:0070885;GO:0051453;GO:0051222;GO:0000139;GO:0030133;GO:0005737;GO:0005925;GO:0070062;GO:0005634;GO:0045056;GO:0005509;GO:0005886;GO:0031397;GO:0015459;GO:0017156;GO:0006469;GO:0030214;GO:0005793;GO:0006813;GO:0008017;GO:0060050;GO:0007264;GO:0031122;GO:0004860;GO:0019900;GO:0042308;GO:1901214;GO:…	biological_process;cellular_component;molecular_function;biological_process;biological_process;biological_process;biological_process;biological_process;biological_process;biological_process;biological_process;biological_process;cellular_component;cellular_component;cellular_component;cellular_component;cellular_component;cellular_component;biological_process;molecular_function;cellular_component;…	positive regulation of sodium:proton antiporter activity;endoplasmic reticulum;calcium-dependent protein binding;protein export from nucleus;negative regulation of phosphatase activity;negative regulation of protein autophosphorylation;membrane docking;membrane organization;protein stabilization;negative regulation of calcineurin-NFAT signaling cascade;regulation of intracellular pH;positive regu…	K17610	CHP, CHP1	0	0	COG5126	S:Function unknown	sp|Q3SYS6|CHP1_BOVIN	Calcineurin B homologous protein 1 OS=Bos taurus OX=9913 GN=CHP1 PE=2 SV=1	PF13499.6;PF13405.6;PF00036.32;PF13833.6;PF13202.6;PF10591.9	EF-hand_7;EF-hand_6;EF-hand_1;EF-hand_8;EF-hand_5;SPARC_Ca_bdg	EF-hand_7;EF-hand_6;EF-hand_1;EF-hand_8;EF-hand_5;SPARC_Ca_bdg
Chr01_126142606_126170207	Pig.10730	Chr01	+	126142606	126170207	GTAG	exon	CHP1-201	PREDICTED: calcineurin B homologous protein 1 [Octodon degus]	XP_004623451.1	calcineurin B homologous protein 1 [Octodon degus]	GO:0032417;GO:0005783;GO:0048306;GO:0006611;GO:0010923;GO:0031953;GO:0022406;GO:0061024;GO:0050821;GO:0070885;GO:0051453;GO:0051222;GO:0000139;GO:0030133;GO:0005737;GO:0005925;GO:0070062;GO:0005634;GO:0045056;GO:0005509;GO:0005886;GO:0031397;GO:0015459;GO:0017156;GO:0006469;GO:0030214;GO:0005793;GO:0006813;GO:0008017;GO:0060050;GO:0007264;GO:0031122;GO:0004860;GO:0019900;GO:0042308;GO:1901214;GO:…	biological_process;cellular_component;molecular_function;biological_process;biological_process;biological_process;biological_process;biological_process;biological_process;biological_process;biological_process;biological_process;cellular_component;cellular_component;cellular_component;cellular_component;cellular_component;cellular_component;biological_process;molecular_function;cellular_component;…	positive regulation of sodium:proton antiporter activity;endoplasmic reticulum;calcium-dependent protein binding;protein export from nucleus;negative regulation of phosphatase activity;negative regulation of protein autophosphorylation;membrane docking;membrane organization;protein stabilization;negative regulation of calcineurin-NFAT signaling cascade;regulation of intracellular pH;positive regu…	K17610	CHP, CHP1	0	0	COG5126	S:Function unknown	sp|Q3SYS6|CHP1_BOVIN	Calcineurin B homologous protein 1 OS=Bos taurus OX=9913 GN=CHP1 PE=2 SV=1	PF13499.6;PF13405.6;PF00036.32;PF13833.6;PF13202.6;PF10591.9	EF-hand_7;EF-hand_6;EF-hand_1;EF-hand_8;EF-hand_5;SPARC_Ca_bdg	EF-hand_7;EF-hand_6;EF-hand_1;EF-hand_8;EF-hand_5;SPARC_Ca_bdg
Chr01_126216734_126230526	Pig.10728	Chr01	+	126216734	126230526	GTAG	exon	NUSAP1	nucleolar and spindle-associated protein 1 isoform X1 [Sus scrofa]	XP_020953114.1	nucleolar and spindle-associated protein 1 isoform X1 [Sus scrofa]	GO:0005737;GO:0045840;GO:0040001;GO:0005730;GO:0008017;GO:0000281;GO:0072686;GO:0003677;GO:0007076;GO:0005694;GO:0005876	cellular_component;biological_process;biological_process;cellular_component;molecular_function;biological_process;cellular_component;molecular_function;biological_process;cellular_component;cellular_component	cytoplasm;positive regulation of mitotic nuclear division;establishment of mitotic spindle localization;nucleolus;microtubule binding;mitotic cytokinesis;mitotic spindle;DNA binding;mitotic chromosome condensation;chromosome;spindle microtubule	0	0	0	0	ENOG4111I6V	S:Function unknown	sp|Q2YDJ0|NUSAP_BOVIN	Nucleolar and spindle-associated protein 1 OS=Bos taurus OX=9913 GN=NUSAP1 PE=2 SV=1	PF16006.5	NUSAP	NUSAP
Chr01_126216734_126235880	Pig.10728	Chr01	+	126216734	126235880	GTAG	exon	NUSAP1	nucleolar and spindle-associated protein 1 isoform X1 [Sus scrofa]	XP_020953114.1	nucleolar and spindle-associated protein 1 isoform X1 [Sus scrofa]	GO:0005737;GO:0045840;GO:0040001;GO:0005730;GO:0008017;GO:0000281;GO:0072686;GO:0003677;GO:0007076;GO:0005694;GO:0005876	cellular_component;biological_process;biological_process;cellular_component;molecular_function;biological_process;cellular_component;molecular_function;biological_process;cellular_component;cellular_component	cytoplasm;positive regulation of mitotic nuclear division;establishment of mitotic spindle localization;nucleolus;microtubule binding;mitotic cytokinesis;mitotic spindle;DNA binding;mitotic chromosome condensation;chromosome;spindle microtubule	0	0	0	0	ENOG4111I6V	S:Function unknown	sp|Q2YDJ0|NUSAP_BOVIN	Nucleolar and spindle-associated protein 1 OS=Bos taurus OX=9913 GN=NUSAP1 PE=2 SV=1	PF16006.5	NUSAP	NUSAP
Chr01_126216734_126248264	Pig.10728	Chr01	+	126216734	126248264	GTAG	exon	NUSAP1	nucleolar and spindle-associated protein 1 isoform X1 [Sus scrofa]	XP_020953114.1	nucleolar and spindle-associated protein 1 isoform X1 [Sus scrofa]	GO:0005737;GO:0045840;GO:0040001;GO:0005730;GO:0008017;GO:0000281;GO:0072686;GO:0003677;GO:0007076;GO:0005694;GO:0005876	cellular_component;biological_process;biological_process;cellular_component;molecular_function;biological_process;cellular_component;molecular_function;biological_process;cellular_component;cellular_component	cytoplasm;positive regulation of mitotic nuclear division;establishment of mitotic spindle localization;nucleolus;microtubule binding;mitotic cytokinesis;mitotic spindle;DNA binding;mitotic chromosome condensation;chromosome;spindle microtubule	0	0	0	0	ENOG4111I6V	S:Function unknown	sp|Q2YDJ0|NUSAP_BOVIN	Nucleolar and spindle-associated protein 1 OS=Bos taurus OX=9913 GN=NUSAP1 PE=2 SV=1	PF16006.5	NUSAP	NUSAP
Chr01_126229554_126230526	Pig.10728	Chr01	+	126229554	126230526	GTAG	exon	NUSAP1	nucleolar and spindle-associated protein 1 isoform X1 [Sus scrofa]	XP_020953114.1	nucleolar and spindle-associated protein 1 isoform X1 [Sus scrofa]	GO:0005737;GO:0045840;GO:0040001;GO:0005730;GO:0008017;GO:0000281;GO:0072686;GO:0003677;GO:0007076;GO:0005694;GO:0005876	cellular_component;biological_process;biological_process;cellular_component;molecular_function;biological_process;cellular_component;molecular_function;biological_process;cellular_component;cellular_component	cytoplasm;positive regulation of mitotic nuclear division;establishment of mitotic spindle localization;nucleolus;microtubule binding;mitotic cytokinesis;mitotic spindle;DNA binding;mitotic chromosome condensation;chromosome;spindle microtubule	0	0	0	0	ENOG4111I6V	S:Function unknown	sp|Q2YDJ0|NUSAP_BOVIN	Nucleolar and spindle-associated protein 1 OS=Bos taurus OX=9913 GN=NUSAP1 PE=2 SV=1	PF16006.5	NUSAP	NUSAP
Chr01_126229554_126235880	Pig.10728	Chr01	+	126229554	126235880	GTAG	exon	NUSAP1	nucleolar and spindle-associated protein 1 isoform X1 [Sus scrofa]	XP_020953114.1	nucleolar and spindle-associated protein 1 isoform X1 [Sus scrofa]	GO:0005737;GO:0045840;GO:0040001;GO:0005730;GO:0008017;GO:0000281;GO:0072686;GO:0003677;GO:0007076;GO:0005694;GO:0005876	cellular_component;biological_process;biological_process;cellular_component;molecular_function;biological_process;cellular_component;molecular_function;biological_process;cellular_component;cellular_component	cytoplasm;positive regulation of mitotic nuclear division;establishment of mitotic spindle localization;nucleolus;microtubule binding;mitotic cytokinesis;mitotic spindle;DNA binding;mitotic chromosome condensation;chromosome;spindle microtubule	0	0	0	0	ENOG4111I6V	S:Function unknown	sp|Q2YDJ0|NUSAP_BOVIN	Nucleolar and spindle-associated protein 1 OS=Bos taurus OX=9913 GN=NUSAP1 PE=2 SV=1	PF16006.5	NUSAP	NUSAP
Chr01_126234114_126242073	Pig.10728	Chr01	+	126234114	126242073	GTAG	exon	NUSAP1	nucleolar and spindle-associated protein 1 isoform X1 [Sus scrofa]	XP_020953114.1	nucleolar and spindle-associated protein 1 isoform X1 [Sus scrofa]	GO:0005737;GO:0045840;GO:0040001;GO:0005730;GO:0008017;GO:0000281;GO:0072686;GO:0003677;GO:0007076;GO:0005694;GO:0005876	cellular_component;biological_process;biological_process;cellular_component;molecular_function;biological_process;cellular_component;molecular_function;biological_process;cellular_component;cellular_component	cytoplasm;positive regulation of mitotic nuclear division;establishment of mitotic spindle localization;nucleolus;microtubule binding;mitotic cytokinesis;mitotic spindle;DNA binding;mitotic chromosome condensation;chromosome;spindle microtubule	0	0	0	0	ENOG4111I6V	S:Function unknown	sp|Q2YDJ0|NUSAP_BOVIN	Nucleolar and spindle-associated protein 1 OS=Bos taurus OX=9913 GN=NUSAP1 PE=2 SV=1	PF16006.5	NUSAP	NUSAP
Chr01_126255851_126258066	0	Chr01	-	126255851	126258066	CTAC	intergenic_region	#N/A	#N/A	#N/A	#N/A	#N/A	#N/A	#N/A	#N/A	#N/A	#N/A	#N/A	#N/A	#N/A	#N/A	#N/A	#N/A	#N/A	#N/A
Chr01_126255851_126263136	0	Chr01	-	126255851	126263136	CTAC	intergenic_region	#N/A	#N/A	#N/A	#N/A	#N/A	#N/A	#N/A	#N/A	#N/A	#N/A	#N/A	#N/A	#N/A	#N/A	#N/A	#N/A	#N/A	#N/A
Chr01_126344594_126350762	Pig.10726	Chr01	+	126344594	126350762	GTAG	exon	RTF1-201	RNA polymerase-associated protein RTF1 homolog [Sus scrofa]	XP_004274020.1	PREDICTED: RNA polymerase-associated protein RTF1 homolog [Orcinus orca]	GO:0001711;GO:0019827;GO:1990269;GO:0000122;GO:0001832;GO:0005730;GO:0080182;GO:0003677;GO:0016593;GO:0051571;GO:0032968;GO:0003697	biological_process;biological_process;molecular_function;biological_process;biological_process;cellular_component;biological_process;molecular_function;cellular_component;biological_process;biological_process;molecular_function	endodermal cell fate commitment;stem cell population maintenance;RNA polymerase II C-terminal domain phosphoserine binding;negative regulation of transcription from RNA polymerase II promoter;blastocyst growth;nucleolus;histone H3-K4 trimethylation;DNA binding;Cdc73/Paf1 complex;positive regulation of histone H3-K4 methylation;positive regulation of transcription elongation from RNA polymerase II…	K15178	RTF1	0	0	COG5296	K:Transcription	sp|A2AQ19|RTF1_MOUSE	RNA polymerase-associated protein RTF1 homolog OS=Mus musculus OX=10090 GN=Rtf1 PE=1 SV=1	PF03126.18	Plus-3	Plus-3
Chr01_126353737_126354799	Pig.10726	Chr01	+	126353737	126354799	GTAG	exon	RTF1-201	RNA polymerase-associated protein RTF1 homolog [Sus scrofa]	XP_004274020.1	PREDICTED: RNA polymerase-associated protein RTF1 homolog [Orcinus orca]	GO:0001711;GO:0019827;GO:1990269;GO:0000122;GO:0001832;GO:0005730;GO:0080182;GO:0003677;GO:0016593;GO:0051571;GO:0032968;GO:0003697	biological_process;biological_process;molecular_function;biological_process;biological_process;cellular_component;biological_process;molecular_function;cellular_component;biological_process;biological_process;molecular_function	endodermal cell fate commitment;stem cell population maintenance;RNA polymerase II C-terminal domain phosphoserine binding;negative regulation of transcription from RNA polymerase II promoter;blastocyst growth;nucleolus;histone H3-K4 trimethylation;DNA binding;Cdc73/Paf1 complex;positive regulation of histone H3-K4 methylation;positive regulation of transcription elongation from RNA polymerase II…	K15178	RTF1	0	0	COG5296	K:Transcription	sp|A2AQ19|RTF1_MOUSE	RNA polymerase-associated protein RTF1 homolog OS=Mus musculus OX=10090 GN=Rtf1 PE=1 SV=1	PF03126.18	Plus-3	Plus-3
Chr01_126389708_126390085	Pig.10723	Chr01	-	126389708	126390085	CTAC	exon	RPAP1-206	RNA polymerase II-associated protein 1 isoform X1 [Sus scrofa]	XP_003121629.2	RNA polymerase II-associated protein 1 isoform X1 [Sus scrofa]	GO:0006366	biological_process	transcription from RNA polymerase II promoter	K20826	RPAP1	0	0	ENOG410XNVT	K:Transcription	sp|A0JN53|RPAP1_BOVIN	RNA polymerase II-associated protein 1 OS=Bos taurus OX=9913 GN=RPAP1 PE=2 SV=1	PF08620.10;PF08621.10	RPAP1_C;RPAP1_N	RPAP1_C;RPAP1_N
Chr01_126398827_126400220	Pig.10723	Chr01	+	126398827	126400220	GTAG	intron	RPAP1-206	RNA polymerase II-associated protein 1 isoform X1 [Sus scrofa]	XP_003121629.2	RNA polymerase II-associated protein 1 isoform X1 [Sus scrofa]	GO:0006366	biological_process	transcription from RNA polymerase II promoter	K20826	RPAP1	0	0	ENOG410XNVT	K:Transcription	sp|A0JN53|RPAP1_BOVIN	RNA polymerase II-associated protein 1 OS=Bos taurus OX=9913 GN=RPAP1 PE=2 SV=1	PF08620.10;PF08621.10	RPAP1_C;RPAP1_N	RPAP1_C;RPAP1_N
Chr01_126402841_126404064	Pig.10723	Chr01	-	126402841	126404064	CTAC	exon	RPAP1-206	RNA polymerase II-associated protein 1 isoform X1 [Sus scrofa]	XP_003121629.2	RNA polymerase II-associated protein 1 isoform X1 [Sus scrofa]	GO:0006366	biological_process	transcription from RNA polymerase II promoter	K20826	RPAP1	0	0	ENOG410XNVT	K:Transcription	sp|A0JN53|RPAP1_BOVIN	RNA polymerase II-associated protein 1 OS=Bos taurus OX=9913 GN=RPAP1 PE=2 SV=1	PF08620.10;PF08621.10	RPAP1_C;RPAP1_N	RPAP1_C;RPAP1_N
Chr01_126562061_126563016	0	Chr01	+	126562061	126563016	GTAG	intergenic_region	#N/A	#N/A	#N/A	#N/A	#N/A	#N/A	#N/A	#N/A	#N/A	#N/A	#N/A	#N/A	#N/A	#N/A	#N/A	#N/A	#N/A	#N/A
Chr01_126562061_126563191	0	Chr01	+	126562061	126563191	GTAG	intergenic_region	#N/A	#N/A	#N/A	#N/A	#N/A	#N/A	#N/A	#N/A	#N/A	#N/A	#N/A	#N/A	#N/A	#N/A	#N/A	#N/A	#N/A	#N/A
Chr01_126562061_126599240	0	Chr01	+	126562061	126599240	GTAG	intergenic_region	#N/A	#N/A	#N/A	#N/A	#N/A	#N/A	#N/A	#N/A	#N/A	#N/A	#N/A	#N/A	#N/A	#N/A	#N/A	#N/A	#N/A	#N/A
Chr01_126562061_126625438	0	Chr01	+	126562061	126625438	GTAG	intergenic_region	#N/A	#N/A	#N/A	#N/A	#N/A	#N/A	#N/A	#N/A	#N/A	#N/A	#N/A	#N/A	#N/A	#N/A	#N/A	#N/A	#N/A	#N/A
Chr01_126588251_126590481	Pig.10719	Chr01	+	126588251	126590481	GTAG	exon	MGA-201	LOW QUALITY PROTEIN: MAX gene-associated protein [Sus scrofa]	XP_020953037.1	LOW QUALITY PROTEIN: MAX gene-associated protein [Sus scrofa]	GO:0003700;GO:0046983;GO:0071339;GO:0003677	molecular_function;molecular_function;cellular_component;molecular_function	transcription factor activity, sequence-specific DNA binding;protein dimerization activity;MLL1 complex;DNA binding	0	0	0	0	ENOG410XSTS	K:Transcription	sp|Q8IWI9|MGAP_HUMAN	MAX gene-associated protein OS=Homo sapiens OX=9606 GN=MGA PE=1 SV=4	PF00907.22;PF16059.5;PF00010.26	T-box;DUF4801;HLH	T-box;DUF4801;HLH
Chr01_126588251_126594568	Pig.10719	Chr01	+	126588251	126594568	GTAG	exon	MGA-201	LOW QUALITY PROTEIN: MAX gene-associated protein [Sus scrofa]	XP_020953037.1	LOW QUALITY PROTEIN: MAX gene-associated protein [Sus scrofa]	GO:0003700;GO:0046983;GO:0071339;GO:0003677	molecular_function;molecular_function;cellular_component;molecular_function	transcription factor activity, sequence-specific DNA binding;protein dimerization activity;MLL1 complex;DNA binding	0	0	0	0	ENOG410XSTS	K:Transcription	sp|Q8IWI9|MGAP_HUMAN	MAX gene-associated protein OS=Homo sapiens OX=9606 GN=MGA PE=1 SV=4	PF00907.22;PF16059.5;PF00010.26	T-box;DUF4801;HLH	T-box;DUF4801;HLH
Chr01_126588251_126599240	Pig.10719	Chr01	+	126588251	126599240	GTAG	exon	MGA-201	LOW QUALITY PROTEIN: MAX gene-associated protein [Sus scrofa]	XP_020953037.1	LOW QUALITY PROTEIN: MAX gene-associated protein [Sus scrofa]	GO:0003700;GO:0046983;GO:0071339;GO:0003677	molecular_function;molecular_function;cellular_component;molecular_function	transcription factor activity, sequence-specific DNA binding;protein dimerization activity;MLL1 complex;DNA binding	0	0	0	0	ENOG410XSTS	K:Transcription	sp|Q8IWI9|MGAP_HUMAN	MAX gene-associated protein OS=Homo sapiens OX=9606 GN=MGA PE=1 SV=4	PF00907.22;PF16059.5;PF00010.26	T-box;DUF4801;HLH	T-box;DUF4801;HLH
Chr01_126588251_126623605	Pig.10719	Chr01	+	126588251	126623605	GTAG	exon	MGA-201	LOW QUALITY PROTEIN: MAX gene-associated protein [Sus scrofa]	XP_020953037.1	LOW QUALITY PROTEIN: MAX gene-associated protein [Sus scrofa]	GO:0003700;GO:0046983;GO:0071339;GO:0003677	molecular_function;molecular_function;cellular_component;molecular_function	transcription factor activity, sequence-specific DNA binding;protein dimerization activity;MLL1 complex;DNA binding	0	0	0	0	ENOG410XSTS	K:Transcription	sp|Q8IWI9|MGAP_HUMAN	MAX gene-associated protein OS=Homo sapiens OX=9606 GN=MGA PE=1 SV=4	PF00907.22;PF16059.5;PF00010.26	T-box;DUF4801;HLH	T-box;DUF4801;HLH
Chr01_126588251_126625108	Pig.10719	Chr01	+	126588251	126625108	GTAG	intron	MGA-201	LOW QUALITY PROTEIN: MAX gene-associated protein [Sus scrofa]	XP_020953037.1	LOW QUALITY PROTEIN: MAX gene-associated protein [Sus scrofa]	GO:0003700;GO:0046983;GO:0071339;GO:0003677	molecular_function;molecular_function;cellular_component;molecular_function	transcription factor activity, sequence-specific DNA binding;protein dimerization activity;MLL1 complex;DNA binding	0	0	0	0	ENOG410XSTS	K:Transcription	sp|Q8IWI9|MGAP_HUMAN	MAX gene-associated protein OS=Homo sapiens OX=9606 GN=MGA PE=1 SV=4	PF00907.22;PF16059.5;PF00010.26	T-box;DUF4801;HLH	T-box;DUF4801;HLH
Chr01_126590184_126590481	Pig.10719	Chr01	+	126590184	126590481	GTAG	exon	MGA-201	LOW QUALITY PROTEIN: MAX gene-associated protein [Sus scrofa]	XP_020953037.1	LOW QUALITY PROTEIN: MAX gene-associated protein [Sus scrofa]	GO:0003700;GO:0046983;GO:0071339;GO:0003677	molecular_function;molecular_function;cellular_component;molecular_function	transcription factor activity, sequence-specific DNA binding;protein dimerization activity;MLL1 complex;DNA binding	0	0	0	0	ENOG410XSTS	K:Transcription	sp|Q8IWI9|MGAP_HUMAN	MAX gene-associated protein OS=Homo sapiens OX=9606 GN=MGA PE=1 SV=4	PF00907.22;PF16059.5;PF00010.26	T-box;DUF4801;HLH	T-box;DUF4801;HLH
Chr01_126590184_126599240	Pig.10719	Chr01	+	126590184	126599240	GTAG	exon	MGA-201	LOW QUALITY PROTEIN: MAX gene-associated protein [Sus scrofa]	XP_020953037.1	LOW QUALITY PROTEIN: MAX gene-associated protein [Sus scrofa]	GO:0003700;GO:0046983;GO:0071339;GO:0003677	molecular_function;molecular_function;cellular_component;molecular_function	transcription factor activity, sequence-specific DNA binding;protein dimerization activity;MLL1 complex;DNA binding	0	0	0	0	ENOG410XSTS	K:Transcription	sp|Q8IWI9|MGAP_HUMAN	MAX gene-associated protein OS=Homo sapiens OX=9606 GN=MGA PE=1 SV=4	PF00907.22;PF16059.5;PF00010.26	T-box;DUF4801;HLH	T-box;DUF4801;HLH
Chr01_126594124_126630213	Pig.10719	Chr01	+	126594124	126630213	GTAG	exon	MGA-201	LOW QUALITY PROTEIN: MAX gene-associated protein [Sus scrofa]	XP_020953037.1	LOW QUALITY PROTEIN: MAX gene-associated protein [Sus scrofa]	GO:0003700;GO:0046983;GO:0071339;GO:0003677	molecular_function;molecular_function;cellular_component;molecular_function	transcription factor activity, sequence-specific DNA binding;protein dimerization activity;MLL1 complex;DNA binding	0	0	0	0	ENOG410XSTS	K:Transcription	sp|Q8IWI9|MGAP_HUMAN	MAX gene-associated protein OS=Homo sapiens OX=9606 GN=MGA PE=1 SV=4	PF00907.22;PF16059.5;PF00010.26	T-box;DUF4801;HLH	T-box;DUF4801;HLH
Chr01_126596274_126596935	Pig.10719	Chr01	+	126596274	126596935	GTAG	exon	MGA-201	LOW QUALITY PROTEIN: MAX gene-associated protein [Sus scrofa]	XP_020953037.1	LOW QUALITY PROTEIN: MAX gene-associated protein [Sus scrofa]	GO:0003700;GO:0046983;GO:0071339;GO:0003677	molecular_function;molecular_function;cellular_component;molecular_function	transcription factor activity, sequence-specific DNA binding;protein dimerization activity;MLL1 complex;DNA binding	0	0	0	0	ENOG410XSTS	K:Transcription	sp|Q8IWI9|MGAP_HUMAN	MAX gene-associated protein OS=Homo sapiens OX=9606 GN=MGA PE=1 SV=4	PF00907.22;PF16059.5;PF00010.26	T-box;DUF4801;HLH	T-box;DUF4801;HLH
Chr01_126596274_126597898	Pig.10719	Chr01	+	126596274	126597898	GTAG	intron	MGA-201	LOW QUALITY PROTEIN: MAX gene-associated protein [Sus scrofa]	XP_020953037.1	LOW QUALITY PROTEIN: MAX gene-associated protein [Sus scrofa]	GO:0003700;GO:0046983;GO:0071339;GO:0003677	molecular_function;molecular_function;cellular_component;molecular_function	transcription factor activity, sequence-specific DNA binding;protein dimerization activity;MLL1 complex;DNA binding	0	0	0	0	ENOG410XSTS	K:Transcription	sp|Q8IWI9|MGAP_HUMAN	MAX gene-associated protein OS=Homo sapiens OX=9606 GN=MGA PE=1 SV=4	PF00907.22;PF16059.5;PF00010.26	T-box;DUF4801;HLH	T-box;DUF4801;HLH
Chr01_126596274_126599240	Pig.10719	Chr01	+	126596274	126599240	GTAG	exon	MGA-201	LOW QUALITY PROTEIN: MAX gene-associated protein [Sus scrofa]	XP_020953037.1	LOW QUALITY PROTEIN: MAX gene-associated protein [Sus scrofa]	GO:0003700;GO:0046983;GO:0071339;GO:0003677	molecular_function;molecular_function;cellular_component;molecular_function	transcription factor activity, sequence-specific DNA binding;protein dimerization activity;MLL1 complex;DNA binding	0	0	0	0	ENOG410XSTS	K:Transcription	sp|Q8IWI9|MGAP_HUMAN	MAX gene-associated protein OS=Homo sapiens OX=9606 GN=MGA PE=1 SV=4	PF00907.22;PF16059.5;PF00010.26	T-box;DUF4801;HLH	T-box;DUF4801;HLH
Chr01_126620642_126642293	Pig.10719	Chr01	+	126620642	126642293	GTAG	exon	MGA-201	LOW QUALITY PROTEIN: MAX gene-associated protein [Sus scrofa]	XP_020953037.1	LOW QUALITY PROTEIN: MAX gene-associated protein [Sus scrofa]	GO:0003700;GO:0046983;GO:0071339;GO:0003677	molecular_function;molecular_function;cellular_component;molecular_function	transcription factor activity, sequence-specific DNA binding;protein dimerization activity;MLL1 complex;DNA binding	0	0	0	0	ENOG410XSTS	K:Transcription	sp|Q8IWI9|MGAP_HUMAN	MAX gene-associated protein OS=Homo sapiens OX=9606 GN=MGA PE=1 SV=4	PF00907.22;PF16059.5;PF00010.26	T-box;DUF4801;HLH	T-box;DUF4801;HLH
Chr01_126629587_126642293	Pig.10719	Chr01	+	126629587	126642293	GTAG	exon	MGA-201	LOW QUALITY PROTEIN: MAX gene-associated protein [Sus scrofa]	XP_020953037.1	LOW QUALITY PROTEIN: MAX gene-associated protein [Sus scrofa]	GO:0003700;GO:0046983;GO:0071339;GO:0003677	molecular_function;molecular_function;cellular_component;molecular_function	transcription factor activity, sequence-specific DNA binding;protein dimerization activity;MLL1 complex;DNA binding	0	0	0	0	ENOG410XSTS	K:Transcription	sp|Q8IWI9|MGAP_HUMAN	MAX gene-associated protein OS=Homo sapiens OX=9606 GN=MGA PE=1 SV=4	PF00907.22;PF16059.5;PF00010.26	T-box;DUF4801;HLH	T-box;DUF4801;HLH
Chr01_126638760_126648493	Pig.10719	Chr01	+	126638760	126648493	GTAG	exon	MGA-201	LOW QUALITY PROTEIN: MAX gene-associated protein [Sus scrofa]	XP_020953037.1	LOW QUALITY PROTEIN: MAX gene-associated protein [Sus scrofa]	GO:0003700;GO:0046983;GO:0071339;GO:0003677	molecular_function;molecular_function;cellular_component;molecular_function	transcription factor activity, sequence-specific DNA binding;protein dimerization activity;MLL1 complex;DNA binding	0	0	0	0	ENOG410XSTS	K:Transcription	sp|Q8IWI9|MGAP_HUMAN	MAX gene-associated protein OS=Homo sapiens OX=9606 GN=MGA PE=1 SV=4	PF00907.22;PF16059.5;PF00010.26	T-box;DUF4801;HLH	T-box;DUF4801;HLH
Chr01_126638760_126652564	Pig.10719	Chr01	+	126638760	126652564	GTAG	exon	MGA-201	LOW QUALITY PROTEIN: MAX gene-associated protein [Sus scrofa]	XP_020953037.1	LOW QUALITY PROTEIN: MAX gene-associated protein [Sus scrofa]	GO:0003700;GO:0046983;GO:0071339;GO:0003677	molecular_function;molecular_function;cellular_component;molecular_function	transcription factor activity, sequence-specific DNA binding;protein dimerization activity;MLL1 complex;DNA binding	0	0	0	0	ENOG410XSTS	K:Transcription	sp|Q8IWI9|MGAP_HUMAN	MAX gene-associated protein OS=Homo sapiens OX=9606 GN=MGA PE=1 SV=4	PF00907.22;PF16059.5;PF00010.26	T-box;DUF4801;HLH	T-box;DUF4801;HLH
Chr01_126642242_126652564	Pig.10719	Chr01	+	126642242	126652564	GTAG	exon	MGA-201	LOW QUALITY PROTEIN: MAX gene-associated protein [Sus scrofa]	XP_020953037.1	LOW QUALITY PROTEIN: MAX gene-associated protein [Sus scrofa]	GO:0003700;GO:0046983;GO:0071339;GO:0003677	molecular_function;molecular_function;cellular_component;molecular_function	transcription factor activity, sequence-specific DNA binding;protein dimerization activity;MLL1 complex;DNA binding	0	0	0	0	ENOG410XSTS	K:Transcription	sp|Q8IWI9|MGAP_HUMAN	MAX gene-associated protein OS=Homo sapiens OX=9606 GN=MGA PE=1 SV=4	PF00907.22;PF16059.5;PF00010.26	T-box;DUF4801;HLH	T-box;DUF4801;HLH
Chr01_126648287_126648493	Pig.10719	Chr01	+	126648287	126648493	GTAG	exon	MGA-201	LOW QUALITY PROTEIN: MAX gene-associated protein [Sus scrofa]	XP_020953037.1	LOW QUALITY PROTEIN: MAX gene-associated protein [Sus scrofa]	GO:0003700;GO:0046983;GO:0071339;GO:0003677	molecular_function;molecular_function;cellular_component;molecular_function	transcription factor activity, sequence-specific DNA binding;protein dimerization activity;MLL1 complex;DNA binding	0	0	0	0	ENOG410XSTS	K:Transcription	sp|Q8IWI9|MGAP_HUMAN	MAX gene-associated protein OS=Homo sapiens OX=9606 GN=MGA PE=1 SV=4	PF00907.22;PF16059.5;PF00010.26	T-box;DUF4801;HLH	T-box;DUF4801;HLH
Chr01_126648287_126650738	Pig.10719	Chr01	+	126648287	126650738	GTAG	exon	MGA-201	LOW QUALITY PROTEIN: MAX gene-associated protein [Sus scrofa]	XP_020953037.1	LOW QUALITY PROTEIN: MAX gene-associated protein [Sus scrofa]	GO:0003700;GO:0046983;GO:0071339;GO:0003677	molecular_function;molecular_function;cellular_component;molecular_function	transcription factor activity, sequence-specific DNA binding;protein dimerization activity;MLL1 complex;DNA binding	0	0	0	0	ENOG410XSTS	K:Transcription	sp|Q8IWI9|MGAP_HUMAN	MAX gene-associated protein OS=Homo sapiens OX=9606 GN=MGA PE=1 SV=4	PF00907.22;PF16059.5;PF00010.26	T-box;DUF4801;HLH	T-box;DUF4801;HLH
Chr01_126648287_126652564	Pig.10719	Chr01	+	126648287	126652564	GTAG	exon	MGA-201	LOW QUALITY PROTEIN: MAX gene-associated protein [Sus scrofa]	XP_020953037.1	LOW QUALITY PROTEIN: MAX gene-associated protein [Sus scrofa]	GO:0003700;GO:0046983;GO:0071339;GO:0003677	molecular_function;molecular_function;cellular_component;molecular_function	transcription factor activity, sequence-specific DNA binding;protein dimerization activity;MLL1 complex;DNA binding	0	0	0	0	ENOG410XSTS	K:Transcription	sp|Q8IWI9|MGAP_HUMAN	MAX gene-associated protein OS=Homo sapiens OX=9606 GN=MGA PE=1 SV=4	PF00907.22;PF16059.5;PF00010.26	T-box;DUF4801;HLH	T-box;DUF4801;HLH
Chr01_127051633_127082192	0	Chr01	-	127051633	127082192	CTAC	intergenic_region	#N/A	#N/A	#N/A	#N/A	#N/A	#N/A	#N/A	#N/A	#N/A	#N/A	#N/A	#N/A	#N/A	#N/A	#N/A	#N/A	#N/A	#N/A
Chr01_127064252_127077744	Pig.10710	Chr01	-	127064252	127077744	CTAC	exon	VPS39-201	vam6/Vps39-like protein isoform X1 [Sus scrofa]	XP_013848580.2	vam6/Vps39-like protein isoform X1 [Sus scrofa]	GO:0030897;GO:0016192;GO:1990126;GO:0006914;GO:0008333;GO:0005623;GO:0031902;GO:0005765;GO:1902774;GO:0030123;GO:0006886;GO:0034058	cellular_component;biological_process;biological_process;biological_process;biological_process;cellular_component;cellular_component;cellular_component;biological_process;cellular_component;biological_process;biological_process	HOPS complex;vesicle-mediated transport;retrograde transport, endosome to plasma membrane;autophagy;endosome to lysosome transport;cell;late endosome membrane;lysosomal membrane;late endosome to lysosome transport;AP-3 adaptor complex;intracellular protein transport;endosomal vesicle fusion	K20183	VPS39, VAM6	0	0	ENOG410XNSX	S:Function unknown	sp|Q96JC1|VPS39_HUMAN	Vam6/Vps39-like protein OS=Homo sapiens OX=9606 GN=VPS39 PE=1 SV=2	PF10367.9;PF10366.9;PF00780.22;PF00637.20	Vps39_2;Vps39_1;CNH;Clathrin	Vps39_2;Vps39_1;CNH;Clathrin
Chr01_127073567_127077744	Pig.10710	Chr01	-	127073567	127077744	CTAC	exon	VPS39-201	vam6/Vps39-like protein isoform X1 [Sus scrofa]	XP_013848580.2	vam6/Vps39-like protein isoform X1 [Sus scrofa]	GO:0030897;GO:0016192;GO:1990126;GO:0006914;GO:0008333;GO:0005623;GO:0031902;GO:0005765;GO:1902774;GO:0030123;GO:0006886;GO:0034058	cellular_component;biological_process;biological_process;biological_process;biological_process;cellular_component;cellular_component;cellular_component;biological_process;cellular_component;biological_process;biological_process	HOPS complex;vesicle-mediated transport;retrograde transport, endosome to plasma membrane;autophagy;endosome to lysosome transport;cell;late endosome membrane;lysosomal membrane;late endosome to lysosome transport;AP-3 adaptor complex;intracellular protein transport;endosomal vesicle fusion	K20183	VPS39, VAM6	0	0	ENOG410XNSX	S:Function unknown	sp|Q96JC1|VPS39_HUMAN	Vam6/Vps39-like protein OS=Homo sapiens OX=9606 GN=VPS39 PE=1 SV=2	PF10367.9;PF10366.9;PF00780.22;PF00637.20	Vps39_2;Vps39_1;CNH;Clathrin	Vps39_2;Vps39_1;CNH;Clathrin
Chr01_127128581_127135676	Pig.10709,MSTRG.1683	Chr01	-	127128581	127135676	CTAC	exon	#N/A	#N/A	#N/A	#N/A	#N/A	#N/A	#N/A	#N/A	#N/A	#N/A	#N/A	#N/A	#N/A	#N/A	#N/A	#N/A	#N/A	#N/A
Chr01_127128581_127143633	Pig.10709,MSTRG.1683	Chr01	-	127128581	127143633	CTAC	exon	#N/A	#N/A	#N/A	#N/A	#N/A	#N/A	#N/A	#N/A	#N/A	#N/A	#N/A	#N/A	#N/A	#N/A	#N/A	#N/A	#N/A	#N/A
Chr01_127135559_127143633	Pig.10709,MSTRG.1683	Chr01	-	127135559	127143633	CTAC	exon	#N/A	#N/A	#N/A	#N/A	#N/A	#N/A	#N/A	#N/A	#N/A	#N/A	#N/A	#N/A	#N/A	#N/A	#N/A	#N/A	#N/A	#N/A
Chr01_127154225_127156200	Pig.10708,MSTRG.1683	Chr01	+	127154225	127156200	GTAG	exon	#N/A	#N/A	#N/A	#N/A	#N/A	#N/A	#N/A	#N/A	#N/A	#N/A	#N/A	#N/A	#N/A	#N/A	#N/A	#N/A	#N/A	#N/A
Chr01_127154225_127172071	Pig.10708,MSTRG.1683	Chr01	+	127154225	127172071	GTAG	exon	#N/A	#N/A	#N/A	#N/A	#N/A	#N/A	#N/A	#N/A	#N/A	#N/A	#N/A	#N/A	#N/A	#N/A	#N/A	#N/A	#N/A	#N/A
Chr01_127156092_127159209	MSTRG.1683	Chr01	+	127156092	127159209	GTAG	intron	0	0	XP_020952875.1	neutral alpha-glucosidase C isoform X2 [Sus scrofa]	GO:0005975;GO:0030246;GO:0004553	biological_process;molecular_function;molecular_function	carbohydrate metabolic process;carbohydrate binding;hydrolase activity, hydrolyzing O-glycosyl compounds	K12317	GANC	map00500	Starch and sucrose metabolism	COG1501	G:Carbohydrate transport and metabolism	sp|Q8TET4|GANC_HUMAN	Neutral alpha-glucosidase C OS=Homo sapiens OX=9606 GN=GANC PE=2 SV=3	PF01055.26;PF13802.6;PF17137.4;PF06814.13	Glyco_hydro_31;Gal_mutarotas_2;DUF5110;Lung_7-TM_R	Glyco_hydro_31;Gal_mutarotas_2;DUF5110;Lung_7-TM_R
Chr01_127156092_127172071	MSTRG.1683	Chr01	+	127156092	127172071	GTAG	exon	0	0	XP_020952875.1	neutral alpha-glucosidase C isoform X2 [Sus scrofa]	GO:0005975;GO:0030246;GO:0004553	biological_process;molecular_function;molecular_function	carbohydrate metabolic process;carbohydrate binding;hydrolase activity, hydrolyzing O-glycosyl compounds	K12317	GANC	map00500	Starch and sucrose metabolism	COG1501	G:Carbohydrate transport and metabolism	sp|Q8TET4|GANC_HUMAN	Neutral alpha-glucosidase C OS=Homo sapiens OX=9606 GN=GANC PE=2 SV=3	PF01055.26;PF13802.6;PF17137.4;PF06814.13	Glyco_hydro_31;Gal_mutarotas_2;DUF5110;Lung_7-TM_R	Glyco_hydro_31;Gal_mutarotas_2;DUF5110;Lung_7-TM_R
Chr01_127159979_127172071	Pig.10708,MSTRG.1683	Chr01	+	127159979	127172071	GTAG	intron	#N/A	#N/A	#N/A	#N/A	#N/A	#N/A	#N/A	#N/A	#N/A	#N/A	#N/A	#N/A	#N/A	#N/A	#N/A	#N/A	#N/A	#N/A
Chr01_127159979_127186030	Pig.10708,MSTRG.1683	Chr01	+	127159979	127186030	GTAG	intron	#N/A	#N/A	#N/A	#N/A	#N/A	#N/A	#N/A	#N/A	#N/A	#N/A	#N/A	#N/A	#N/A	#N/A	#N/A	#N/A	#N/A	#N/A
Chr01_127164838_127172071	Pig.10708,MSTRG.1683	Chr01	+	127164838	127172071	GTAG	exon	#N/A	#N/A	#N/A	#N/A	#N/A	#N/A	#N/A	#N/A	#N/A	#N/A	#N/A	#N/A	#N/A	#N/A	#N/A	#N/A	#N/A	#N/A
Chr01_127164838_127183928	Pig.10708,MSTRG.1683	Chr01	+	127164838	127183928	GTAG	exon	#N/A	#N/A	#N/A	#N/A	#N/A	#N/A	#N/A	#N/A	#N/A	#N/A	#N/A	#N/A	#N/A	#N/A	#N/A	#N/A	#N/A	#N/A
Chr01_127164838_127186030	Pig.10708,MSTRG.1683	Chr01	+	127164838	127186030	GTAG	exon	#N/A	#N/A	#N/A	#N/A	#N/A	#N/A	#N/A	#N/A	#N/A	#N/A	#N/A	#N/A	#N/A	#N/A	#N/A	#N/A	#N/A	#N/A
Chr01_127164838_127187784	Pig.10708,MSTRG.1683	Chr01	+	127164838	127187784	GTAG	exon	#N/A	#N/A	#N/A	#N/A	#N/A	#N/A	#N/A	#N/A	#N/A	#N/A	#N/A	#N/A	#N/A	#N/A	#N/A	#N/A	#N/A	#N/A
Chr01_127164838_127197008	Pig.10708,MSTRG.1683	Chr01	+	127164838	127197008	GTAG	exon	#N/A	#N/A	#N/A	#N/A	#N/A	#N/A	#N/A	#N/A	#N/A	#N/A	#N/A	#N/A	#N/A	#N/A	#N/A	#N/A	#N/A	#N/A
Chr01_127164838_127201580	Pig.10708,MSTRG.1683	Chr01	+	127164838	127201580	GTAG	exon	#N/A	#N/A	#N/A	#N/A	#N/A	#N/A	#N/A	#N/A	#N/A	#N/A	#N/A	#N/A	#N/A	#N/A	#N/A	#N/A	#N/A	#N/A
Chr01_127164838_127203518	Pig.10708,MSTRG.1683	Chr01	+	127164838	127203518	GTAG	exon	#N/A	#N/A	#N/A	#N/A	#N/A	#N/A	#N/A	#N/A	#N/A	#N/A	#N/A	#N/A	#N/A	#N/A	#N/A	#N/A	#N/A	#N/A
Chr01_127164838_127212500	Pig.10708,MSTRG.1683	Chr01	+	127164838	127212500	GTAG	exon	#N/A	#N/A	#N/A	#N/A	#N/A	#N/A	#N/A	#N/A	#N/A	#N/A	#N/A	#N/A	#N/A	#N/A	#N/A	#N/A	#N/A	#N/A
Chr01_127164838_127214940	Pig.10708,MSTRG.1683	Chr01	+	127164838	127214940	GTAG	exon	#N/A	#N/A	#N/A	#N/A	#N/A	#N/A	#N/A	#N/A	#N/A	#N/A	#N/A	#N/A	#N/A	#N/A	#N/A	#N/A	#N/A	#N/A
Chr01_127164838_127216992	Pig.10708,MSTRG.1683	Chr01	+	127164838	127216992	GTAG	exon	#N/A	#N/A	#N/A	#N/A	#N/A	#N/A	#N/A	#N/A	#N/A	#N/A	#N/A	#N/A	#N/A	#N/A	#N/A	#N/A	#N/A	#N/A
Chr01_127169359_127197008	Pig.10708,MSTRG.1683	Chr01	+	127169359	127197008	GTAG	intron	#N/A	#N/A	#N/A	#N/A	#N/A	#N/A	#N/A	#N/A	#N/A	#N/A	#N/A	#N/A	#N/A	#N/A	#N/A	#N/A	#N/A	#N/A
Chr01_127171889_127186030	Pig.10708,MSTRG.1683	Chr01	+	127171889	127186030	GTAG	exon	#N/A	#N/A	#N/A	#N/A	#N/A	#N/A	#N/A	#N/A	#N/A	#N/A	#N/A	#N/A	#N/A	#N/A	#N/A	#N/A	#N/A	#N/A
Chr01_127171889_127187784	Pig.10708,MSTRG.1683	Chr01	+	127171889	127187784	GTAG	exon	#N/A	#N/A	#N/A	#N/A	#N/A	#N/A	#N/A	#N/A	#N/A	#N/A	#N/A	#N/A	#N/A	#N/A	#N/A	#N/A	#N/A	#N/A
Chr01_127183862_127201580	Pig.10708,MSTRG.1683	Chr01	+	127183862	127201580	GTAG	exon	#N/A	#N/A	#N/A	#N/A	#N/A	#N/A	#N/A	#N/A	#N/A	#N/A	#N/A	#N/A	#N/A	#N/A	#N/A	#N/A	#N/A	#N/A
Chr01_127183862_127214940	Pig.10708,MSTRG.1683	Chr01	+	127183862	127214940	GTAG	exon	#N/A	#N/A	#N/A	#N/A	#N/A	#N/A	#N/A	#N/A	#N/A	#N/A	#N/A	#N/A	#N/A	#N/A	#N/A	#N/A	#N/A	#N/A
Chr01_127185934_127187784	Pig.10708,MSTRG.1683	Chr01	+	127185934	127187784	GTAG	exon	#N/A	#N/A	#N/A	#N/A	#N/A	#N/A	#N/A	#N/A	#N/A	#N/A	#N/A	#N/A	#N/A	#N/A	#N/A	#N/A	#N/A	#N/A
Chr01_127185934_127203518	Pig.10708,MSTRG.1683	Chr01	+	127185934	127203518	GTAG	exon	#N/A	#N/A	#N/A	#N/A	#N/A	#N/A	#N/A	#N/A	#N/A	#N/A	#N/A	#N/A	#N/A	#N/A	#N/A	#N/A	#N/A	#N/A
Chr01_127185934_127220131	Pig.10708,MSTRG.1683	Chr01	+	127185934	127220131	GTAG	exon	#N/A	#N/A	#N/A	#N/A	#N/A	#N/A	#N/A	#N/A	#N/A	#N/A	#N/A	#N/A	#N/A	#N/A	#N/A	#N/A	#N/A	#N/A
Chr01_127207346_127216992	Pig.10708,MSTRG.1683	Chr01	+	127207346	127216992	GTAG	exon	#N/A	#N/A	#N/A	#N/A	#N/A	#N/A	#N/A	#N/A	#N/A	#N/A	#N/A	#N/A	#N/A	#N/A	#N/A	#N/A	#N/A	#N/A
Chr01_127239525_127241482	Pig.14350	Chr01	+	127239525	127241482	GTAG	exon	CAPN3-201	RecName: Full=Calpain-3; AltName: Full=Calcium-activated neutral proteinase 3; Short=CANP 3; AltName: Full=Calpain L3; AltName: Full=Calpain p94; AltName: Full=Muscle-specific calcium-activated neutral protease 3; AltName: Full=New calpain 1; Short=nCL-1AAB99847.1 skeletal muscle specific calpain [Sus scrofa]	P43368.2	RecName: Full=Calpain-3; AltName: Full=Calcium-activated neutral proteinase 3; Short=CANP 3; AltName: Full=Calpain L3; AltName: Full=Calpain p94; AltName: Full=Muscle-specific calcium-activated neutral protease 3; AltName: Full=New calpain 1; Short=nCL-1	GO:1990092;GO:0051281;GO:0030016;GO:0061061;GO:0055103;GO:0008233;GO:0030018;GO:0005737;GO:0031432;GO:0071472;GO:0005634;GO:0065003;GO:0043066;GO:0005509;GO:0097264;GO:0006508;GO:0043122;GO:0033234;GO:0014718;GO:0030239;GO:0030315;GO:0050790;GO:0071277;GO:0051592;GO:0003824;GO:0008307;GO:0045892;GO:0045893;GO:0005886;GO:0060090;GO:0051092;GO:0032991;GO:0045214;GO:0031402;GO:0005829;GO:0014850;GO:…	biological_process;biological_process;cellular_component;biological_process;molecular_function;molecular_function;cellular_component;cellular_component;molecular_function;biological_process;cellular_component;biological_process;biological_process;molecular_function;biological_process;biological_process;biological_process;biological_process;biological_process;biological_process;cellular_component;…	calcium-dependent self proteolysis;positive regulation of release of sequestered calcium ion into cytosol;myofibril;muscle structure development;ligase regulator activity;peptidase activity;Z disc;cytoplasm;titin binding;cellular response to salt stress;nucleus;macromolecular complex assembly;negative regulation of apoptotic process;calcium ion binding;self proteolysis;proteolysis;regulation of I…	K08573	CAPN3	0	0	ENOG410XP0B	S:Function unknown	sp|P43368|CAN3_PIG	Calpain-3 OS=Sus scrofa OX=9823 GN=CAPN3 PE=2 SV=2	PF00648.21;PF01067.22;PF16648.5;PF00036.32;PF13405.6;PF13833.6;PF13499.6	Peptidase_C2;Calpain_III;Calpain_u2;EF-hand_1;EF-hand_6;EF-hand_8;EF-hand_7	Peptidase_C2;Calpain_III;Calpain_u2;EF-hand_1;EF-hand_6;EF-hand_8;EF-hand_7
Chr01_127248560_127250925	Pig.14350	Chr01	+	127248560	127250925	GTAG	exon	CAPN3-201	RecName: Full=Calpain-3; AltName: Full=Calcium-activated neutral proteinase 3; Short=CANP 3; AltName: Full=Calpain L3; AltName: Full=Calpain p94; AltName: Full=Muscle-specific calcium-activated neutral protease 3; AltName: Full=New calpain 1; Short=nCL-1AAB99847.1 skeletal muscle specific calpain [Sus scrofa]	P43368.2	RecName: Full=Calpain-3; AltName: Full=Calcium-activated neutral proteinase 3; Short=CANP 3; AltName: Full=Calpain L3; AltName: Full=Calpain p94; AltName: Full=Muscle-specific calcium-activated neutral protease 3; AltName: Full=New calpain 1; Short=nCL-1	GO:1990092;GO:0051281;GO:0030016;GO:0061061;GO:0055103;GO:0008233;GO:0030018;GO:0005737;GO:0031432;GO:0071472;GO:0005634;GO:0065003;GO:0043066;GO:0005509;GO:0097264;GO:0006508;GO:0043122;GO:0033234;GO:0014718;GO:0030239;GO:0030315;GO:0050790;GO:0071277;GO:0051592;GO:0003824;GO:0008307;GO:0045892;GO:0045893;GO:0005886;GO:0060090;GO:0051092;GO:0032991;GO:0045214;GO:0031402;GO:0005829;GO:0014850;GO:…	biological_process;biological_process;cellular_component;biological_process;molecular_function;molecular_function;cellular_component;cellular_component;molecular_function;biological_process;cellular_component;biological_process;biological_process;molecular_function;biological_process;biological_process;biological_process;biological_process;biological_process;biological_process;cellular_component;…	calcium-dependent self proteolysis;positive regulation of release of sequestered calcium ion into cytosol;myofibril;muscle structure development;ligase regulator activity;peptidase activity;Z disc;cytoplasm;titin binding;cellular response to salt stress;nucleus;macromolecular complex assembly;negative regulation of apoptotic process;calcium ion binding;self proteolysis;proteolysis;regulation of I…	K08573	CAPN3	0	0	ENOG410XP0B	S:Function unknown	sp|P43368|CAN3_PIG	Calpain-3 OS=Sus scrofa OX=9823 GN=CAPN3 PE=2 SV=2	PF00648.21;PF01067.22;PF16648.5;PF00036.32;PF13405.6;PF13833.6;PF13499.6	Peptidase_C2;Calpain_III;Calpain_u2;EF-hand_1;EF-hand_6;EF-hand_8;EF-hand_7	Peptidase_C2;Calpain_III;Calpain_u2;EF-hand_1;EF-hand_6;EF-hand_8;EF-hand_7
Chr01_127248583_127250925	Pig.14350	Chr01	+	127248583	127250925	GTAG	intron	CAPN3-201	RecName: Full=Calpain-3; AltName: Full=Calcium-activated neutral proteinase 3; Short=CANP 3; AltName: Full=Calpain L3; AltName: Full=Calpain p94; AltName: Full=Muscle-specific calcium-activated neutral protease 3; AltName: Full=New calpain 1; Short=nCL-1AAB99847.1 skeletal muscle specific calpain [Sus scrofa]	P43368.2	RecName: Full=Calpain-3; AltName: Full=Calcium-activated neutral proteinase 3; Short=CANP 3; AltName: Full=Calpain L3; AltName: Full=Calpain p94; AltName: Full=Muscle-specific calcium-activated neutral protease 3; AltName: Full=New calpain 1; Short=nCL-1	GO:1990092;GO:0051281;GO:0030016;GO:0061061;GO:0055103;GO:0008233;GO:0030018;GO:0005737;GO:0031432;GO:0071472;GO:0005634;GO:0065003;GO:0043066;GO:0005509;GO:0097264;GO:0006508;GO:0043122;GO:0033234;GO:0014718;GO:0030239;GO:0030315;GO:0050790;GO:0071277;GO:0051592;GO:0003824;GO:0008307;GO:0045892;GO:0045893;GO:0005886;GO:0060090;GO:0051092;GO:0032991;GO:0045214;GO:0031402;GO:0005829;GO:0014850;GO:…	biological_process;biological_process;cellular_component;biological_process;molecular_function;molecular_function;cellular_component;cellular_component;molecular_function;biological_process;cellular_component;biological_process;biological_process;molecular_function;biological_process;biological_process;biological_process;biological_process;biological_process;biological_process;cellular_component;…	calcium-dependent self proteolysis;positive regulation of release of sequestered calcium ion into cytosol;myofibril;muscle structure development;ligase regulator activity;peptidase activity;Z disc;cytoplasm;titin binding;cellular response to salt stress;nucleus;macromolecular complex assembly;negative regulation of apoptotic process;calcium ion binding;self proteolysis;proteolysis;regulation of I…	K08573	CAPN3	0	0	ENOG410XP0B	S:Function unknown	sp|P43368|CAN3_PIG	Calpain-3 OS=Sus scrofa OX=9823 GN=CAPN3 PE=2 SV=2	PF00648.21;PF01067.22;PF16648.5;PF00036.32;PF13405.6;PF13833.6;PF13499.6	Peptidase_C2;Calpain_III;Calpain_u2;EF-hand_1;EF-hand_6;EF-hand_8;EF-hand_7	Peptidase_C2;Calpain_III;Calpain_u2;EF-hand_1;EF-hand_6;EF-hand_8;EF-hand_7
Chr01_127250002_127250925	Pig.14350	Chr01	+	127250002	127250925	GTAG	exon	CAPN3-201	RecName: Full=Calpain-3; AltName: Full=Calcium-activated neutral proteinase 3; Short=CANP 3; AltName: Full=Calpain L3; AltName: Full=Calpain p94; AltName: Full=Muscle-specific calcium-activated neutral protease 3; AltName: Full=New calpain 1; Short=nCL-1AAB99847.1 skeletal muscle specific calpain [Sus scrofa]	P43368.2	RecName: Full=Calpain-3; AltName: Full=Calcium-activated neutral proteinase 3; Short=CANP 3; AltName: Full=Calpain L3; AltName: Full=Calpain p94; AltName: Full=Muscle-specific calcium-activated neutral protease 3; AltName: Full=New calpain 1; Short=nCL-1	GO:1990092;GO:0051281;GO:0030016;GO:0061061;GO:0055103;GO:0008233;GO:0030018;GO:0005737;GO:0031432;GO:0071472;GO:0005634;GO:0065003;GO:0043066;GO:0005509;GO:0097264;GO:0006508;GO:0043122;GO:0033234;GO:0014718;GO:0030239;GO:0030315;GO:0050790;GO:0071277;GO:0051592;GO:0003824;GO:0008307;GO:0045892;GO:0045893;GO:0005886;GO:0060090;GO:0051092;GO:0032991;GO:0045214;GO:0031402;GO:0005829;GO:0014850;GO:…	biological_process;biological_process;cellular_component;biological_process;molecular_function;molecular_function;cellular_component;cellular_component;molecular_function;biological_process;cellular_component;biological_process;biological_process;molecular_function;biological_process;biological_process;biological_process;biological_process;biological_process;biological_process;cellular_component;…	calcium-dependent self proteolysis;positive regulation of release of sequestered calcium ion into cytosol;myofibril;muscle structure development;ligase regulator activity;peptidase activity;Z disc;cytoplasm;titin binding;cellular response to salt stress;nucleus;macromolecular complex assembly;negative regulation of apoptotic process;calcium ion binding;self proteolysis;proteolysis;regulation of I…	K08573	CAPN3	0	0	ENOG410XP0B	S:Function unknown	sp|P43368|CAN3_PIG	Calpain-3 OS=Sus scrofa OX=9823 GN=CAPN3 PE=2 SV=2	PF00648.21;PF01067.22;PF16648.5;PF00036.32;PF13405.6;PF13833.6;PF13499.6	Peptidase_C2;Calpain_III;Calpain_u2;EF-hand_1;EF-hand_6;EF-hand_8;EF-hand_7	Peptidase_C2;Calpain_III;Calpain_u2;EF-hand_1;EF-hand_6;EF-hand_8;EF-hand_7
[truncated: 45,390 more rows]
