# Supplementary material for: Spatiotemporal Regulation and Functional Analysis of Circular RNAs in Skeletal Muscle and Subcutaneous Fat during Pig Growth
Source: Biology (Basel). 2021 Aug 30;10(9):841. doi: 10.3390/biology10090841 (PMC8465536; doi:10.3390/biology10090841)
Supplement: Supplementary file 1 [file biology-10-00841-s001.zip › Supplemental Table S2.xlsx]

## Sheet: pig.circRNA.hsa.mmu.blast
circRNA	circRNA-host gene ID	circRNA-host gene name	circRNA-host gene description	Chromosome	Strand	circRNA start	circRNA end	Signal	circRNA type	circBase_human	e-value	bit_score	circBase_mouse	e-value	bit_score
Chr01_100118754_100131139	Pig.20309	NFATC1-203	nuclear factor of activated T-cells, cytoplasmic 1 [Sus scrofa]	Chr01	-	100118754	100131139	CTAC	exon	hsa_circ_0048025	1e-44	191	mmu_circ_0007552	7e-41	174
Chr01_100118754_100133409	Pig.20309	NFATC1-203	nuclear factor of activated T-cells, cytoplasmic 1 [Sus scrofa]	Chr01	-	100118754	100133409	CTAC	exon	hsa_circ_0048025	9e-56	228	mmu_circ_0007552	9e-41	174
Chr01_100122766_100131139	Pig.20309	NFATC1-203	nuclear factor of activated T-cells, cytoplasmic 1 [Sus scrofa]	Chr01	-	100122766	100131139	CTAC	exon	hsa_circ_0048025	7e-45	191	mmu_circ_0007552	5e-41	174
Chr01_100122766_100133409	Pig.20309	NFATC1-203	nuclear factor of activated T-cells, cytoplasmic 1 [Sus scrofa]	Chr01	-	100122766	100133409	CTAC	exon	hsa_circ_0048025	7e-56	228	mmu_circ_0007552	6e-41	174
Chr01_100129210_100133409	Pig.20309	NFATC1-203	nuclear factor of activated T-cells, cytoplasmic 1 [Sus scrofa]	Chr01	-	100129210	100133409	CTAC	exon	hsa_circ_0048025	3e-56	228	mmu_circ_0007552	9e-41	172
Chr01_100130967_100133409	Pig.20309	NFATC1-203	nuclear factor of activated T-cells, cytoplasmic 1 [Sus scrofa]	Chr01	-	100130967	100133409	CTAC	exon	hsa_circ_0048025	1e-56	228	NA	NA	NA
Chr01_100263465_100311186	Pig.20310	ATP9B-201	LOW QUALITY PROTEIN: probable phospholipid-transporting ATPase IIB [Sus scrofa]	Chr01	-	100263465	100311186	CTAC	exon	hsa_circ_0108914	0	1358	mmu_circ_0007554	0	1415
Chr01_100263465_100323291	Pig.20310	ATP9B-201	LOW QUALITY PROTEIN: probable phospholipid-transporting ATPase IIB [Sus scrofa]	Chr01	-	100263465	100323291	CTAC	exon	hsa_circ_0108914	0	1358	mmu_circ_0007554	0	1415
Chr01_100263465_100363201	Pig.20310	ATP9B-201	LOW QUALITY PROTEIN: probable phospholipid-transporting ATPase IIB [Sus scrofa]	Chr01	-	100263465	100363201	CTAC	exon	hsa_circ_0108914	0	1358	mmu_circ_0007554	0	1415
Chr01_100297807_100311186	Pig.20310	ATP9B-201	LOW QUALITY PROTEIN: probable phospholipid-transporting ATPase IIB [Sus scrofa]	Chr01	-	100297807	100311186	CTAC	exon	hsa_circ_0108914	4e-84	322	mmu_circ_0007556	6e-52	211
Chr01_100297807_100323291	Pig.20310	ATP9B-201	LOW QUALITY PROTEIN: probable phospholipid-transporting ATPase IIB [Sus scrofa]	Chr01	-	100297807	100323291	CTAC	exon	hsa_circ_0108913	0	691	mmu_circ_0007559	6e-179	634
Chr01_100297807_100343016	Pig.20310	ATP9B-201	LOW QUALITY PROTEIN: probable phospholipid-transporting ATPase IIB [Sus scrofa]	Chr01	-	100297807	100343016	CTAC	exon	hsa_circ_0108911	0	1096	mmu_circ_0007559	0	749
Chr01_100297807_100363201	Pig.20310	ATP9B-201	LOW QUALITY PROTEIN: probable phospholipid-transporting ATPase IIB [Sus scrofa]	Chr01	-	100297807	100363201	CTAC	exon	hsa_circ_0108911	0	1096	mmu_circ_0007559	0	749
Chr01_100297807_100379422	Pig.20310	ATP9B-201	LOW QUALITY PROTEIN: probable phospholipid-transporting ATPase IIB [Sus scrofa]	Chr01	-	100297807	100379422	CTAC	exon	hsa_circ_0108899	0	1799	mmu_circ_0007559	0	749
Chr01_100302170_100363201	Pig.20310	ATP9B-201	LOW QUALITY PROTEIN: probable phospholipid-transporting ATPase IIB [Sus scrofa]	Chr01	-	100302170	100363201	CTAC	exon	hsa_circ_0108911	0	1096	mmu_circ_0007559	0	749
Chr01_100302170_100379422	Pig.20310	ATP9B-201	LOW QUALITY PROTEIN: probable phospholipid-transporting ATPase IIB [Sus scrofa]	Chr01	-	100302170	100379422	CTAC	exon	hsa_circ_0108899	0	1799	mmu_circ_0007559	0	749
Chr01_100311106_100349868	Pig.20310	ATP9B-201	LOW QUALITY PROTEIN: probable phospholipid-transporting ATPase IIB [Sus scrofa]	Chr01	-	100311106	100349868	CTAC	exon	hsa_circ_0108911	0	1096	mmu_circ_0007559	0	749
Chr01_100311106_100363201	Pig.20310	ATP9B-201	LOW QUALITY PROTEIN: probable phospholipid-transporting ATPase IIB [Sus scrofa]	Chr01	-	100311106	100363201	CTAC	exon	hsa_circ_0108911	0	1096	mmu_circ_0007559	0	749
Chr01_100311106_100369258	Pig.20310	ATP9B-201	LOW QUALITY PROTEIN: probable phospholipid-transporting ATPase IIB [Sus scrofa]	Chr01	-	100311106	100369258	CTAC	exon	hsa_circ_0108899	0	1724	mmu_circ_0007559	0	749
Chr01_100323197_100343016	Pig.20310	ATP9B-201	LOW QUALITY PROTEIN: probable phospholipid-transporting ATPase IIB [Sus scrofa]	Chr01	-	100323197	100343016	CTAC	exon	hsa_circ_0108911	0	1096	mmu_circ_0007559	0	749
Chr01_100323197_100349868	Pig.20310	ATP9B-201	LOW QUALITY PROTEIN: probable phospholipid-transporting ATPase IIB [Sus scrofa]	Chr01	-	100323197	100349868	CTAC	exon	hsa_circ_0108911	0	1096	mmu_circ_0007559	0	749
Chr01_100323197_100363201	Pig.20310	ATP9B-201	LOW QUALITY PROTEIN: probable phospholipid-transporting ATPase IIB [Sus scrofa]	Chr01	-	100323197	100363201	CTAC	exon	hsa_circ_0108911	0	1096	mmu_circ_0007559	0	749
Chr01_100323197_100369258	Pig.20310	ATP9B-201	LOW QUALITY PROTEIN: probable phospholipid-transporting ATPase IIB [Sus scrofa]	Chr01	-	100323197	100369258	CTAC	exon	hsa_circ_0108899	0	1724	mmu_circ_0007559	0	749
Chr01_100323197_100379422	Pig.20310	ATP9B-201	LOW QUALITY PROTEIN: probable phospholipid-transporting ATPase IIB [Sus scrofa]	Chr01	-	100323197	100379422	CTAC	exon	hsa_circ_0108899	0	1799	mmu_circ_0007559	0	749
Chr01_100335998_100363201	Pig.20310	ATP9B-201	LOW QUALITY PROTEIN: probable phospholipid-transporting ATPase IIB [Sus scrofa]	Chr01	-	100335998	100363201	CTAC	intron	hsa_circ_0108905	7e-114	422	mmu_circ_0001686	1e-76	294
Chr01_100342965_100363201	Pig.20310	ATP9B-201	LOW QUALITY PROTEIN: probable phospholipid-transporting ATPase IIB [Sus scrofa]	Chr01	-	100342965	100363201	CTAC	exon	hsa_circ_0108905	5e-114	422	mmu_circ_0007560	2e-43	183
Chr01_100342965_100369258	Pig.20310	ATP9B-201	LOW QUALITY PROTEIN: probable phospholipid-transporting ATPase IIB [Sus scrofa]	Chr01	-	100342965	100369258	CTAC	exon	hsa_circ_0108902	0	1724	mmu_circ_0007564	7e-94	351
Chr01_100342965_100372567	Pig.20310	ATP9B-201	LOW QUALITY PROTEIN: probable phospholipid-transporting ATPase IIB [Sus scrofa]	Chr01	-	100342965	100372567	CTAC	intron	hsa_circ_0108899	0	1799	mmu_circ_0007564	7e-94	351
Chr01_100342965_100379422	Pig.20310	ATP9B-201	LOW QUALITY PROTEIN: probable phospholipid-transporting ATPase IIB [Sus scrofa]	Chr01	-	100342965	100379422	CTAC	exon	hsa_circ_0108899	0	1799	mmu_circ_0007564	9e-94	351
Chr01_100349810_100369258	Pig.20310	ATP9B-201	LOW QUALITY PROTEIN: probable phospholipid-transporting ATPase IIB [Sus scrofa]	Chr01	-	100349810	100369258	CTAC	exon	hsa_circ_0108902	0	1724	mmu_circ_0007564	5e-94	351
Chr01_100349810_100379422	Pig.20310	ATP9B-201	LOW QUALITY PROTEIN: probable phospholipid-transporting ATPase IIB [Sus scrofa]	Chr01	-	100349810	100379422	CTAC	exon	hsa_circ_0108899	0	1799	mmu_circ_0007564	7e-94	351
Chr01_100363093_100369258	Pig.20310	ATP9B-201	LOW QUALITY PROTEIN: probable phospholipid-transporting ATPase IIB [Sus scrofa]	Chr01	-	100363093	100369258	CTAC	exon	hsa_circ_0108902	0	1724	mmu_circ_0007564	2e-94	351
Chr01_100363093_100379422	Pig.20310	ATP9B-201	LOW QUALITY PROTEIN: probable phospholipid-transporting ATPase IIB [Sus scrofa]	Chr01	-	100363093	100379422	CTAC	exon	hsa_circ_0108899	0	1799	mmu_circ_0007564	4e-94	351
Chr01_101537806_101581029				Chr01	-	101537806	101581029	CTAC	intergenic_region	hsa_circ_0131501	4e-103	387	NA	NA	NA
Chr01_101714478_101741160				Chr01	+	101714478	101741160	GTAG	intergenic_region	hsa_circ_0062244	1e-17	102	mmu_circ_0013295	3e-12	80.5
Chr01_101714478_101773474				Chr01	+	101714478	101773474	GTAG	intergenic_region	hsa_circ_0062244	2e-17	102	mmu_circ_0013295	8e-12	80.5
Chr01_101780536_101798276	Pig.03331	MBP-204	PREDICTED: myelin basic protein isoform X3 [Vicugna pacos]	Chr01	+	101780536	101798276	GTAG	intron	hsa_circ_0061650	1e-09	75	NA	NA	NA
Chr01_101827621_101836831	Pig.03332	ZNF236-201	zinc finger protein 236 isoform X1 [Sus scrofa]	Chr01	-	101827621	101836831	CTAC	exon	hsa_circ_0047995	3e-53	219	NA	NA	NA
Chr01_101827621_101881343				Chr01	-	101827621	101881343	CTAC	intergenic_region	hsa_circ_0108884	2e-132	484	mmu_circ_0007566	2e-97	364
Chr01_101827621_101891261				Chr01	-	101827621	101891261	CTAC	intergenic_region	hsa_circ_0108884	2e-132	484	mmu_circ_0007566	2e-97	364
Chr01_101833358_101867372				Chr01	-	101833358	101867372	CTAC	intergenic_region	hsa_circ_0108884	1e-132	484	mmu_circ_0007566	7e-95	355
Chr01_101833358_101891261				Chr01	-	101833358	101891261	CTAC	intergenic_region	hsa_circ_0108884	2e-132	484	mmu_circ_0007566	2e-97	364
Chr01_101842339_101849942	Pig.03333	ZNF236-201	zinc finger protein 236 isoform X1 [Sus scrofa]	Chr01	-	101842339	101849942	CTAC	exon	hsa_circ_0108884	1e-52	217	NA	NA	NA
Chr01_101846519_101853961	Pig.03333	ZNF236-201	zinc finger protein 236 isoform X1 [Sus scrofa]	Chr01	-	101846519	101853961	CTAC	exon	hsa_circ_0108884	1e-52	217	NA	NA	NA
Chr01_101857171_101858222	Pig.03333	ZNF236-201	zinc finger protein 236 isoform X1 [Sus scrofa]	Chr01	-	101857171	101858222	CTAC	exon	hsa_circ_0108884	2e-112	412	NA	NA	NA
Chr01_101857171_101891261	Pig.03333	ZNF236-201	zinc finger protein 236 isoform X1 [Sus scrofa]	Chr01	-	101857171	101891261	CTAC	exon	hsa_circ_0108884	1e-132	484	mmu_circ_0007566	1e-97	364
Chr01_101858081_101865121	Pig.03333	ZNF236-201	zinc finger protein 236 isoform X1 [Sus scrofa]	Chr01	-	101858081	101865121	CTAC	exon	hsa_circ_0108884	4e-76	294	NA	NA	NA
Chr01_101864918_101867372	Pig.03333	ZNF236-201	zinc finger protein 236 isoform X1 [Sus scrofa]	Chr01	-	101864918	101867372	CTAC	exon	hsa_circ_0108884	6e-105	388	mmu_circ_0007566	5e-96	355
Chr01_101864918_101891261	Pig.03333	ZNF236-201	zinc finger protein 236 isoform X1 [Sus scrofa]	Chr01	-	101864918	101891261	CTAC	exon	hsa_circ_0108884	4e-106	396	mmu_circ_0007566	8e-98	364
Chr01_101874255_101891261	Pig.03333	ZNF236-201	zinc finger protein 236 isoform X1 [Sus scrofa]	Chr01	-	101874255	101891261	CTAC	exon	hsa_circ_0108884	3e-106	396	mmu_circ_0007567	1e-35	158
Chr01_101878629_101891261	Pig.03333	ZNF236-201	zinc finger protein 236 isoform X1 [Sus scrofa]	Chr01	-	101878629	101891261	CTAC	intron	hsa_circ_0108884	2e-106	396	NA	NA	NA
Chr01_101880038_101891261	Pig.03333	ZNF236-201	zinc finger protein 236 isoform X1 [Sus scrofa]	Chr01	-	101880038	101891261	CTAC	exon	hsa_circ_0108884	2e-106	396	NA	NA	NA
Chr01_101889767_101891261	Pig.03333	ZNF236-201	zinc finger protein 236 isoform X1 [Sus scrofa]	Chr01	-	101889767	101891261	CTAC	exon	hsa_circ_0108884	4e-95	355	NA	NA	NA
Chr01_102155161_102157061				Chr01	+	102155161	102157061	GTAG	intergenic_region	hsa_circ_0108880	0	1365	mmu_circ_0000909	0	1232
Chr01_102155161_102210196				Chr01	+	102155161	102210196	GTAG	intergenic_region	hsa_circ_0108880	0	1373	mmu_circ_0000909	0	1232
Chr01_102200614_102202047	Pig.03334	ZNF516-201	LOW QUALITY PROTEIN: zinc finger protein 516 [Sus scrofa]	Chr01	+	102200614	102202047	GTAG	exon	hsa_circ_0108880	1e-174	619	mmu_circ_0007569	6e-133	477
Chr01_102200614_102210196	Pig.03334	ZNF516-201	LOW QUALITY PROTEIN: zinc finger protein 516 [Sus scrofa]	Chr01	+	102200614	102210196	GTAG	exon	hsa_circ_0108880	8e-174	619	mmu_circ_0007569	4e-132	477
Chr01_103025005_103027719	Pig.03335	TSHZ1-202	teashirt homolog 1 isoform X3 [Sus scrofa]	Chr01	-	103025005	103027719	CTAC	intron	hsa_circ_0002895	0	2708	NA	NA	NA
Chr01_103026140_103026760	Pig.03335	TSHZ1-202	teashirt homolog 1 isoform X3 [Sus scrofa]	Chr01	+	103026140	103026760	GTAG	intron	hsa_circ_0002895	1e-170	604	NA	NA	NA
Chr01_103335532_103344703	Pig.03337	ZNF407-201	zinc finger protein 407 isoform X1 [Sus scrofa]	Chr01	-	103335532	103344703	CTAC	intron	hsa_circ_0047962	0	857	NA	NA	NA
Chr01_103344525_103388265	Pig.03337	ZNF407-201	zinc finger protein 407 isoform X1 [Sus scrofa]	Chr01	-	103344525	103388265	CTAC	exon	hsa_circ_0108877	0	1483	mmu_circ_0007573	0	928
Chr01_103374403_103388265	Pig.03337	ZNF407-201	zinc finger protein 407 isoform X1 [Sus scrofa]	Chr01	-	103374403	103388265	CTAC	exon	hsa_circ_0108876	0	1205	mmu_circ_0007574	0	917
Chr01_103374403_103473531	Pig.03337	ZNF407-201	zinc finger protein 407 isoform X1 [Sus scrofa]	Chr01	-	103374403	103473531	CTAC	exon	hsa_circ_0047962	0	2771	mmu_circ_0007573	0	1254
Chr01_103384381_103388265	Pig.03337	ZNF407-201	zinc finger protein 407 isoform X1 [Sus scrofa]	Chr01	-	103384381	103388265	CTAC	exon	hsa_circ_0108876	0	1181	mmu_circ_0007574	0	902
Chr01_103594729_103605128				Chr01	-	103594729	103605128	CTAC	intergenic_region	hsa_circ_0047959	0	2303	mmu_circ_0000912	0	1823
Chr01_103600466_103605128				Chr01	-	103600466	103605128	CTAC	intergenic_region	hsa_circ_0047959	0	2303	mmu_circ_0000912	0	1807
Chr01_106655382_106694491				Chr01	-	106655382	106694491	CTAC	intergenic_region	hsa_circ_0091517	2e-50	211	NA	NA	NA
Chr01_10667136_10681413				Chr01	+	10667136	10681413	GTAG	intergenic_region	hsa_circ_0134040	3e-45	193	NA	NA	NA
Chr01_10667136_10695745				Chr01	+	10667136	10695745	GTAG	intergenic_region	hsa_circ_0033199	1e-61	248	mmu_circ_0015551	3e-28	134
Chr01_106694382_106708137				Chr01	-	106694382	106708137	CTAC	intergenic_region	hsa_circ_0115834	5e-33	152	NA	NA	NA
Chr01_106721083_106722856				Chr01	-	106721083	106722856	CTAC	intergenic_region	hsa_circ_0108846	0	2054	NA	NA	NA
Chr01_106824312_106861283	Pig.03349	RTTN-201	rotatin isoform X4 [Sus scrofa]	Chr01	+	106824312	106861283	GTAG	exon	hsa_circ_0108843	0	671	mmu_circ_0000913	1e-47	198
Chr01_106824312_106889225	Pig.03349	RTTN-201	rotatin isoform X4 [Sus scrofa]	Chr01	+	106824312	106889225	GTAG	exon	hsa_circ_0108835	0	1057	mmu_circ_0007581	3e-66	261
Chr01_106839852_106875298	Pig.03349	RTTN-201	rotatin isoform X4 [Sus scrofa]	Chr01	+	106839852	106875298	GTAG	exon	hsa_circ_0108836	0	1013	mmu_circ_0007581	2e-66	261
Chr01_106847814_106861283	Pig.03349	RTTN-201	rotatin isoform X4 [Sus scrofa]	Chr01	+	106847814	106861283	GTAG	exon	hsa_circ_0108843	0	671	NA	NA	NA
Chr01_106847814_106861998	Pig.03349	RTTN-201	rotatin isoform X4 [Sus scrofa]	Chr01	+	106847814	106861998	GTAG	intron	hsa_circ_0108843	0	671	NA	NA	NA
Chr01_106862523_106875298	Pig.03349	RTTN-201	rotatin isoform X4 [Sus scrofa]	Chr01	+	106862523	106875298	GTAG	exon	hsa_circ_0108836	0	1013	mmu_circ_0007581	6e-67	261
Chr01_107036465_107070450	Pig.03350	CD226-201	CD226 antigen isoform X1 [Sus scrofa]	Chr01	+	107036465	107070450	GTAG	intron	hsa_circ_0084044	3e-78	303	mmu_circ_0004058	4e-42	180
Chr01_107105676_107111005				Chr01	+	107105676	107111005	GTAG	intergenic_region	hsa_circ_0015389	3e-37	165	NA	NA	NA
Chr01_107327314_107388892	Pig.03351	DOK6-201	docking protein 6 isoform X1 [Sus scrofa]	Chr01	-	107327314	107388892	CTAC	exon	hsa_circ_0108824	0	789	mmu_circ_0016368	2e-18	102
Chr01_108133010_108138169	Pig.03353	TMX3-201	protein disulfide-isomerase TMX3 isoform X1 [Sus scrofa]	Chr01	+	108133010	108138169	GTAG	exon	hsa_circ_0108816	8e-142	512	NA	NA	NA
Chr01_110439040_110484144	Pig.03359	CDH7-201	cadherin-7 isoform X1 [Sus scrofa]	Chr01	-	110439040	110484144	CTAC	exon	hsa_circ_0108811	1e-157	568	mmu_circ_0008072	2e-86	327
Chr01_110467084_110484144	Pig.03359	CDH7-201	cadherin-7 isoform X1 [Sus scrofa]	Chr01	-	110467084	110484144	CTAC	intron	hsa_circ_0108811	5e-158	568	mmu_circ_0008072	7e-87	327
Chr01_110503348_110520465	Pig.03359	CDH7-201	cadherin-7 isoform X1 [Sus scrofa]	Chr01	-	110503348	110520465	CTAC	exon	hsa_circ_0108809	0	817	mmu_circ_0008071	9e-101	374
Chr01_11092294_11101773				Chr01	-	11092294	11101773	CTAC	intergenic_region	hsa_circ_0107608	2e-36	163	NA	NA	NA
Chr01_11092294_11107001				Chr01	-	11092294	11107001	CTAC	intergenic_region	hsa_circ_0107608	3e-36	163	NA	NA	NA
Chr01_11204130_11218790				Chr01	-	11204130	11218790	CTAC	intergenic_region	hsa_circ_0072474	2e-71	279	NA	NA	NA
Chr01_11204130_11299760				Chr01	-	11204130	11299760	CTAC	intergenic_region	hsa_circ_0066570	7e-114	424	mmu_circ_0011115	7e-54	220
Chr01_112367502_112368951	Pig.03370	VPS4B-203	vacuolar protein sorting-associated protein 4B [Sus scrofa]	Chr01	+	112367502	112368951	GTAG	exon	hsa_circ_0108791	5e-109	401	NA	NA	NA
Chr01_112367502_112375812	Pig.03370	VPS4B-203	vacuolar protein sorting-associated protein 4B [Sus scrofa]	Chr01	+	112367502	112375812	GTAG	exon	hsa_circ_0108791	0	741	NA	NA	NA
Chr01_112367502_112380034	Pig.03370	VPS4B-203	vacuolar protein sorting-associated protein 4B [Sus scrofa]	Chr01	+	112367502	112380034	GTAG	exon	hsa_circ_0108791	0	741	NA	NA	NA
Chr01_112367502_112386587				Chr01	+	112367502	112386587	GTAG	intergenic_region	hsa_circ_0108791	0	741	NA	NA	NA
Chr01_112379398_112380034	Pig.03370	VPS4B-203	vacuolar protein sorting-associated protein 4B [Sus scrofa]	Chr01	+	112379398	112380034	GTAG	exon	hsa_circ_0108790	2e-64	252	NA	NA	NA
Chr01_112379398_112382079	Pig.03370	VPS4B-203	vacuolar protein sorting-associated protein 4B [Sus scrofa]	Chr01	+	112379398	112382079	GTAG	exon	hsa_circ_0108787	1e-72	281	NA	NA	NA
Chr01_112379398_112386587				Chr01	+	112379398	112386587	GTAG	intergenic_region	hsa_circ_0108787	3e-72	281	NA	NA	NA
Chr01_112411346_112427014	Pig.03371	KDSR-201	3-ketodihydrosphingosine reductase [Sus scrofa]	Chr01	+	112411346	112427014	GTAG	exon	hsa_circ_0047900	1e-94	357	NA	NA	NA
Chr01_112419302_112427014	Pig.03371	KDSR-201	3-ketodihydrosphingosine reductase [Sus scrofa]	Chr01	+	112419302	112427014	GTAG	exon	hsa_circ_0108785	2e-85	326	NA	NA	NA
Chr01_112419302_112433322	Pig.03371	KDSR-201	3-ketodihydrosphingosine reductase [Sus scrofa]	Chr01	+	112419302	112433322	GCAG	exon	hsa_circ_0108785	3e-85	326	NA	NA	NA
Chr01_112419558_112437157	Pig.03371	KDSR-201	3-ketodihydrosphingosine reductase [Sus scrofa]	Chr01	+	112419558	112437157	GTAG	exon	hsa_circ_0047900	3e-41	180	NA	NA	NA
Chr01_112426823_112437157	Pig.03371	KDSR-201	3-ketodihydrosphingosine reductase [Sus scrofa]	Chr01	+	112426823	112437157	GTAG	exon	hsa_circ_0047900	2e-41	180	NA	NA	NA
Chr01_112764165_112767094	Pig.03373	PHLPP1-201	PH domain leucine-rich repeat-containing protein phosphatase 1 [Sus scrofa]	Chr01	-	112764165	112767094	CTAC	exon	hsa_circ_0047893	4e-152	545	mmu_circ_0008065	1e-68	265
Chr01_112776488_112782192	Pig.03373	PHLPP1-201	PH domain leucine-rich repeat-containing protein phosphatase 1 [Sus scrofa]	Chr01	-	112776488	112782192	CTAC	exon	hsa_circ_0108777	2e-94	355	NA	NA	NA
Chr01_112776488_112794105	Pig.03373	PHLPP1-201	PH domain leucine-rich repeat-containing protein phosphatase 1 [Sus scrofa]	Chr01	-	112776488	112794105	CTAC	exon	hsa_circ_0108776	5e-99	372	mmu_circ_0008065	2e-52	213
Chr01_112776488_112824276	Pig.03373	PHLPP1-201	PH domain leucine-rich repeat-containing protein phosphatase 1 [Sus scrofa]	Chr01	-	112776488	112824276	CTAC	exon	hsa_circ_0108772	0	660	mmu_circ_0008065	3e-55	224
Chr01_112782062_112794105	Pig.03373	PHLPP1-201	PH domain leucine-rich repeat-containing protein phosphatase 1 [Sus scrofa]	Chr01	-	112782062	112794105	CTAC	exon	hsa_circ_0108776	3e-99	372	mmu_circ_0008065	1e-52	213
Chr01_112793943_112797401	Pig.03373	PHLPP1-201	PH domain leucine-rich repeat-containing protein phosphatase 1 [Sus scrofa]	Chr01	-	112793943	112797401	CTAC	exon	hsa_circ_0108776	2e-82	315	mmu_circ_0008065	9e-55	219
Chr01_112793943_112824276	Pig.03373	PHLPP1-201	PH domain leucine-rich repeat-containing protein phosphatase 1 [Sus scrofa]	Chr01	-	112793943	112824276	CTAC	exon	hsa_circ_0108772	0	660	mmu_circ_0008065	8e-54	219
Chr01_112808097_112824276	Pig.03373	PHLPP1-201	PH domain leucine-rich repeat-containing protein phosphatase 1 [Sus scrofa]	Chr01	-	112808097	112824276	CTAC	exon	hsa_circ_0108772	0	660	mmu_circ_0008064	4e-24	119
Chr01_112846369_112865724	Pig.03373	PHLPP1-201	PH domain leucine-rich repeat-containing protein phosphatase 1 [Sus scrofa]	Chr01	-	112846369	112865724	CTAC	exon	hsa_circ_0108769	2e-93	353	NA	NA	NA
Chr01_112846369_112872621	Pig.03373	PHLPP1-201	PH domain leucine-rich repeat-containing protein phosphatase 1 [Sus scrofa]	Chr01	-	112846369	112872621	CTAC	exon	hsa_circ_0047893	1e-121	448	NA	NA	NA
Chr01_112865599_112872621	Pig.03373	PHLPP1-201	PH domain leucine-rich repeat-containing protein phosphatase 1 [Sus scrofa]	Chr01	-	112865599	112872621	CTAC	exon	hsa_circ_0108767	2e-88	335	NA	NA	NA
Chr01_112865599_112951628	Pig.03373	PHLPP1-201	PH domain leucine-rich repeat-containing protein phosphatase 1 [Sus scrofa]	Chr01	-	112865599	112951628	CTAC	intron	hsa_circ_0108765	0	1029	NA	NA	NA
Chr01_112910189_112951661	Pig.03373	PHLPP1-201	PH domain leucine-rich repeat-containing protein phosphatase 1 [Sus scrofa]	Chr01	-	112910189	112951661	CTAC	intron	hsa_circ_0047890	0	780	NA	NA	NA
Chr01_113078899_113118487				Chr01	-	113078899	113118487	CTAC	intergenic_region	hsa_circ_0047887	0	1934	mmu_circ_0011115	1e-67	265
Chr01_113079962_113118487	Pig.03374	ZCCHC2-201	zinc finger CCHC domain-containing protein 2 [Sus scrofa]	Chr01	-	113079962	113118487	CTAC	exon	hsa_circ_0047887	0	1932	mmu_circ_0011115	1e-67	265
Chr01_113085720_113091264	Pig.03374	ZCCHC2-201	zinc finger CCHC domain-containing protein 2 [Sus scrofa]	Chr01	-	113085720	113091264	CTAC	exon	hsa_circ_0047888	4e-90	340	NA	NA	NA
Chr01_113085720_113118487	Pig.03374	ZCCHC2-201	zinc finger CCHC domain-containing protein 2 [Sus scrofa]	Chr01	-	113085720	113118487	CTAC	exon	hsa_circ_0138334	2e-170	610	mmu_circ_0011115	1e-67	265
Chr01_113090727_113091264	Pig.03374	ZCCHC2-201	zinc finger CCHC domain-containing protein 2 [Sus scrofa]	Chr01	-	113090727	113091264	CTAC	exon	hsa_circ_0108764	7e-64	250	NA	NA	NA
Chr01_113090727_113095638	Pig.03374	ZCCHC2-201	zinc finger CCHC domain-containing protein 2 [Sus scrofa]	Chr01	-	113090727	113095638	CTAC	exon	hsa_circ_0108764	1e-90	342	NA	NA	NA
Chr01_113090727_113100750	Pig.03374	ZCCHC2-201	zinc finger CCHC domain-containing protein 2 [Sus scrofa]	Chr01	-	113090727	113100750	CTAC	exon	hsa_circ_0108764	2e-90	342	mmu_circ_0008058	2e-40	172
Chr01_113090727_113103770	Pig.03374	ZCCHC2-201	zinc finger CCHC domain-containing protein 2 [Sus scrofa]	Chr01	-	113090727	113103770	CTAC	exon	hsa_circ_0108764	3e-90	342	mmu_circ_0008058	3e-40	172
Chr01_113090727_113115516	Pig.03374	ZCCHC2-201	zinc finger CCHC domain-containing protein 2 [Sus scrofa]	Chr01	-	113090727	113115516	CTAC	exon	hsa_circ_0138334	1e-170	610	mmu_circ_0011115	8e-68	265
Chr01_113090727_113118487	Pig.03374	ZCCHC2-201	zinc finger CCHC domain-containing protein 2 [Sus scrofa]	Chr01	-	113090727	113118487	CTAC	exon	hsa_circ_0138334	1e-170	610	mmu_circ_0011115	9e-68	265
Chr01_113093185_113100750	Pig.03374	ZCCHC2-201	zinc finger CCHC domain-containing protein 2 [Sus scrofa]	Chr01	-	113093185	113100750	CTAC	exon	hsa_circ_0108764	3e-63	252	mmu_circ_0008058	2e-40	172
Chr01_113093185_113115516	Pig.03374	ZCCHC2-201	zinc finger CCHC domain-containing protein 2 [Sus scrofa]	Chr01	-	113093185	113115516	CTAC	exon	hsa_circ_0138334	1e-170	610	mmu_circ_0011115	7e-68	265
Chr01_113095577_113113174	Pig.03374	ZCCHC2-201	zinc finger CCHC domain-containing protein 2 [Sus scrofa]	Chr01	-	113095577	113113174	CTAC	intron	hsa_circ_0138334	9e-171	610	mmu_circ_0011115	6e-68	265
Chr01_113095577_113118487	Pig.03374	ZCCHC2-201	zinc finger CCHC domain-containing protein 2 [Sus scrofa]	Chr01	-	113095577	113118487	CTAC	intron	hsa_circ_0138334	1e-170	610	mmu_circ_0011115	8e-68	265
Chr01_113095581_113100750	Pig.03374	ZCCHC2-201	zinc finger CCHC domain-containing protein 2 [Sus scrofa]	Chr01	-	113095581	113100750	CTAC	exon	hsa_circ_0108764	2e-39	172	mmu_circ_0008058	1e-40	172
Chr01_113095581_113103770	Pig.03374	ZCCHC2-201	zinc finger CCHC domain-containing protein 2 [Sus scrofa]	Chr01	-	113095581	113103770	CTAC	exon	hsa_circ_0108763	4e-42	182	mmu_circ_0008058	2e-40	172
Chr01_113095581_113113174	Pig.03374	ZCCHC2-201	zinc finger CCHC domain-containing protein 2 [Sus scrofa]	Chr01	-	113095581	113113174	CTAC	exon	hsa_circ_0138334	9e-171	610	mmu_circ_0011115	6e-68	265
Chr01_113095581_113115516	Pig.03374	ZCCHC2-201	zinc finger CCHC domain-containing protein 2 [Sus scrofa]	Chr01	-	113095581	113115516	CTAC	exon	hsa_circ_0138334	1e-170	610	mmu_circ_0011115	7e-68	265
Chr01_113095581_113118487	Pig.03374	ZCCHC2-201	zinc finger CCHC domain-containing protein 2 [Sus scrofa]	Chr01	-	113095581	113118487	CTAC	exon	hsa_circ_0138334	1e-170	610	mmu_circ_0011115	8e-68	265
Chr01_113097731_113100750	Pig.03374	ZCCHC2-201	zinc finger CCHC domain-containing protein 2 [Sus scrofa]	Chr01	-	113097731	113100750	CTAC	exon	hsa_circ_0108764	1e-37	165	mmu_circ_0008058	1e-38	165
Chr01_113097731_113115516	Pig.03374	ZCCHC2-201	zinc finger CCHC domain-containing protein 2 [Sus scrofa]	Chr01	-	113097731	113115516	CTAC	exon	hsa_circ_0138334	9e-171	610	mmu_circ_0011115	6e-68	265
Chr01_113097731_113118487	Pig.03374	ZCCHC2-201	zinc finger CCHC domain-containing protein 2 [Sus scrofa]	Chr01	-	113097731	113118487	CTAC	exon	hsa_circ_0138334	1e-170	610	mmu_circ_0011115	7e-68	265
Chr01_113100656_113113174	Pig.03374	ZCCHC2-201	zinc finger CCHC domain-containing protein 2 [Sus scrofa]	Chr01	-	113100656	113113174	CTAC	exon	hsa_circ_0138334	7e-171	610	mmu_circ_0011115	4e-68	265
Chr01_113100656_113115516	Pig.03374	ZCCHC2-201	zinc finger CCHC domain-containing protein 2 [Sus scrofa]	Chr01	-	113100656	113115516	CTAC	exon	hsa_circ_0138334	8e-171	610	mmu_circ_0011115	5e-68	265
Chr01_113100656_113118487	Pig.03374	ZCCHC2-201	zinc finger CCHC domain-containing protein 2 [Sus scrofa]	Chr01	-	113100656	113118487	CTAC	exon	hsa_circ_0138334	9e-171	610	mmu_circ_0011115	6e-68	265
Chr01_113113103_113118487	Pig.03374	ZCCHC2-201	zinc finger CCHC domain-containing protein 2 [Sus scrofa]	Chr01	-	113113103	113118487	CTAC	exon	hsa_circ_0047885	5e-89	337	mmu_circ_0008057	5e-44	183
Chr01_113263813_113274164	Pig.03375	TNFRSF11A-201	tumor necrosis factor receptor superfamily member 11A isoform X1 [Sus scrofa]	Chr01	-	113263813	113274164	CTAC	exon	hsa_circ_0047881	1e-103	387	NA	NA	NA
Chr01_113263813_113275949	Pig.03375	TNFRSF11A-201	tumor necrosis factor receptor superfamily member 11A isoform X1 [Sus scrofa]	Chr01	-	113263813	113275949	CTAC	exon	hsa_circ_0047881	1e-103	387	NA	NA	NA
Chr01_113274039_113275949	Pig.03375	TNFRSF11A-201	tumor necrosis factor receptor superfamily member 11A isoform X1 [Sus scrofa]	Chr01	-	113274039	113275949	CTAC	exon	hsa_circ_0047881	3e-12	80.5	NA	NA	NA
Chr01_113274039_113276627	Pig.03375	TNFRSF11A-201	tumor necrosis factor receptor superfamily member 11A isoform X1 [Sus scrofa]	Chr01	-	113274039	113276627	CTAC	intron	hsa_circ_0047881	5e-12	80.5	NA	NA	NA
Chr01_113338128_113375685	Pig.03376	RELCH-201	lisH domain and HEAT repeat-containing protein KIAA1468 homolog isoform X3 [Sus scrofa]	Chr01	-	113338128	113375685	CTAC	exon	hsa_circ_0108759	0	1038	mmu_circ_0008053	2e-90	340
Chr01_113349345_113375685	Pig.03376	RELCH-201	lisH domain and HEAT repeat-containing protein KIAA1468 homolog isoform X3 [Sus scrofa]	Chr01	-	113349345	113375685	CTAC	exon	hsa_circ_0108759	0	1038	mmu_circ_0008053	1e-90	340
Chr01_113354456_113355333	Pig.03376	RELCH-201	lisH domain and HEAT repeat-containing protein KIAA1468 homolog isoform X3 [Sus scrofa]	Chr01	-	113354456	113355333	CTAC	exon	hsa_circ_0108759	1e-168	599	NA	NA	NA
Chr01_113354456_113375685	Pig.03376	RELCH-201	lisH domain and HEAT repeat-containing protein KIAA1468 homolog isoform X3 [Sus scrofa]	Chr01	-	113354456	113375685	CTAC	exon	hsa_circ_0108759	0	1038	mmu_circ_0008053	1e-90	340
Chr01_113354456_113391836	Pig.03376	RELCH-201	lisH domain and HEAT repeat-containing protein KIAA1468 homolog isoform X3 [Sus scrofa]	Chr01	-	113354456	113391836	CTAC	exon	hsa_circ_0108759	0	1038	mmu_circ_0008053	2e-90	340
Chr01_113359747_113375685	Pig.03376	RELCH-201	lisH domain and HEAT repeat-containing protein KIAA1468 homolog isoform X3 [Sus scrofa]	Chr01	-	113359747	113375685	CTAC	exon	hsa_circ_0108759	0	1038	mmu_circ_0008053	9e-91	340
Chr01_113359747_113391836	Pig.03376	RELCH-201	lisH domain and HEAT repeat-containing protein KIAA1468 homolog isoform X3 [Sus scrofa]	Chr01	-	113359747	113391836	CTAC	exon	hsa_circ_0108759	0	1038	mmu_circ_0008053	2e-90	340
Chr01_113388263_113402198	Pig.03376	RELCH-201	lisH domain and HEAT repeat-containing protein KIAA1468 homolog isoform X3 [Sus scrofa]	Chr01	-	113388263	113402198	CTAC	intron	hsa_circ_0108756	1e-168	603	mmu_circ_0008052	9e-110	403
Chr01_113388434_113402198	Pig.03376	RELCH-201	lisH domain and HEAT repeat-containing protein KIAA1468 homolog isoform X3 [Sus scrofa]	Chr01	-	113388434	113402198	CTAC	exon	hsa_circ_0108756	1e-168	603	mmu_circ_0008052	9e-110	403
Chr01_113388434_113410998	Pig.03376	RELCH-201	lisH domain and HEAT repeat-containing protein KIAA1468 homolog isoform X3 [Sus scrofa]	Chr01	-	113388434	113410998	CTAC	exon	hsa_circ_0047869	0	1339	mmu_circ_0008052	2e-109	403
Chr01_113390264_113391836	Pig.03376	RELCH-201	lisH domain and HEAT repeat-containing protein KIAA1468 homolog isoform X3 [Sus scrofa]	Chr01	-	113390264	113391836	CTAC	exon	hsa_circ_0108757	2e-113	416	NA	NA	NA
Chr01_113390264_113410998	Pig.03376	RELCH-201	lisH domain and HEAT repeat-containing protein KIAA1468 homolog isoform X3 [Sus scrofa]	Chr01	-	113390264	113410998	CTAC	exon	hsa_circ_0047869	0	1339	mmu_circ_0008052	1e-109	403
Chr01_113393011_113410998	Pig.03376	RELCH-201	lisH domain and HEAT repeat-containing protein KIAA1468 homolog isoform X3 [Sus scrofa]	Chr01	-	113393011	113410998	CTAC	exon	hsa_circ_0047869	0	1339	mmu_circ_0008052	3e-61	243
Chr01_113401732_113410998	Pig.03376	RELCH-201	lisH domain and HEAT repeat-containing protein KIAA1468 homolog isoform X3 [Sus scrofa]	Chr01	-	113401732	113410998	CTAC	exon	hsa_circ_0047869	0	1293	NA	NA	NA
Chr01_113438434_113441241				Chr01	+	113438434	113441241	GTAG	intergenic_region	hsa_circ_0108754	6e-101	375	NA	NA	NA
Chr01_113438434_113443804				Chr01	+	113438434	113443804	GTAG	intergenic_region	hsa_circ_0108754	1e-100	375	NA	NA	NA
Chr01_113438434_113446161				Chr01	+	113438434	113446161	GTAG	intergenic_region	hsa_circ_0108754	2e-100	375	NA	NA	NA
Chr01_113438434_113450181				Chr01	+	113438434	113450181	GTAG	intergenic_region	hsa_circ_0108754	2e-100	375	NA	NA	NA
Chr01_113438434_113463364				Chr01	+	113438434	113463364	GTAG	intergenic_region	hsa_circ_0108754	5e-100	375	NA	NA	NA
Chr01_113441120_113446161	Pig.03377	PIGN-201	GPI ethanolamine phosphate transferase 1 isoform X1 [Sus scrofa]	Chr01	+	113441120	113446161	GTAG	exon	hsa_circ_0011630	5e-59	237	NA	NA	NA
Chr01_113441120_113460781	Pig.03377	PIGN-201	GPI ethanolamine phosphate transferase 1 isoform X1 [Sus scrofa]	Chr01	+	113441120	113460781	GTAG	exon	hsa_circ_0108754	2e-73	287	NA	NA	NA
Chr01_113443706_113454302	Pig.03377	PIGN-201	GPI ethanolamine phosphate transferase 1 isoform X1 [Sus scrofa]	Chr01	+	113443706	113454302	GTAG	exon	hsa_circ_0108754	2e-66	263	NA	NA	NA
Chr01_113453177_113463364	Pig.03377	PIGN-201	GPI ethanolamine phosphate transferase 1 isoform X1 [Sus scrofa]	Chr01	+	113453177	113463364	GTAG	exon	hsa_circ_0108754	1e-77	300	NA	NA	NA
Chr01_113454186_113463364	Pig.03377	PIGN-201	GPI ethanolamine phosphate transferase 1 isoform X1 [Sus scrofa]	Chr01	+	113454186	113463364	GTAG	exon	hsa_circ_0108754	1e-77	300	NA	NA	NA
Chr01_113460722_113463364	Pig.03377	PIGN-201	GPI ethanolamine phosphate transferase 1 isoform X1 [Sus scrofa]	Chr01	+	113460722	113463364	GTAG	exon	hsa_circ_0108754	3e-78	300	NA	NA	NA
Chr01_113460722_113488033	Pig.03377	PIGN-201	GPI ethanolamine phosphate transferase 1 isoform X1 [Sus scrofa]	Chr01	+	113460722	113488033	GTAG	exon	hsa_circ_0108750	2e-179	640	NA	NA	NA
Chr01_113474545_113493601	Pig.03377	PIGN-201	GPI ethanolamine phosphate transferase 1 isoform X1 [Sus scrofa]	Chr01	+	113474545	113493601	GTAG	exon	hsa_circ_0108750	1e-179	640	NA	NA	NA
Chr01_113480418_113488033	Pig.03377	PIGN-201	GPI ethanolamine phosphate transferase 1 isoform X1 [Sus scrofa]	Chr01	+	113480418	113488033	GTAG	exon	hsa_circ_0108750	4e-91	344	NA	NA	NA
Chr01_113483890_113485342	Pig.03377	PIGN-201	GPI ethanolamine phosphate transferase 1 isoform X1 [Sus scrofa]	Chr01	+	113483890	113485342	GTAG	exon	hsa_circ_0108750	4e-85	322	NA	NA	NA
Chr01_113483890_113488033	Pig.03377	PIGN-201	GPI ethanolamine phosphate transferase 1 isoform X1 [Sus scrofa]	Chr01	+	113483890	113488033	GTAG	exon	hsa_circ_0108750	3e-85	324	NA	NA	NA
Chr01_113487925_113502858	Pig.03377	PIGN-201	GPI ethanolamine phosphate transferase 1 isoform X1 [Sus scrofa]	Chr01	+	113487925	113502858	GTAG	exon	hsa_circ_0108750	2e-91	346	NA	NA	NA
Chr01_113491119_113512655	Pig.03377	PIGN-201	GPI ethanolamine phosphate transferase 1 isoform X1 [Sus scrofa]	Chr01	+	113491119	113512655	GTAG	exon	hsa_circ_0108750	0	841	NA	NA	NA
Chr01_113500257_113502858	Pig.03377	PIGN-201	GPI ethanolamine phosphate transferase 1 isoform X1 [Sus scrofa]	Chr01	+	113500257	113502858	GTAG	exon	hsa_circ_0108750	4e-57	230	NA	NA	NA
Chr01_113500257_113505002	Pig.03377	PIGN-201	GPI ethanolamine phosphate transferase 1 isoform X1 [Sus scrofa]	Chr01	+	113500257	113505002	GTAG	exon	hsa_circ_0108750	7e-132	479	NA	NA	NA
Chr01_113500257_113512655	Pig.03377	PIGN-201	GPI ethanolamine phosphate transferase 1 isoform X1 [Sus scrofa]	Chr01	+	113500257	113512655	GTAG	exon	hsa_circ_0108750	0	841	NA	NA	NA
Chr01_113502234_113502858	Pig.03377	PIGN-201	GPI ethanolamine phosphate transferase 1 isoform X1 [Sus scrofa]	Chr01	+	113502234	113502858	GTAG	exon	hsa_circ_0108750	1e-57	230	NA	NA	NA
Chr01_113502234_113512655	Pig.03377	PIGN-201	GPI ethanolamine phosphate transferase 1 isoform X1 [Sus scrofa]	Chr01	+	113502234	113512655	GTAG	exon	hsa_circ_0108750	0	841	NA	NA	NA
Chr01_113913041_113920014				Chr01	+	113913041	113920014	GTAG	intergenic_region	hsa_circ_0108881	1e-11	80.5	NA	NA	NA
Chr01_11412088_11439444	Pig.03851	MSANTD3-TMEFF1-201	PREDICTED: myb/SANT-like DNA-binding domain-containing protein 3-like isoform X5 [Balaenoptera acutorostrata scammoni]	Chr01	-	11412088	11439444	CTAC	intron	hsa_circ_0137574	0	660	NA	NA	NA
Chr01_11433049_11439444	Pig.03851	MSANTD3-TMEFF1-201	PREDICTED: myb/SANT-like DNA-binding domain-containing protein 3-like isoform X5 [Balaenoptera acutorostrata scammoni]	Chr01	-	11433049	11439444	CTAC	intron	hsa_circ_0137574	2e-134	488	NA	NA	NA
Chr01_115728341_115748707	Pig.03384	CCBE1-201	collagen and calcium-binding EGF domain-containing protein 1 isoform X1 [Sus scrofa]	Chr01	+	115728341	115748707	GTAG	exon	hsa_circ_0108736	5e-50	209	NA	NA	NA
Chr01_11575048_11579583				Chr01	+	11575048	11579583	GTAG	intergenic_region	hsa_circ_0137559	0	2093	mmu_circ_0011660	0	1517
Chr01_11575048_11587008				Chr01	+	11575048	11587008	GTAG	intergenic_region	hsa_circ_0137559	0	2169	mmu_circ_0011660	0	1567
Chr01_11578248_11579583	MSTRG.164,Pig.03853			Chr01	+	11578248	11579583	GTAG	exon	hsa_circ_0137559	0	1921	mmu_circ_0011660	0	1509
Chr01_115827365_115828993	Pig.03385	LMAN1-201	protein ERGIC-53 [Sus scrofa]	Chr01	+	115827365	115828993	GTAG	intron	hsa_circ_0047828	0	752	NA	NA	NA
Chr01_115827365_115833059	Pig.03385	LMAN1-201	protein ERGIC-53 [Sus scrofa]	Chr01	+	115827365	115833059	GTAG	intron	hsa_circ_0047828	0	752	NA	NA	NA
Chr01_115827365_115837535	Pig.03385	LMAN1-201	protein ERGIC-53 [Sus scrofa]	Chr01	+	115827365	115837535	GTAG	intron	hsa_circ_0047828	0	752	NA	NA	NA
Chr01_115827887_115828993	Pig.03385	LMAN1-201	protein ERGIC-53 [Sus scrofa]	Chr01	+	115827887	115828993	GTAG	exon	hsa_circ_0047828	3e-149	534	NA	NA	NA
Chr01_115827887_115833059	Pig.03385	LMAN1-201	protein ERGIC-53 [Sus scrofa]	Chr01	+	115827887	115833059	GTAG	exon	hsa_circ_0047828	2e-148	534	NA	NA	NA
Chr01_115827887_115835195	Pig.03385	LMAN1-201	protein ERGIC-53 [Sus scrofa]	Chr01	+	115827887	115835195	GTAG	exon	hsa_circ_0047828	2e-148	534	NA	NA	NA
Chr01_115827887_115837535	Pig.03385	LMAN1-201	protein ERGIC-53 [Sus scrofa]	Chr01	+	115827887	115837535	GTAG	exon	hsa_circ_0047828	3e-148	534	NA	NA	NA
Chr01_115828125_115833059	Pig.03385	LMAN1-201	protein ERGIC-53 [Sus scrofa]	Chr01	+	115828125	115833059	GTAG	exon	hsa_circ_0047830	1e-54	222	NA	NA	NA
Chr01_115832936_115837535	Pig.03385	LMAN1-201	protein ERGIC-53 [Sus scrofa]	Chr01	+	115832936	115837535	GTAG	exon	hsa_circ_0047829	2e-146	527	NA	NA	NA
Chr01_115832936_115842275	Pig.03385	LMAN1-201	protein ERGIC-53 [Sus scrofa]	Chr01	+	115832936	115842275	GTAG	exon	hsa_circ_0047829	3e-153	551	NA	NA	NA
Chr01_115832936_115846562				Chr01	+	115832936	115846562	GTAG	intergenic_region	hsa_circ_0047828	3e-159	571	mmu_circ_0007461	2e-51	209
Chr01_115835137_115837535	Pig.03385	LMAN1-201	protein ERGIC-53 [Sus scrofa]	Chr01	+	115835137	115837535	GTAG	exon	hsa_circ_0047829	1e-146	527	NA	NA	NA
Chr01_115837140_115837535	Pig.03385	LMAN1-201	protein ERGIC-53 [Sus scrofa]	Chr01	+	115837140	115837535	GTAG	exon	hsa_circ_0047829	6e-113	412	NA	NA	NA
Chr01_115842122_115844632	Pig.03385	LMAN1-201	protein ERGIC-53 [Sus scrofa]	Chr01	+	115842122	115844632	GTAG	exon	hsa_circ_0047828	1e-91	344	NA	NA	NA
Chr01_11597267_11608453	MSTRG.164,Pig.03853			Chr01	+	11597267	11608453	GTAG	exon	hsa_circ_0137559	6e-121	444	NA	NA	NA
Chr01_115974804_115980215	Pig.03389	SEC11C-201	LOW QUALITY PROTEIN: signal peptidase complex catalytic subunit SEC11C [Sus scrofa]	Chr01	-	115974804	115980215	CTAC	exon	hsa_circ_0108731	7e-78	300	NA	NA	NA
Chr01_116021983_116031487	Pig.03390	LOC101123982	O-acyltransferase like protein-like isoform X4 [Sus scrofa]	Chr01	-	116021983	116031487	CTAC	exon	hsa_circ_0128553	3e-39	172	NA	NA	NA
Chr01_11607082_11626492	MSTRG.164,Pig.03853			Chr01	+	11607082	11626492	GTAG	exon	hsa_circ_0031591	0	1027	NA	NA	NA
Chr01_11608320_11626492	MSTRG.164,Pig.03853			Chr01	+	11608320	11626492	GTAG	exon	hsa_circ_0031591	0	1027	NA	NA	NA
Chr01_116301554_116331756	Pig.03391	MALT1-201	mucosa-associated lymphoid tissue lymphoma translocation protein 1 isoform X1 [Sus scrofa]	Chr01	-	116301554	116331756	CTAC	exon	hsa_circ_0108718	0	979	mmu_circ_0015833	2e-15	91.6
Chr01_116317104_116338449	Pig.03391	MALT1-201	mucosa-associated lymphoid tissue lymphoma translocation protein 1 isoform X1 [Sus scrofa]	Chr01	-	116317104	116338449	CTAC	exon	hsa_circ_0108718	0	979	mmu_circ_0015833	1e-15	91.6
Chr01_116317104_116348701	Pig.03391	MALT1-201	mucosa-associated lymphoid tissue lymphoma translocation protein 1 isoform X1 [Sus scrofa]	Chr01	-	116317104	116348701	CTAC	exon	hsa_circ_0108718	0	979	mmu_circ_0015833	2e-15	91.6
Chr01_11638246_11671536	MSTRG.164			Chr01	-	11638246	11671536	CTAC	exon	hsa_circ_0087758	0	1151	NA	NA	NA
Chr01_116408548_116411159	Pig.03392	ALPK2-201	alpha-protein kinase 2 isoform X1 [Sus scrofa]	Chr01	-	116408548	116411159	CTAC	intron	hsa_circ_0009543	1e-13	86.1	NA	NA	NA
Chr01_116438560_116440291	Pig.03392	ALPK2-201	alpha-protein kinase 2 isoform X1 [Sus scrofa]	Chr01	+	116438560	116440291	GTAG	exon	hsa_circ_0047797	0	1125	NA	NA	NA
Chr01_116478981_116484949	Pig.03392	ALPK2-201	alpha-protein kinase 2 isoform X1 [Sus scrofa]	Chr01	+	116478981	116484949	GTAG	exon	hsa_circ_0047797	0	798	NA	NA	NA
Chr01_116478981_116489623	Pig.03392	ALPK2-201	alpha-protein kinase 2 isoform X1 [Sus scrofa]	Chr01	+	116478981	116489623	GTAG	exon	hsa_circ_0047797	0	798	NA	NA	NA
Chr01_116478981_116506513	Pig.03392	ALPK2-201	alpha-protein kinase 2 isoform X1 [Sus scrofa]	Chr01	+	116478981	116506513	GTAG	exon	hsa_circ_0047797	0	798	NA	NA	NA
Chr01_116489360_116501355	Pig.03392	ALPK2-201	alpha-protein kinase 2 isoform X1 [Sus scrofa]	Chr01	+	116489360	116501355	GTAG	exon	hsa_circ_0047796	1e-88	337	NA	NA	NA
Chr01_116494695_116506513	Pig.03392	ALPK2-201	alpha-protein kinase 2 isoform X1 [Sus scrofa]	Chr01	+	116494695	116506513	GTAG	exon	hsa_circ_0047796	1e-88	337	NA	NA	NA
Chr01_116501138_116506513	Pig.03392	ALPK2-201	alpha-protein kinase 2 isoform X1 [Sus scrofa]	Chr01	+	116501138	116506513	GTAG	exon	hsa_circ_0047796	5e-79	303	NA	NA	NA
Chr01_116603955_116610694	Pig.03393	NEDD4L-209	E3 ubiquitin-protein ligase NEDD4-like isoform X8 [Sus scrofa]	Chr01	-	116603955	116610694	CTAC	exon	hsa_circ_0108714	2e-99	372	mmu_circ_0007455	6e-84	316
Chr01_116603955_116638621	Pig.03393	NEDD4L-209	E3 ubiquitin-protein ligase NEDD4-like isoform X8 [Sus scrofa]	Chr01	-	116603955	116638621	CTAC	exon	hsa_circ_0108709	0	1567	mmu_circ_0007452	4e-87	329
Chr01_116606589_116610694	Pig.03393	NEDD4L-209	E3 ubiquitin-protein ligase NEDD4-like isoform X8 [Sus scrofa]	Chr01	-	116606589	116610694	CTAC	exon	hsa_circ_0108714	1e-99	372	mmu_circ_0007455	4e-84	316
Chr01_116609021_116610694	Pig.03393	NEDD4L-209	E3 ubiquitin-protein ligase NEDD4-like isoform X8 [Sus scrofa]	Chr01	-	116609021	116610694	CTAC	exon	hsa_circ_0108714	4e-100	372	mmu_circ_0007455	2e-84	316
Chr01_116622128_116630751	Pig.03393	NEDD4L-209	E3 ubiquitin-protein ligase NEDD4-like isoform X8 [Sus scrofa]	Chr01	-	116622128	116630751	CTAC	exon	hsa_circ_0108713	3e-158	568	NA	NA	NA
Chr01_116622128_116636809	Pig.03393	NEDD4L-209	E3 ubiquitin-protein ligase NEDD4-like isoform X8 [Sus scrofa]	Chr01	-	116622128	116636809	CTAC	exon	hsa_circ_0108713	5e-158	568	mmu_circ_0007452	1e-78	300
Chr01_116622128_116638621	Pig.03393	NEDD4L-209	E3 ubiquitin-protein ligase NEDD4-like isoform X8 [Sus scrofa]	Chr01	-	116622128	116638621	CTAC	exon	hsa_circ_0108709	0	1567	mmu_circ_0007452	2e-87	329
Chr01_116628821_116638621	Pig.03393	NEDD4L-209	E3 ubiquitin-protein ligase NEDD4-like isoform X8 [Sus scrofa]	Chr01	-	116628821	116638621	CTAC	exon	hsa_circ_0108709	0	1567	mmu_circ_0007452	1e-87	329
Chr01_116636612_116638621	Pig.03393	NEDD4L-209	E3 ubiquitin-protein ligase NEDD4-like isoform X8 [Sus scrofa]	Chr01	-	116636612	116638621	CTAC	exon	hsa_circ_0108709	0	1474	mmu_circ_0007452	8e-88	327
Chr01_116645245_116657015	Pig.03393	NEDD4L-209	E3 ubiquitin-protein ligase NEDD4-like isoform X8 [Sus scrofa]	Chr01	-	116645245	116657015	CTAC	exon	hsa_circ_0108706	7e-96	361	NA	NA	NA
Chr01_116645245_116666784	Pig.03393	NEDD4L-209	E3 ubiquitin-protein ligase NEDD4-like isoform X8 [Sus scrofa]	Chr01	-	116645245	116666784	CTAC	exon	hsa_circ_0108706	1e-95	361	NA	NA	NA
Chr01_11671250_11686118	MSTRG.164			Chr01	-	11671250	11686118	CTAC	exon	hsa_circ_0087758	8e-161	577	NA	NA	NA
Chr01_116831679_116891701	Pig.03393	NEDD4L-209	E3 ubiquitin-protein ligase NEDD4-like isoform X8 [Sus scrofa]	Chr01	-	116831679	116891701	CTAC	intron	hsa_circ_0108702	1e-99	375	NA	NA	NA
Chr01_117216193_117231288				Chr01	+	117216193	117231288	GTAG	intergenic_region	hsa_circ_0108698	9e-71	278	NA	NA	NA
Chr01_117216193_117248683				Chr01	+	117216193	117248683	GTAG	intergenic_region	hsa_circ_0047785	2e-130	477	NA	NA	NA
Chr01_117229780_117231288	Pig.03394	ATP8B1-201	phospholipid-transporting ATPase IC [Sus scrofa]	Chr01	+	117229780	117231288	GTAG	exon	hsa_circ_0108697	3e-42	180	NA	NA	NA
Chr01_117229780_117233228	Pig.03394	ATP8B1-201	phospholipid-transporting ATPase IC [Sus scrofa]	Chr01	+	117229780	117233228	GTAG	exon	hsa_circ_0108697	2e-77	298	NA	NA	NA
Chr01_117229780_117236569	Pig.03394	ATP8B1-201	phospholipid-transporting ATPase IC [Sus scrofa]	Chr01	+	117229780	117236569	GTAG	exon	hsa_circ_0108697	3e-77	298	NA	NA	NA
Chr01_117229780_117248683	Pig.03394	ATP8B1-201	phospholipid-transporting ATPase IC [Sus scrofa]	Chr01	+	117229780	117248683	GTAG	exon	hsa_circ_0047785	1e-130	477	NA	NA	NA
Chr01_117236284_117242279	Pig.03394	ATP8B1-201	phospholipid-transporting ATPase IC [Sus scrofa]	Chr01	+	117236284	117242279	GTAG	exon	hsa_circ_0047785	3e-131	477	NA	NA	NA
Chr01_117236284_117248683	Pig.03394	ATP8B1-201	phospholipid-transporting ATPase IC [Sus scrofa]	Chr01	+	117236284	117248683	GTAG	exon	hsa_circ_0047785	7e-131	477	NA	NA	NA
Chr01_117239430_117245891	Pig.03394	ATP8B1-201	phospholipid-transporting ATPase IC [Sus scrofa]	Chr01	+	117239430	117245891	GTAG	exon	hsa_circ_0108696	1e-76	296	NA	NA	NA
Chr01_117242089_117248683	Pig.03394	ATP8B1-201	phospholipid-transporting ATPase IC [Sus scrofa]	Chr01	+	117242089	117248683	GTAG	exon	hsa_circ_0108696	4e-81	311	NA	NA	NA
Chr01_117242089_117258116	Pig.03394	ATP8B1-201	phospholipid-transporting ATPase IC [Sus scrofa]	Chr01	+	117242089	117258116	GTAG	exon	hsa_circ_0108696	9e-81	311	NA	NA	NA
Chr01_117242089_117260135	Pig.03394	ATP8B1-201	phospholipid-transporting ATPase IC [Sus scrofa]	Chr01	+	117242089	117260135	GTAG	exon	hsa_circ_0108696	1e-80	311	NA	NA	NA
Chr01_117245683_117248683	Pig.03394	ATP8B1-201	phospholipid-transporting ATPase IC [Sus scrofa]	Chr01	+	117245683	117248683	GTAG	exon	hsa_circ_0057134	3e-14	87.9	NA	NA	NA
Chr01_117245683_117258116	Pig.03394	ATP8B1-201	phospholipid-transporting ATPase IC [Sus scrofa]	Chr01	+	117245683	117258116	GTAG	exon	hsa_circ_0108695	3e-79	305	NA	NA	NA
Chr01_117256214_117258116	Pig.03394	ATP8B1-201	phospholipid-transporting ATPase IC [Sus scrofa]	Chr01	+	117256214	117258116	GTAG	exon	hsa_circ_0108695	4e-71	276	NA	NA	NA
Chr01_117256214_117260135	Pig.03394	ATP8B1-201	phospholipid-transporting ATPase IC [Sus scrofa]	Chr01	+	117256214	117260135	GTAG	exon	hsa_circ_0108695	1e-74	289	NA	NA	NA
Chr01_117394577_117405206	Pig.03400	CLPX-201	ATP-dependent Clp protease ATP-binding subunit clpX-like, mitochondrial isoform X1 [Sus scrofa]	Chr01	-	117394577	117405206	CTAC	exon	hsa_circ_0035882	0	1275	mmu_circ_0015795	8e-55	220
Chr01_117394577_117415516	Pig.03400	CLPX-201	ATP-dependent Clp protease ATP-binding subunit clpX-like, mitochondrial isoform X1 [Sus scrofa]	Chr01	-	117394577	117415516	CTAC	exon	hsa_circ_0035882	0	1275	mmu_circ_0015795	2e-54	220
Chr01_117394624_117399478	Pig.03400	CLPX-201	ATP-dependent Clp protease ATP-binding subunit clpX-like, mitochondrial isoform X1 [Sus scrofa]	Chr01	-	117394624	117399478	CTAC	intron	hsa_circ_0035881	5e-104	387	NA	NA	NA
Chr01_117396364_117405206	Pig.03400	CLPX-201	ATP-dependent Clp protease ATP-binding subunit clpX-like, mitochondrial isoform X1 [Sus scrofa]	Chr01	-	117396364	117405206	CTAC	exon	hsa_circ_0035882	0	1275	mmu_circ_0015795	6e-55	220
Chr01_117399261_117405206	Pig.03400	CLPX-201	ATP-dependent Clp protease ATP-binding subunit clpX-like, mitochondrial isoform X1 [Sus scrofa]	Chr01	-	117399261	117405206	CTAC	exon	hsa_circ_0035882	0	1275	mmu_circ_0015795	4e-55	220
Chr01_117399261_117413201	Pig.03400	CLPX-201	ATP-dependent Clp protease ATP-binding subunit clpX-like, mitochondrial isoform X1 [Sus scrofa]	Chr01	-	117399261	117413201	CTAC	exon	hsa_circ_0035882	0	1275	mmu_circ_0015795	1e-54	220
Chr01_117399261_117415516	Pig.03400	CLPX-201	ATP-dependent Clp protease ATP-binding subunit clpX-like, mitochondrial isoform X1 [Sus scrofa]	Chr01	-	117399261	117415516	CTAC	exon	hsa_circ_0035882	0	1275	mmu_circ_0015795	1e-54	220
Chr01_117402251_117415516	Pig.03400	CLPX-201	ATP-dependent Clp protease ATP-binding subunit clpX-like, mitochondrial isoform X1 [Sus scrofa]	Chr01	-	117402251	117415516	CTAC	exon	hsa_circ_0035884	0	1227	mmu_circ_0015795	2e-51	209
Chr01_117403406_117404588	Pig.03400	CLPX-201	ATP-dependent Clp protease ATP-binding subunit clpX-like, mitochondrial isoform X1 [Sus scrofa]	Chr01	-	117403406	117404588	CTAC	intron	hsa_circ_0035884	2e-57	230	NA	NA	NA
Chr01_117404517_117405206	Pig.03400	CLPX-201	ATP-dependent Clp protease ATP-binding subunit clpX-like, mitochondrial isoform X1 [Sus scrofa]	Chr01	-	117404517	117405206	CTAC	exon	hsa_circ_0035884	1e-116	425	NA	NA	NA
Chr01_117404517_117411328	Pig.03400	CLPX-201	ATP-dependent Clp protease ATP-binding subunit clpX-like, mitochondrial isoform X1 [Sus scrofa]	Chr01	-	117404517	117411328	CTAC	exon	hsa_circ_0035884	8e-123	449	NA	NA	NA
Chr01_117404517_117413201	Pig.03400	CLPX-201	ATP-dependent Clp protease ATP-binding subunit clpX-like, mitochondrial isoform X1 [Sus scrofa]	Chr01	-	117404517	117413201	CTAC	exon	hsa_circ_0035884	1e-122	449	NA	NA	NA
Chr01_117411287_117415516	Pig.03400	CLPX-201	ATP-dependent Clp protease ATP-binding subunit clpX-like, mitochondrial isoform X1 [Sus scrofa]	Chr01	-	117411287	117415516	CTAC	exon	hsa_circ_0104247	1e-109	405	NA	NA	NA
Chr01_117413042_117415516	Pig.03400	CLPX-201	ATP-dependent Clp protease ATP-binding subunit clpX-like, mitochondrial isoform X1 [Sus scrofa]	Chr01	-	117413042	117415516	CTAC	exon	hsa_circ_0104247	1e-97	364	NA	NA	NA
Chr01_117413042_117426565	Pig.03400	CLPX-201	ATP-dependent Clp protease ATP-binding subunit clpX-like, mitochondrial isoform X1 [Sus scrofa]	Chr01	-	117413042	117426565	CTAC	exon	hsa_circ_0104247	3e-105	392	NA	NA	NA
Chr01_117413042_117428327	Pig.03400	CLPX-201	ATP-dependent Clp protease ATP-binding subunit clpX-like, mitochondrial isoform X1 [Sus scrofa]	Chr01	-	117413042	117428327	CTAC	exon	hsa_circ_0104247	3e-105	392	NA	NA	NA
Chr01_117415362_117426565	Pig.03400	CLPX-201	ATP-dependent Clp protease ATP-binding subunit clpX-like, mitochondrial isoform X1 [Sus scrofa]	Chr01	-	117415362	117426565	CTAC	exon	hsa_circ_0104247	2e-105	392	NA	NA	NA
Chr01_117426448_117428327	Pig.03400	CLPX-201	ATP-dependent Clp protease ATP-binding subunit clpX-like, mitochondrial isoform X1 [Sus scrofa]	Chr01	-	117426448	117428327	CTAC	exon	hsa_circ_0104248	3e-82	313	NA	NA	NA
Chr01_117458700_117518798				Chr01	-	117458700	117518798	CTAC	intergenic_region	hsa_circ_0104251	0	1312	mmu_circ_0005612	2e-13	86.1
Chr01_117499528_117518798				Chr01	-	117499528	117518798	CTAC	intergenic_region	hsa_circ_0104251	0	1312	mmu_circ_0005612	5e-14	86.1
Chr01_117509619_117515891				Chr01	-	117509619	117515891	CTAC	intergenic_region	hsa_circ_0104251	0	688	NA	NA	NA
Chr01_117509722_117512848	Pig.03402	PARP16-202	mono [ADP-ribose]	Chr01	-	117509722	117512848	CTAC	intron	hsa_circ_0104252	8e-155	555	NA	NA	NA
Chr01_117509722_117515891	Pig.03402	PARP16-202	mono [ADP-ribose]	Chr01	-	117509722	117515891	CTAC	intron	hsa_circ_0104252	0	643	NA	NA	NA
Chr01_117509722_117518798	Pig.03402	PARP16-202	mono [ADP-ribose]	Chr01	-	117509722	117518798	CTAC	intron	hsa_circ_0104252	0	643	NA	NA	NA
Chr01_117515685_117518798	Pig.03402	PARP16-202	mono [ADP-ribose]	Chr01	-	117515685	117518798	CTAC	exon	hsa_circ_0104254	1e-108	401	NA	NA	NA
Chr01_117623148_117623672	Pig.03404	IGDCC4-201	immunoglobulin superfamily DCC subclass member 4 isoform X1 [Sus scrofa]	Chr01	-	117623148	117623672	CTAC	exon	hsa_circ_0104256	5e-105	387	NA	NA	NA
Chr01_117623148_117626256	Pig.03404	IGDCC4-201	immunoglobulin superfamily DCC subclass member 4 isoform X1 [Sus scrofa]	Chr01	-	117623148	117626256	CTAC	exon	hsa_circ_0104256	3e-104	387	NA	NA	NA
Chr01_117623148_117626375	Pig.03404	IGDCC4-201	immunoglobulin superfamily DCC subclass member 4 isoform X1 [Sus scrofa]	Chr01	-	117623148	117626375	CTAC	intron	hsa_circ_0104257	1e-128	468	NA	NA	NA
Chr01_117625176_117641428	Pig.03404	IGDCC4-201	immunoglobulin superfamily DCC subclass member 4 isoform X1 [Sus scrofa]	Chr01	-	117625176	117641428	CTAC	exon	hsa_circ_0104257	0	1003	NA	NA	NA
Chr01_117672468_117697806	Pig.03405	DPP8-201	dipeptidyl peptidase 8 [Sus scrofa]	Chr01	-	117672468	117697806	CTAC	exon	hsa_circ_0104268	0	1070	mmu_circ_0015792	2e-148	532
Chr01_117672468_117732291				Chr01	-	117672468	117732291	CTAC	intergenic_region	hsa_circ_0104268	0	1070	mmu_circ_0015792	5e-148	532
Chr01_117674358_117684056	Pig.03405	DPP8-201	dipeptidyl peptidase 8 [Sus scrofa]	Chr01	-	117674358	117684056	CTAC	exon	hsa_circ_0104268	0	1070	mmu_circ_0015792	8e-149	532
Chr01_117683911_117685615	Pig.03405	DPP8-201	dipeptidyl peptidase 8 [Sus scrofa]	Chr01	-	117683911	117685615	CTAC	exon	hsa_circ_0104277	2e-59	237	mmu_circ_0015791	2e-48	196
Chr01_117683911_117695170	Pig.03405	DPP8-201	dipeptidyl peptidase 8 [Sus scrofa]	Chr01	-	117683911	117695170	CTAC	exon	hsa_circ_0104282	2e-140	508	mmu_circ_0015791	1e-73	283
Chr01_117683911_117701824	Pig.03405	DPP8-201	dipeptidyl peptidase 8 [Sus scrofa]	Chr01	-	117683911	117701824	CTAC	exon	hsa_circ_0104282	4e-140	508	mmu_circ_0015791	2e-73	283
Chr01_117683911_117710482	Pig.03405	DPP8-201	dipeptidyl peptidase 8 [Sus scrofa]	Chr01	-	117683911	117710482	CTAC	exon	hsa_circ_0104282	5e-140	508	mmu_circ_0015791	2e-73	283
Chr01_117686086_117695170	Pig.03405	DPP8-201	dipeptidyl peptidase 8 [Sus scrofa]	Chr01	-	117686086	117695170	CTAC	exon	hsa_circ_0104282	2e-140	508	mmu_circ_0015791	8e-74	283
Chr01_117686086_117697806	Pig.03405	DPP8-201	dipeptidyl peptidase 8 [Sus scrofa]	Chr01	-	117686086	117697806	CTAC	exon	hsa_circ_0104282	2e-140	508	mmu_circ_0015791	1e-73	283
Chr01_117692699_117697806	Pig.03405	DPP8-201	dipeptidyl peptidase 8 [Sus scrofa]	Chr01	-	117692699	117697806	CTAC	exon	hsa_circ_0104284	2e-133	484	mmu_circ_0015791	1e-69	268
Chr01_117692699_117701824	Pig.03405	DPP8-201	dipeptidyl peptidase 8 [Sus scrofa]	Chr01	-	117692699	117701824	CTAC	exon	hsa_circ_0104284	3e-133	484	mmu_circ_0015791	2e-69	268
Chr01_117692699_117720291	Pig.03405	DPP8-201	dipeptidyl peptidase 8 [Sus scrofa]	Chr01	-	117692699	117720291	CTAC	exon	hsa_circ_0104280	1e-136	497	mmu_circ_0015791	7e-69	268
Chr01_117692699_117732291				Chr01	-	117692699	117732291	CTAC	intergenic_region	hsa_circ_0104280	2e-136	497	mmu_circ_0015791	7e-145	521
Chr01_117694211_117697806	Pig.03405	DPP8-201	dipeptidyl peptidase 8 [Sus scrofa]	Chr01	-	117694211	117697806	CTAC	exon	hsa_circ_0104284	3e-110	407	mmu_circ_0015791	9e-60	235
Chr01_117694211_117701824	Pig.03405	DPP8-201	dipeptidyl peptidase 8 [Sus scrofa]	Chr01	-	117694211	117701824	CTAC	exon	hsa_circ_0104284	6e-110	407	mmu_circ_0015791	2e-59	235
Chr01_117694211_117729571	Pig.03405	DPP8-201	dipeptidyl peptidase 8 [Sus scrofa]	Chr01	-	117694211	117729571	CTAC	exon	hsa_circ_0104292	1e-136	497	mmu_circ_0015791	2e-94	353
Chr01_117694211_117732291				Chr01	-	117694211	117732291	CTAC	intergenic_region	hsa_circ_0035911	0	725	mmu_circ_0015791	7e-145	521
Chr01_117697745_117709093	Pig.03405	DPP8-201	dipeptidyl peptidase 8 [Sus scrofa]	Chr01	-	117697745	117709093	CTAC	exon	hsa_circ_0104292	5e-137	497	NA	NA	NA
Chr01_117699731_117709093	Pig.03405	DPP8-201	dipeptidyl peptidase 8 [Sus scrofa]	Chr01	-	117699731	117709093	CTAC	exon	hsa_circ_0104292	4e-137	497	NA	NA	NA
Chr01_117708925_117710482	Pig.03405	DPP8-201	dipeptidyl peptidase 8 [Sus scrofa]	Chr01	-	117708925	117710482	CTAC	exon	hsa_circ_0104295	2e-83	316	NA	NA	NA
Chr01_117708925_117720291	Pig.03405	DPP8-201	dipeptidyl peptidase 8 [Sus scrofa]	Chr01	-	117708925	117720291	CTAC	exon	hsa_circ_0139785	5e-122	448	mmu_circ_0015791	2e-41	176
Chr01_117710309_117732291				Chr01	-	117710309	117732291	CTAC	intergenic_region	hsa_circ_0035911	0	725	mmu_circ_0015791	4e-145	521
Chr01_117720179_117732291				Chr01	-	117720179	117732291	CTAC	intergenic_region	hsa_circ_0035911	0	725	mmu_circ_0015791	2e-145	521
Chr01_117758652_117763993	Pig.03407	HACD3-201	very-long-chain (3R)-3-hydroxyacyl-CoA dehydratase 3 [Sus scrofa]	Chr01	+	117758652	117763993	GTAG	exon	hsa_circ_0035917	1e-99	372	NA	NA	NA
Chr01_117760991_117766679	Pig.03407	HACD3-201	very-long-chain (3R)-3-hydroxyacyl-CoA dehydratase 3 [Sus scrofa]	Chr01	+	117760991	117766679	GCAG	exon	hsa_circ_0035917	2e-99	372	NA	NA	NA
Chr01_117766569_117774885	Pig.03407	HACD3-201	very-long-chain (3R)-3-hydroxyacyl-CoA dehydratase 3 [Sus scrofa]	Chr01	+	117766569	117774885	GTAG	exon	hsa_circ_0104296	3e-73	285	NA	NA	NA
Chr01_117773234_117777423	Pig.03407	HACD3-201	very-long-chain (3R)-3-hydroxyacyl-CoA dehydratase 3 [Sus scrofa]	Chr01	+	117773234	117777423	GTAG	exon	hsa_circ_0104296	2e-112	414	NA	NA	NA
Chr01_117775901_117777423	Pig.03407	HACD3-201	very-long-chain (3R)-3-hydroxyacyl-CoA dehydratase 3 [Sus scrofa]	Chr01	+	117775901	117777423	GTAG	intron	hsa_circ_0104296	6e-44	185	NA	NA	NA
Chr01_117775901_117778236	Pig.03407	HACD3-201	very-long-chain (3R)-3-hydroxyacyl-CoA dehydratase 3 [Sus scrofa]	Chr01	+	117775901	117778236	GTAG	intron	hsa_circ_0104296	5e-76	292	NA	NA	NA
Chr01_117785216_117789717				Chr01	-	117785216	117789717	CTAC	intergenic_region	hsa_circ_0093702	3e-31	145	NA	NA	NA
Chr01_117787430_117801018	Pig.03408	INTS14-202	von Willebrand factor A domain-containing protein 9 isoform X1 [Sus scrofa]	Chr01	-	117787430	117801018	CTAC	exon	hsa_circ_0104298	2e-51	213	NA	NA	NA
Chr01_117787430_117803679	Pig.03408	INTS14-202	von Willebrand factor A domain-containing protein 9 isoform X1 [Sus scrofa]	Chr01	-	117787430	117803679	CTAC	exon	hsa_circ_0104298	3e-126	462	NA	NA	NA
Chr01_117787430_117811806	Pig.03408	INTS14-202	von Willebrand factor A domain-containing protein 9 isoform X1 [Sus scrofa]	Chr01	-	117787430	117811806	CTAC	exon	hsa_circ_0104298	3e-162	582	NA	NA	NA
Chr01_117787430_117814404				Chr01	-	117787430	117814404	CTAC	intergenic_region	hsa_circ_0104298	3e-162	582	NA	NA	NA
Chr01_117787430_117814421				Chr01	-	117787430	117814421	CTAC	intergenic_region	hsa_circ_0104298	3e-162	582	NA	NA	NA
Chr01_117789599_117807081	Pig.03408	INTS14-202	von Willebrand factor A domain-containing protein 9 isoform X1 [Sus scrofa]	Chr01	-	117789599	117807081	CTAC	exon	hsa_circ_0104298	9e-156	560	NA	NA	NA
Chr01_117799203_117801018	Pig.03408	INTS14-202	von Willebrand factor A domain-containing protein 9 isoform X1 [Sus scrofa]	Chr01	-	117799203	117801018	CTAC	exon	hsa_circ_0104298	3e-52	213	NA	NA	NA
Chr01_117799203_117803679	Pig.03408	INTS14-202	von Willebrand factor A domain-containing protein 9 isoform X1 [Sus scrofa]	Chr01	-	117799203	117803679	CTAC	exon	hsa_circ_0104298	7e-127	462	NA	NA	NA
Chr01_117799203_117811806	Pig.03408	INTS14-202	von Willebrand factor A domain-containing protein 9 isoform X1 [Sus scrofa]	Chr01	-	117799203	117811806	CTAC	exon	hsa_circ_0104298	1e-162	582	NA	NA	NA
Chr01_117799203_117814421				Chr01	-	117799203	117814421	CTAC	intergenic_region	hsa_circ_0104298	2e-162	582	NA	NA	NA
Chr01_117800874_117811806	Pig.03408	INTS14-202	von Willebrand factor A domain-containing protein 9 isoform X1 [Sus scrofa]	Chr01	-	117800874	117811806	CTAC	exon	hsa_circ_0104298	1e-162	582	NA	NA	NA
Chr01_117803587_117807081	Pig.03408	INTS14-202	von Willebrand factor A domain-containing protein 9 isoform X1 [Sus scrofa]	Chr01	-	117803587	117807081	CTAC	exon	hsa_circ_0104298	2e-156	560	NA	NA	NA
Chr01_117803587_117811806	Pig.03408	INTS14-202	von Willebrand factor A domain-containing protein 9 isoform X1 [Sus scrofa]	Chr01	-	117803587	117811806	CTAC	exon	hsa_circ_0104298	9e-163	582	NA	NA	NA
Chr01_117803587_117814421				Chr01	-	117803587	117814421	CTAC	intergenic_region	hsa_circ_0104298	1e-162	582	NA	NA	NA
Chr01_117806395_117807081	Pig.03408	INTS14-202	von Willebrand factor A domain-containing protein 9 isoform X1 [Sus scrofa]	Chr01	-	117806395	117807081	CTAC	exon	hsa_circ_0104298	6e-145	520	NA	NA	NA
Chr01_117806395_117811806	Pig.03408	INTS14-202	von Willebrand factor A domain-containing protein 9 isoform X1 [Sus scrofa]	Chr01	-	117806395	117811806	CTAC	exon	hsa_circ_0104298	1e-150	542	NA	NA	NA
Chr01_117806395_117814421				Chr01	-	117806395	117814421	CTAC	intergenic_region	hsa_circ_0104298	2e-150	542	NA	NA	NA
Chr01_117885279_117890535	Pig.03410	DENND4A-201	LOW QUALITY PROTEIN: C-myc promoter-binding protein [Sus scrofa]	Chr01	-	117885279	117890535	CTAC	exon	hsa_circ_0104300	0	1153	mmu_circ_0015789	6e-98	363
Chr01_117887767_117890535	Pig.03410	DENND4A-201	LOW QUALITY PROTEIN: C-myc promoter-binding protein [Sus scrofa]	Chr01	-	117887767	117890535	CTAC	exon	hsa_circ_0104303	0	651	mmu_circ_0015789	2e-95	353
Chr01_117887767_117904169	Pig.03410	DENND4A-201	LOW QUALITY PROTEIN: C-myc promoter-binding protein [Sus scrofa]	Chr01	-	117887767	117904169	CTAC	exon	hsa_circ_0104304	0	1559	mmu_circ_0015788	0	1053
Chr01_117890117_117890535	Pig.03410	DENND4A-201	LOW QUALITY PROTEIN: C-myc promoter-binding protein [Sus scrofa]	Chr01	-	117890117	117890535	CTAC	exon	hsa_circ_0104303	2e-148	531	mmu_circ_0015789	8e-82	305
Chr01_117890117_117892453	Pig.03410	DENND4A-201	LOW QUALITY PROTEIN: C-myc promoter-binding protein [Sus scrofa]	Chr01	-	117890117	117892453	CTAC	exon	hsa_circ_0104303	3e-162	579	mmu_circ_0015789	8e-84	315
Chr01_117900296_117910296	Pig.03410	DENND4A-201	LOW QUALITY PROTEIN: C-myc promoter-binding protein [Sus scrofa]	Chr01	-	117900296	117910296	CTAC	exon	hsa_circ_0104304	0	1718	mmu_circ_0015788	0	1053
Chr01_117900296_117937639	Pig.03410	DENND4A-201	LOW QUALITY PROTEIN: C-myc promoter-binding protein [Sus scrofa]	Chr01	-	117900296	117937639	CTAC	exon	hsa_circ_0104304	0	1718	mmu_circ_0015788	0	1053
Chr01_117909182_117937639	Pig.03410	DENND4A-201	LOW QUALITY PROTEIN: C-myc promoter-binding protein [Sus scrofa]	Chr01	-	117909182	117937639	CTAC	exon	hsa_circ_0104307	0	843	mmu_circ_0015787	2e-99	370
Chr01_117910180_117914229	Pig.03410	DENND4A-201	LOW QUALITY PROTEIN: C-myc promoter-binding protein [Sus scrofa]	Chr01	-	117910180	117914229	CTAC	exon	hsa_circ_0104307	0	843	NA	NA	NA
Chr01_117910180_117914955	Pig.03410	DENND4A-201	LOW QUALITY PROTEIN: C-myc promoter-binding protein [Sus scrofa]	Chr01	-	117910180	117914955	CTAC	exon	hsa_circ_0104307	0	843	NA	NA	NA
Chr01_117913404_117937639	Pig.03410	DENND4A-201	LOW QUALITY PROTEIN: C-myc promoter-binding protein [Sus scrofa]	Chr01	-	117913404	117937639	CTAC	exon	hsa_circ_0104311	0	813	mmu_circ_0015787	2e-99	370
Chr01_117914820_117937639	Pig.03410	DENND4A-201	LOW QUALITY PROTEIN: C-myc promoter-binding protein [Sus scrofa]	Chr01	-	117914820	117937639	CTAC	exon	hsa_circ_0104311	0	813	mmu_circ_0015787	2e-99	370
Chr01_117928679_117937639	Pig.03410	DENND4A-201	LOW QUALITY PROTEIN: C-myc promoter-binding protein [Sus scrofa]	Chr01	-	117928679	117937639	CTAC	exon	hsa_circ_0104317	3e-163	584	mmu_circ_0015787	6e-100	370
Chr01_117928679_117942661	Pig.03410	DENND4A-201	LOW QUALITY PROTEIN: C-myc promoter-binding protein [Sus scrofa]	Chr01	-	117928679	117942661	CTAC	exon	hsa_circ_0104317	9e-175	623	mmu_circ_0015787	6e-102	377
Chr01_117928679_117949213	Pig.03410	DENND4A-201	LOW QUALITY PROTEIN: C-myc promoter-binding protein [Sus scrofa]	Chr01	-	117928679	117949213	CTAC	exon	hsa_circ_0104322	0	1397	mmu_circ_0015787	8e-102	377
Chr01_117928679_117960370	Pig.03410	DENND4A-201	LOW QUALITY PROTEIN: C-myc promoter-binding protein [Sus scrofa]	Chr01	-	117928679	117960370	CTAC	exon	hsa_circ_0104322	0	1397	mmu_circ_0015787	1e-101	377
Chr01_117928679_117975461				Chr01	-	117928679	117975461	CTAC	intergenic_region	hsa_circ_0104322	0	1397	mmu_circ_0015783	5e-122	446
Chr01_117930390_117960370	Pig.03410	DENND4A-201	LOW QUALITY PROTEIN: C-myc promoter-binding protein [Sus scrofa]	Chr01	-	117930390	117960370	CTAC	exon	hsa_circ_0104322	0	1397	mmu_circ_0015787	1e-101	377
Chr01_117933432_117937639	Pig.03410	DENND4A-201	LOW QUALITY PROTEIN: C-myc promoter-binding protein [Sus scrofa]	Chr01	-	117933432	117937639	CTAC	exon	hsa_circ_0104320	1e-163	584	mmu_circ_0015787	1e-99	368
Chr01_117933432_117942661	Pig.03410	DENND4A-201	LOW QUALITY PROTEIN: C-myc promoter-binding protein [Sus scrofa]	Chr01	-	117933432	117942661	CTAC	exon	hsa_circ_0104320	6e-175	623	mmu_circ_0015787	4e-102	377
Chr01_117933432_117947105	Pig.03410	DENND4A-201	LOW QUALITY PROTEIN: C-myc promoter-binding protein [Sus scrofa]	Chr01	-	117933432	117947105	CTAC	exon	hsa_circ_0104322	0	1053	mmu_circ_0015787	6e-102	377
Chr01_117933432_117975461				Chr01	-	117933432	117975461	CTAC	intergenic_region	hsa_circ_0104322	0	1397	mmu_circ_0015783	5e-122	446
Chr01_117940359_117960370	Pig.03410	DENND4A-201	LOW QUALITY PROTEIN: C-myc promoter-binding protein [Sus scrofa]	Chr01	-	117940359	117960370	CTGC	exon	hsa_circ_0104322	0	1397	mmu_circ_0015785	3e-91	342
Chr01_117946936_117960370	Pig.03410	DENND4A-201	LOW QUALITY PROTEIN: C-myc promoter-binding protein [Sus scrofa]	Chr01	-	117946936	117960370	CTAC	exon	hsa_circ_0104322	3e-165	592	mmu_circ_0015785	2e-91	342
Chr01_117949144_117975461				Chr01	-	117949144	117975461	CTAC	intergenic_region	hsa_circ_0104324	0	710	mmu_circ_0015783	3e-122	446
Chr01_117954188_117960370	Pig.03410	DENND4A-201	LOW QUALITY PROTEIN: C-myc promoter-binding protein [Sus scrofa]	Chr01	-	117954188	117960370	CTAC	intron	hsa_circ_0104324	2e-128	468	mmu_circ_0015785	9e-92	342
Chr01_117954188_117975461				Chr01	-	117954188	117975461	CTAC	intergenic_region	hsa_circ_0104324	0	710	mmu_circ_0015783	2e-122	446
Chr01_117960121_117964741	Pig.03410	DENND4A-201	LOW QUALITY PROTEIN: C-myc promoter-binding protein [Sus scrofa]	Chr01	-	117960121	117964741	CTAC	intron	hsa_circ_0104324	2e-122	448	mmu_circ_0015785	3e-95	353
Chr01_117960121_117966706				Chr01	-	117960121	117966706	CTAC	intergenic_region	hsa_circ_0104324	6e-149	536	mmu_circ_0015785	3e-121	440
Chr01_117960121_117975461				Chr01	-	117960121	117975461	CTAC	intergenic_region	hsa_circ_0104324	0	710	mmu_circ_0015783	2e-122	446
Chr01_117966374_117975461				Chr01	-	117966374	117975461	CTAC	intergenic_region	hsa_circ_0104325	0	675	mmu_circ_0015784	4e-117	427
Chr01_118051024_118052350				Chr01	+	118051024	118052350	GTAG	intergenic_region	hsa_circ_0076906	1e-09	71.3	NA	NA	NA
Chr01_118091414_118092036	Pig.03411	RAB11A-203	NR:NA	Chr01	+	118091414	118092036	GTAG	exon	hsa_circ_0104327	0	778	mmu_circ_0015782	1e-95	351
Chr01_118091414_118097729	Pig.03411	RAB11A-203	NR:NA	Chr01	+	118091414	118097729	GTAG	exon	hsa_circ_0104327	0	808	mmu_circ_0015782	3e-107	394
Chr01_11823590_11840825	Pig.03854	ERP44-201	endoplasmic reticulum resident protein 44 precursor [Sus scrofa]	Chr01	+	11823590	11840825	GTAG	intron	hsa_circ_0137538	9e-156	560	mmu_circ_0011657	2e-82	313
Chr01_11834629_11840825	Pig.03854	ERP44-201	endoplasmic reticulum resident protein 44 precursor [Sus scrofa]	Chr01	+	11834629	11840825	GTAG	exon	hsa_circ_0137538	3e-156	560	mmu_circ_0011657	7e-83	313
Chr01_11840710_11873697	Pig.03854	ERP44-201	endoplasmic reticulum resident protein 44 precursor [Sus scrofa]	Chr01	+	11840710	11873697	GTAG	exon	hsa_circ_0137537	0	695	mmu_circ_0011657	2e-35	158
Chr01_11840722_11871733	Pig.03854	ERP44-201	endoplasmic reticulum resident protein 44 precursor [Sus scrofa]	Chr01	+	11840722	11871733	GTAG	intron	hsa_circ_0137537	0	695	mmu_circ_0011657	2e-30	141
Chr01_118560114_118580467				Chr01	+	118560114	118580467	GTAG	intergenic_region	hsa_circ_0104331	0	750	NA	NA	NA
Chr01_118563984_118565699	Pig.03413	DIS3L-201	DIS3-like exonuclease 1 isoform X1 [Sus scrofa]	Chr01	+	118563984	118565699	GTAG	exon	hsa_circ_0104331	2e-124	453	NA	NA	NA
Chr01_118563988_118574415	Pig.03413	DIS3L-201	DIS3-like exonuclease 1 isoform X1 [Sus scrofa]	Chr01	+	118563988	118574415	GTAG	intron	hsa_circ_0104331	0	686	NA	NA	NA
Chr01_118577202_118580467				Chr01	+	118577202	118580467	GTAG	intergenic_region	hsa_circ_0104331	1e-132	481	NA	NA	NA
Chr01_118579327_118586264				Chr01	-	118579327	118586264	CTAC	intergenic_region	hsa_circ_0104333	2e-59	239	NA	NA	NA
Chr01_118582702_118586264				Chr01	-	118582702	118586264	CTAC	intergenic_region	hsa_circ_0104333	1e-59	239	NA	NA	NA
Chr01_118582702_118592578				Chr01	-	118582702	118592578	CTAC	intergenic_region	hsa_circ_0104333	2e-95	359	NA	NA	NA
Chr01_118582702_118596623				Chr01	-	118582702	118596623	CTAC	intergenic_region	hsa_circ_0035965	5e-103	385	NA	NA	NA
Chr01_118586058_118592578	Pig.03414	TIPIN-201	TIMELESS-interacting protein [Sus scrofa]	Chr01	-	118586058	118592578	CTAC	exon	hsa_circ_0104333	1e-95	359	NA	NA	NA
Chr01_118586058_118595187	Pig.03414	TIPIN-201	TIMELESS-interacting protein [Sus scrofa]	Chr01	-	118586058	118595187	CTAC	exon	hsa_circ_0035965	3e-103	385	NA	NA	NA
Chr01_118592162_118592578	Pig.03414	TIPIN-201	TIMELESS-interacting protein [Sus scrofa]	Chr01	-	118592162	118592578	CTAC	exon	hsa_circ_0104333	5e-69	267	NA	NA	NA
Chr01_118650027_118663473	Pig.03415,MSTRG.1531			Chr01	+	118650027	118663473	GTAG	intron	hsa_circ_0035972	5e-108	401	mmu_circ_0001794	6e-72	278
Chr01_118650110_118652285	Pig.03415,MSTRG.1531			Chr01	+	118650110	118652285	GTAG	exon	hsa_circ_0035971	1e-82	315	mmu_circ_0001794	3e-72	276
Chr01_118650110_118663473	Pig.03415,MSTRG.1531			Chr01	+	118650110	118663473	GTAG	exon	hsa_circ_0035972	5e-108	401	mmu_circ_0001794	2e-71	276
Chr01_118652139_118663473	Pig.03415,MSTRG.1531			Chr01	+	118652139	118663473	GTAG	exon	hsa_circ_0035972	4e-108	401	mmu_circ_0001794	3e-54	219
Chr01_11866852_11868376	Pig.03854	ERP44-201	endoplasmic reticulum resident protein 44 precursor [Sus scrofa]	Chr01	+	11866852	11868376	GTAG	exon	hsa_circ_0137537	5e-129	468	NA	NA	NA
Chr01_11866852_11871733	Pig.03854	ERP44-201	endoplasmic reticulum resident protein 44 precursor [Sus scrofa]	Chr01	+	11866852	11871733	GTAG	exon	hsa_circ_0137537	2e-128	468	NA	NA	NA
Chr01_11866852_11873697	Pig.03854	ERP44-201	endoplasmic reticulum resident protein 44 precursor [Sus scrofa]	Chr01	+	11866852	11873697	GTAG	exon	hsa_circ_0137537	2e-128	468	NA	NA	NA
Chr01_11866852_11881695	Pig.03854	ERP44-201	endoplasmic reticulum resident protein 44 precursor [Sus scrofa]	Chr01	+	11866852	11881695	GTAG	exon	hsa_circ_0137537	5e-128	468	mmu_circ_0012757	2e-26	126
Chr01_118707742_118709484	Pig.03417	RPL4-201	PREDICTED: 60S ribosomal protein L4 [Hipposideros armiger]	Chr01	-	118707742	118709484	CTAC	exon	hsa_circ_0035986	1e-115	424	NA	NA	NA
Chr01_118708664_118709836	Pig.03417	RPL4-201	PREDICTED: 60S ribosomal protein L4 [Hipposideros armiger]	Chr01	-	118708664	118709836	CTAC	exon	hsa_circ_0035986	1e-164	586	NA	NA	NA
Chr01_118708677_118709484	Pig.03417	RPL4-201	PREDICTED: 60S ribosomal protein L4 [Hipposideros armiger]	Chr01	-	118708677	118709484	CTAC	intron	hsa_circ_0035990	1e-102	379	NA	NA	NA
Chr01_11871676_11881695	Pig.03854	ERP44-201	endoplasmic reticulum resident protein 44 precursor [Sus scrofa]	Chr01	+	11871676	11881695	GTAG	exon	hsa_circ_0087749	1e-102	383	mmu_circ_0012757	2e-26	126
Chr01_118727416_118733033	Pig.03418	ZWILCH-202	protein zwilch homolog isoform X2 [Sus scrofa]	Chr01	+	118727416	118733033	GTAG	exon	hsa_circ_0104339	9e-112	412	NA	NA	NA
Chr01_118731745_118733033	Pig.03418	ZWILCH-202	protein zwilch homolog isoform X2 [Sus scrofa]	Chr01	+	118731745	118733033	GTAG	exon	hsa_circ_0104339	7e-107	394	NA	NA	NA
Chr01_11880283_11881695	Pig.03854	ERP44-201	endoplasmic reticulum resident protein 44 precursor [Sus scrofa]	Chr01	+	11880283	11881695	GTAG	exon	hsa_circ_0087749	1e-64	254	NA	NA	NA
Chr01_11922591_11943987				Chr01	-	11922591	11943987	CTAC	intergenic_region	hsa_circ_0137534	0	1214	mmu_circ_0016130	2e-28	134
Chr01_11930913_11953597	Pig.03855	STX17-202	syntaxin-17 isoform X1 [Sus scrofa]	Chr01	-	11930913	11953597	CTAC	exon	hsa_circ_0137534	0	852	mmu_circ_0011656	8e-43	182
Chr01_119326469_119331773	Pig.03422	SMAD3-201	mothers against decapentaplegic homolog 3 isoform 1 [Homo sapiens]	Chr01	+	119326469	119331773	GTAG	exon	hsa_circ_0036008	2e-78	302	mmu_circ_0015778	4e-25	121
Chr01_119429236_119434896	Pig.03423	AAGAB-202	alpha- and gamma-adaptin-binding protein p34 isoform X2 [Sus scrofa]	Chr01	-	119429236	119434896	CTAC	exon	hsa_circ_0036017	2e-118	435	NA	NA	NA
Chr01_119429236_119446895	Pig.03423	AAGAB-202	alpha- and gamma-adaptin-binding protein p34 isoform X2 [Sus scrofa]	Chr01	-	119429236	119446895	CTAC	intron	hsa_circ_0110683	2e-177	632	mmu_circ_0004975	1e-15	91.6
Chr01_119433401_119434896	Pig.03423	AAGAB-202	alpha- and gamma-adaptin-binding protein p34 isoform X2 [Sus scrofa]	Chr01	-	119433401	119434896	CTAC	exon	hsa_circ_0036019	2e-92	346	NA	NA	NA
Chr01_11953372_12016334				Chr01	-	11953372	12016334	CTAC	intergenic_region	hsa_circ_0087746	0	845	mmu_circ_0011656	1e-94	355
Chr01_119788771_119810851	Pig.03426	MAP2K5-210	dual specificity mitogen-activated protein kinase kinase 5 isoform X3 [Sus scrofa]	Chr01	+	119788771	119810851	GTAG	exon	hsa_circ_0104348	0	2060	mmu_circ_0015775	0	953
Chr01_119795348_119810851	Pig.03426	MAP2K5-210	dual specificity mitogen-activated protein kinase kinase 5 isoform X3 [Sus scrofa]	Chr01	+	119795348	119810851	GTAG	exon	hsa_circ_0104348	0	2060	mmu_circ_0015775	0	953
Chr01_119795348_119852789	Pig.03426	MAP2K5-210	dual specificity mitogen-activated protein kinase kinase 5 isoform X3 [Sus scrofa]	Chr01	+	119795348	119852789	GTAG	exon	hsa_circ_0104351	0	2340	mmu_circ_0001791	0	1013
Chr01_119803321_119872215	Pig.03426	MAP2K5-210	dual specificity mitogen-activated protein kinase kinase 5 isoform X3 [Sus scrofa]	Chr01	+	119803321	119872215	GTAG	exon	hsa_circ_0104351	0	2340	mmu_circ_0001791	0	1013
Chr01_119810675_119872215	Pig.03426	MAP2K5-210	dual specificity mitogen-activated protein kinase kinase 5 isoform X3 [Sus scrofa]	Chr01	+	119810675	119872215	GTAG	intron	hsa_circ_0104351	0	2340	mmu_circ_0001791	0	1013
Chr01_119810787_119872215	Pig.03426	MAP2K5-210	dual specificity mitogen-activated protein kinase kinase 5 isoform X3 [Sus scrofa]	Chr01	+	119810787	119872215	GTAG	exon	hsa_circ_0104351	0	2340	mmu_circ_0001791	0	1013
Chr01_119834467_119865047	Pig.03426	MAP2K5-210	dual specificity mitogen-activated protein kinase kinase 5 isoform X3 [Sus scrofa]	Chr01	+	119834467	119865047	GTAG	intron	hsa_circ_0104351	0	1705	mmu_circ_0001791	2e-174	619
Chr01_119839657_119865047	Pig.03426	MAP2K5-210	dual specificity mitogen-activated protein kinase kinase 5 isoform X3 [Sus scrofa]	Chr01	+	119839657	119865047	GTAG	exon	hsa_circ_0104351	0	1705	mmu_circ_0001791	2e-174	619
Chr01_119839657_119872215	Pig.03426	MAP2K5-210	dual specificity mitogen-activated protein kinase kinase 5 isoform X3 [Sus scrofa]	Chr01	+	119839657	119872215	GTAG	exon	hsa_circ_0104351	0	1705	mmu_circ_0001791	2e-174	619
Chr01_119839657_119920221	Pig.03426	MAP2K5-210	dual specificity mitogen-activated protein kinase kinase 5 isoform X3 [Sus scrofa]	Chr01	+	119839657	119920221	GTAG	exon	hsa_circ_0104352	0	2715	mmu_circ_0001791	5e-174	619
Chr01_119852551_119865047	Pig.03426	MAP2K5-210	dual specificity mitogen-activated protein kinase kinase 5 isoform X3 [Sus scrofa]	Chr01	+	119852551	119865047	GTAG	exon	hsa_circ_0104352	0	911	mmu_circ_0001790	7e-61	241
Chr01_119852551_119872215	Pig.03426	MAP2K5-210	dual specificity mitogen-activated protein kinase kinase 5 isoform X3 [Sus scrofa]	Chr01	+	119852551	119872215	GTAG	exon	hsa_circ_0104352	0	1026	mmu_circ_0001790	1e-60	241
Chr01_119852551_119920221	Pig.03426	MAP2K5-210	dual specificity mitogen-activated protein kinase kinase 5 isoform X3 [Sus scrofa]	Chr01	+	119852551	119920221	GTAG	exon	hsa_circ_0104352	0	2715	mmu_circ_0001790	4e-60	241
Chr01_119852551_119923928	Pig.03426	MAP2K5-210	dual specificity mitogen-activated protein kinase kinase 5 isoform X3 [Sus scrofa]	Chr01	+	119852551	119923928	GTAG	intron	hsa_circ_0104352	0	2715	mmu_circ_0001790	4e-60	241
Chr01_119872167_119920221	Pig.03426	MAP2K5-210	dual specificity mitogen-activated protein kinase kinase 5 isoform X3 [Sus scrofa]	Chr01	+	119872167	119920221	GTAG	exon	hsa_circ_0104352	0	2715	NA	NA	NA
Chr01_11988620_12016334				Chr01	-	11988620	12016334	CTAC	intergenic_region	hsa_circ_0087746	0	845	NA	NA	NA
Chr01_119903191_119904275	Pig.03426	MAP2K5-210	dual specificity mitogen-activated protein kinase kinase 5 isoform X3 [Sus scrofa]	Chr01	+	119903191	119904275	GTAG	exon	hsa_circ_0104352	0	1738	NA	NA	NA
Chr01_119903191_119920221	Pig.03426	MAP2K5-210	dual specificity mitogen-activated protein kinase kinase 5 isoform X3 [Sus scrofa]	Chr01	+	119903191	119920221	GTAG	exon	hsa_circ_0104352	0	2174	NA	NA	NA
Chr01_119903191_119923928	Pig.03426	MAP2K5-210	dual specificity mitogen-activated protein kinase kinase 5 isoform X3 [Sus scrofa]	Chr01	+	119903191	119923928	GTAG	intron	hsa_circ_0104352	0	2174	NA	NA	NA
Chr01_119903191_119940124	Pig.03426	MAP2K5-210	dual specificity mitogen-activated protein kinase kinase 5 isoform X3 [Sus scrofa]	Chr01	+	119903191	119940124	GTAG	exon	hsa_circ_0036038	0	3349	NA	NA	NA
Chr01_119903191_119960492	Pig.03426	MAP2K5-210	dual specificity mitogen-activated protein kinase kinase 5 isoform X3 [Sus scrofa]	Chr01	+	119903191	119960492	GTAG	exon	hsa_circ_0036038	0	4399	NA	NA	NA
Chr01_119903191_119982622	Pig.03426	MAP2K5-210	dual specificity mitogen-activated protein kinase kinase 5 isoform X3 [Sus scrofa]	Chr01	+	119903191	119982622	GTAG	exon	hsa_circ_0036038	0	4399	NA	NA	NA
Chr01_119959545_119982622	Pig.03426	MAP2K5-210	dual specificity mitogen-activated protein kinase kinase 5 isoform X3 [Sus scrofa]	Chr01	+	119959545	119982622	GTAG	exon	hsa_circ_0036040	0	3827	NA	NA	NA
Chr01_120284430_120290853	Pig.03428	PIAS1-201	E3 SUMO-protein ligase PIAS1 [Sus scrofa]	Chr01	+	120284430	120290853	GTAG	intron	hsa_circ_0105180	1e-46	196	mmu_circ_0015774	1e-165	588
Chr01_120284430_120326167	Pig.03428	PIAS1-201	E3 SUMO-protein ligase PIAS1 [Sus scrofa]	Chr01	+	120284430	120326167	GTAG	exon	hsa_circ_0091334	0	789	mmu_circ_0015774	7e-165	588
Chr01_120284430_120333334	Pig.03428	PIAS1-201	E3 SUMO-protein ligase PIAS1 [Sus scrofa]	Chr01	+	120284430	120333334	GTAG	exon	hsa_circ_0036047	0	885	mmu_circ_0015774	9e-165	588
Chr01_120284430_120346784	Pig.03428	PIAS1-201	E3 SUMO-protein ligase PIAS1 [Sus scrofa]	Chr01	+	120284430	120346784	GTAG	exon	hsa_circ_0036047	0	885	mmu_circ_0015774	1e-164	588
Chr01_120321631_120326167	Pig.03428	PIAS1-201	E3 SUMO-protein ligase PIAS1 [Sus scrofa]	Chr01	+	120321631	120326167	GTAG	exon	hsa_circ_0036047	0	737	mmu_circ_0015773	1e-54	219
Chr01_120321631_120333334	Pig.03428	PIAS1-201	E3 SUMO-protein ligase PIAS1 [Sus scrofa]	Chr01	+	120321631	120333334	GTAG	exon	hsa_circ_0036047	0	885	mmu_circ_0015771	5e-72	278
Chr01_120321631_120346784	Pig.03428	PIAS1-201	E3 SUMO-protein ligase PIAS1 [Sus scrofa]	Chr01	+	120321631	120346784	GTAG	exon	hsa_circ_0036047	0	885	mmu_circ_0015770	4e-91	342
Chr01_120325301_120326167	Pig.03428	PIAS1-201	E3 SUMO-protein ligase PIAS1 [Sus scrofa]	Chr01	+	120325301	120326167	GTAG	exon	hsa_circ_0104355	0	669	mmu_circ_0015773	2e-55	219
Chr01_120325301_120333334	Pig.03428	PIAS1-201	E3 SUMO-protein ligase PIAS1 [Sus scrofa]	Chr01	+	120325301	120333334	GTAG	exon	hsa_circ_0104355	0	817	mmu_circ_0015771	3e-72	278
Chr01_120325301_120346784	Pig.03428	PIAS1-201	E3 SUMO-protein ligase PIAS1 [Sus scrofa]	Chr01	+	120325301	120346784	GTAG	exon	hsa_circ_0104355	0	817	mmu_circ_0015770	3e-91	342
Chr01_120325301_120359198	Pig.03428	PIAS1-201	E3 SUMO-protein ligase PIAS1 [Sus scrofa]	Chr01	+	120325301	120359198	GTAG	exon	hsa_circ_0104355	0	817	mmu_circ_0015770	5e-91	342
Chr01_120325301_120362156	Pig.03428	PIAS1-201	E3 SUMO-protein ligase PIAS1 [Sus scrofa]	Chr01	+	120325301	120362156	GTAG	exon	hsa_circ_0104355	0	817	mmu_circ_0015770	6e-91	342
Chr01_120325301_120366882	Pig.03428	PIAS1-201	E3 SUMO-protein ligase PIAS1 [Sus scrofa]	Chr01	+	120325301	120366882	GTAG	exon	hsa_circ_0036047	0	924	mmu_circ_0015770	6e-91	342
Chr01_120346711_120362156	Pig.03428	PIAS1-201	E3 SUMO-protein ligase PIAS1 [Sus scrofa]	Chr01	+	120346711	120362156	GTAG	exon	hsa_circ_0104357	0	806	NA	NA	NA
Chr01_120361118_120362156	Pig.03428	PIAS1-201	E3 SUMO-protein ligase PIAS1 [Sus scrofa]	Chr01	+	120361118	120362156	GTAG	exon	hsa_circ_0104358	0	778	NA	NA	NA
Chr01_120361118_120366882	Pig.03428	PIAS1-201	E3 SUMO-protein ligase PIAS1 [Sus scrofa]	Chr01	+	120361118	120366882	GTAG	exon	hsa_circ_0036049	0	896	NA	NA	NA
Chr01_120361118_120370877	Pig.03428	PIAS1-201	E3 SUMO-protein ligase PIAS1 [Sus scrofa]	Chr01	+	120361118	120370877	GTAG	exon	hsa_circ_0036049	0	896	NA	NA	NA
Chr01_121038699_121088009				Chr01	+	121038699	121088009	GTAG	intergenic_region	hsa_circ_0103364	0	2327	NA	NA	NA
Chr01_12120_43099	Pig.03772	SNX30-201	sorting nexin-30 [Sus scrofa]	Chr01	-	12120	43099	CTAC	exon	hsa_circ_0088106	1e-96	364	NA	NA	NA
Chr01_121764369_121775953	Pig.10771	C15orf41-202	uncharacterized protein C15orf41 homolog isoform X1 [Sus scrofa]	Chr01	+	121764369	121775953	GTAG	exon	hsa_circ_0103366	0	1932	mmu_circ_0001056	0	1480
Chr01_121764369_121815659	Pig.10771	C15orf41-202	uncharacterized protein C15orf41 homolog isoform X1 [Sus scrofa]	Chr01	+	121764369	121815659	GTAG	exon	hsa_circ_0034399	0	5487	mmu_circ_0001056	0	1480
Chr01_121764369_121831519	Pig.10771	C15orf41-202	uncharacterized protein C15orf41 homolog isoform X1 [Sus scrofa]	Chr01	+	121764369	121831519	GTAG	exon	hsa_circ_0034399	0	5487	mmu_circ_0001056	0	1480
Chr01_121809448_121831519	Pig.10771	C15orf41-202	uncharacterized protein C15orf41 homolog isoform X1 [Sus scrofa]	Chr01	+	121809448	121831519	GTAG	exon	hsa_circ_0103367	0	1712	mmu_circ_0009193	0	819
Chr01_12209110_12240586				Chr01	+	12209110	12240586	GTAG	intergenic_region	hsa_circ_0101665	3e-78	303	NA	NA	NA
Chr01_12209110_12243360				Chr01	+	12209110	12243360	GTAG	intergenic_region	hsa_circ_0101665	3e-78	303	NA	NA	NA
Chr01_122154002_122160969	Pig.10770	MEIS2-201	homeobox protein Meis2 isoform X1 [Sus scrofa]	Chr01	-	122154002	122160969	CTAC	intron	hsa_circ_0103377	0	2255	mmu_circ_0009197	7e-54	217
Chr01_1230688_1238134	Pig.03785,MSTRG.34			Chr01	+	1230688	1238134	GTAG	exon	hsa_circ_0088030	6e-75	291	NA	NA	NA
Chr01_1232188_1240287	Pig.03785,MSTRG.34			Chr01	+	1232188	1240287	GTAG	exon	hsa_circ_0088030	8e-79	303	NA	NA	NA
Chr01_1232188_1244803	Pig.03785,MSTRG.34			Chr01	+	1232188	1244803	GTAG	exon	hsa_circ_0088030	1e-78	303	NA	NA	NA
Chr01_1232188_1249118				Chr01	+	1232188	1249118	GTAG	intergenic_region	hsa_circ_0088030	2e-78	303	NA	NA	NA
Chr01_123224458_123306601	Pig.10767	SPRED1-201	sprouty-related, EVH1 domain-containing protein 1 isoform X1 [Sus scrofa]	Chr01	+	123224458	123306601	GTAG	intron	hsa_circ_0126430	2e-129	475	mmu_circ_0009201	8e-73	283
Chr01_123269900_123270074	Pig.10767	SPRED1-201	sprouty-related, EVH1 domain-containing protein 1 isoform X1 [Sus scrofa]	Chr01	+	123269900	123270074	GTAG	exon	hsa_circ_0004229	2e-79	300	mmu_circ_0009201	1e-65	250
Chr01_123269900_123272549	Pig.10767	SPRED1-201	sprouty-related, EVH1 domain-containing protein 1 isoform X1 [Sus scrofa]	Chr01	+	123269900	123272549	GTAG	intron	hsa_circ_0004229	3e-88	333	mmu_circ_0009201	2e-70	270
Chr01_123269900_123292667	Pig.10767	SPRED1-201	sprouty-related, EVH1 domain-containing protein 1 isoform X1 [Sus scrofa]	Chr01	+	123269900	123292667	GTAG	exon	hsa_circ_0004229	8e-103	385	mmu_circ_0009201	2e-73	283
Chr01_123269900_123306601	Pig.10767	SPRED1-201	sprouty-related, EVH1 domain-containing protein 1 isoform X1 [Sus scrofa]	Chr01	+	123269900	123306601	GTAG	exon	hsa_circ_0004229	1e-102	385	mmu_circ_0009201	3e-73	283
Chr01_123269906_123306601	Pig.10767	SPRED1-201	sprouty-related, EVH1 domain-containing protein 1 isoform X1 [Sus scrofa]	Chr01	+	123269906	123306601	GTAG	intron	hsa_circ_0004229	1e-102	385	mmu_circ_0009201	3e-73	283
Chr01_123291411_123306601	Pig.10767	SPRED1-201	sprouty-related, EVH1 domain-containing protein 1 isoform X1 [Sus scrofa]	Chr01	+	123291411	123306601	GTAG	exon	hsa_circ_0003140	4e-89	339	mmu_circ_0009202	2e-66	259
Chr01_123423635_123431947	Pig.10766	FAM98B-201	protein FAM98B [Sus scrofa]	Chr01	+	123423635	123431947	GTAG	exon	hsa_circ_0103391	0	721	NA	NA	NA
Chr01_123423635_123438359	Pig.10766	FAM98B-201	protein FAM98B [Sus scrofa]	Chr01	+	123423635	123438359	GTAG	exon	hsa_circ_0103389	0	946	NA	NA	NA
Chr01_123463316_123478450	Pig.10765	RASGRP1-201	RAS guanyl-releasing protein 1 isoform X1 [Sus scrofa]	Chr01	-	123463316	123478450	CTAC	exon	hsa_circ_0103392	0	658	NA	NA	NA
Chr01_124499339_124500136	Pig.10764	THBS1-201	thrombospondin-1 precursor [Sus scrofa]	Chr01	+	124499339	124500136	GTAG	exon	hsa_circ_0034446	1e-137	496	NA	NA	NA
Chr01_124506913_124507338	MSTRG.1589,Pig.10764			Chr01	+	124506913	124507338	GTAG	exon	hsa_circ_0034526	2e-118	431	NA	NA	NA
Chr01_124648864_124671681	Pig.10763	FSIP1-201	fibrous sheath-interacting protein 1 isoform X1 [Sus scrofa]	Chr01	-	124648864	124671681	CTAC	intron	hsa_circ_0103406	0	977	NA	NA	NA
Chr01_124648864_124671684	Pig.10763	FSIP1-201	fibrous sheath-interacting protein 1 isoform X1 [Sus scrofa]	Chr01	-	124648864	124671684	CTAC	exon	hsa_circ_0103406	0	977	NA	NA	NA
Chr01_124648864_124715619				Chr01	-	124648864	124715619	CTAC	intergenic_region	hsa_circ_0103406	0	977	mmu_circ_0012707	2e-93	351
Chr01_124899674_124913642	Pig.10761	EIF2AK4-202	eIF-2-alpha kinase GCN2 isoform X1 [Sus scrofa]	Chr01	+	124899674	124913642	GTAG	exon	hsa_circ_0103412	2e-142	516	NA	NA	NA
Chr01_124899674_124923359	Pig.10761	EIF2AK4-202	eIF-2-alpha kinase GCN2 isoform X1 [Sus scrofa]	Chr01	+	124899674	124923359	GTAG	exon	hsa_circ_0103412	3e-142	516	NA	NA	NA
Chr01_124899674_124927011	Pig.10761	EIF2AK4-202	eIF-2-alpha kinase GCN2 isoform X1 [Sus scrofa]	Chr01	+	124899674	124927011	GTAG	exon	hsa_circ_0103412	3e-142	516	NA	NA	NA
Chr01_124899674_124955995	Pig.10761	EIF2AK4-202	eIF-2-alpha kinase GCN2 isoform X1 [Sus scrofa]	Chr01	+	124899674	124955995	GTAG	exon	hsa_circ_0034552	0	817	mmu_circ_0009207	9e-31	143
Chr01_124899674_124970961	Pig.10761	EIF2AK4-202	eIF-2-alpha kinase GCN2 isoform X1 [Sus scrofa]	Chr01	+	124899674	124970961	GTAG	exon	hsa_circ_0034552	0	817	mmu_circ_0009207	2e-63	252
Chr01_124909314_124913642	Pig.10761	EIF2AK4-202	eIF-2-alpha kinase GCN2 isoform X1 [Sus scrofa]	Chr01	+	124909314	124913642	GTAG	exon	hsa_circ_0103412	3e-80	307	NA	NA	NA
Chr01_124909314_124945644	Pig.10761	EIF2AK4-202	eIF-2-alpha kinase GCN2 isoform X1 [Sus scrofa]	Chr01	+	124909314	124945644	GTAG	exon	hsa_circ_0034552	0	817	NA	NA	NA
Chr01_124920650_124927011	Pig.10761	EIF2AK4-202	eIF-2-alpha kinase GCN2 isoform X1 [Sus scrofa]	Chr01	+	124920650	124927011	GTAG	intron	hsa_circ_0103412	1e-66	263	NA	NA	NA
Chr01_124923244_124927011	Pig.10761	EIF2AK4-202	eIF-2-alpha kinase GCN2 isoform X1 [Sus scrofa]	Chr01	+	124923244	124927011	GTAG	exon	hsa_circ_0103412	6e-67	263	NA	NA	NA
Chr01_124928811_124955995	Pig.10761	EIF2AK4-202	eIF-2-alpha kinase GCN2 isoform X1 [Sus scrofa]	Chr01	+	124928811	124955995	GTAG	exon	hsa_circ_0034552	0	806	mmu_circ_0009207	4e-31	143
Chr01_124934209_124955995	Pig.10761	EIF2AK4-202	eIF-2-alpha kinase GCN2 isoform X1 [Sus scrofa]	Chr01	+	124934209	124955995	GTAG	exon	hsa_circ_0103413	0	750	mmu_circ_0009207	4e-31	143
Chr01_124939428_124970961	Pig.10761	EIF2AK4-202	eIF-2-alpha kinase GCN2 isoform X1 [Sus scrofa]	Chr01	+	124939428	124970961	GTAG	exon	hsa_circ_0103418	1e-137	501	mmu_circ_0009207	8e-64	252
Chr01_124942676_124968800	Pig.10761	EIF2AK4-202	eIF-2-alpha kinase GCN2 isoform X1 [Sus scrofa]	Chr01	+	124942676	124968800	GTAG	intron	hsa_circ_0103418	9e-138	501	mmu_circ_0009207	7e-64	252
Chr01_124943268_124952248	Pig.10761	EIF2AK4-202	eIF-2-alpha kinase GCN2 isoform X1 [Sus scrofa]	Chr01	+	124943268	124952248	GTAG	exon	hsa_circ_0034552	3e-103	385	mmu_circ_0010177	9e-19	100
Chr01_124952169_124955995	Pig.10761	EIF2AK4-202	eIF-2-alpha kinase GCN2 isoform X1 [Sus scrofa]	Chr01	+	124952169	124955995	GTAG	exon	hsa_circ_0034552	2e-51	211	mmu_circ_0009207	6e-32	143
Chr01_124955894_124961870	Pig.10761	EIF2AK4-202	eIF-2-alpha kinase GCN2 isoform X1 [Sus scrofa]	Chr01	+	124955894	124961870	GTAG	exon	hsa_circ_0103418	2e-138	501	mmu_circ_0009207	2e-64	252
Chr01_124955894_124964606	Pig.10761	EIF2AK4-202	eIF-2-alpha kinase GCN2 isoform X1 [Sus scrofa]	Chr01	+	124955894	124964606	GTAG	exon	hsa_circ_0103418	3e-138	501	mmu_circ_0009207	2e-64	252
Chr01_124961634_124964606	Pig.10761	EIF2AK4-202	eIF-2-alpha kinase GCN2 isoform X1 [Sus scrofa]	Chr01	+	124961634	124964606	GTAG	exon	hsa_circ_0103418	3e-84	320	NA	NA	NA
Chr01_124964000_124968800	Pig.10761	EIF2AK4-202	eIF-2-alpha kinase GCN2 isoform X1 [Sus scrofa]	Chr01	+	124964000	124968800	GTAG	exon	hsa_circ_0103419	1e-89	339	NA	NA	NA
Chr01_124964000_124970961	Pig.10761	EIF2AK4-202	eIF-2-alpha kinase GCN2 isoform X1 [Sus scrofa]	Chr01	+	124964000	124970961	GTAG	exon	hsa_circ_0103421	3e-122	448	NA	NA	NA
Chr01_124966271_124968800	Pig.10761	EIF2AK4-202	eIF-2-alpha kinase GCN2 isoform X1 [Sus scrofa]	Chr01	+	124966271	124968800	GTAG	exon	hsa_circ_0103419	7e-90	339	NA	NA	NA
Chr01_124966271_124970961	Pig.10761	EIF2AK4-202	eIF-2-alpha kinase GCN2 isoform X1 [Sus scrofa]	Chr01	+	124966271	124970961	GTAG	exon	hsa_circ_0103421	2e-122	448	NA	NA	NA
Chr01_124967165_124970961	Pig.10761	EIF2AK4-202	eIF-2-alpha kinase GCN2 isoform X1 [Sus scrofa]	Chr01	+	124967165	124970961	GTAG	exon	hsa_circ_0103421	2e-122	448	NA	NA	NA
Chr01_124967165_124977858	Pig.10761	EIF2AK4-202	eIF-2-alpha kinase GCN2 isoform X1 [Sus scrofa]	Chr01	+	124967165	124977858	GTAG	exon	hsa_circ_0103421	0	673	NA	NA	NA
Chr01_124967165_124992261	Pig.10761	EIF2AK4-202	eIF-2-alpha kinase GCN2 isoform X1 [Sus scrofa]	Chr01	+	124967165	124992261	GTAG	exon	hsa_circ_0103424	0	763	mmu_circ_0009208	1e-50	207
Chr01_124975397_124993874	Pig.10761	EIF2AK4-202	eIF-2-alpha kinase GCN2 isoform X1 [Sus scrofa]	Chr01	+	124975397	124993874	GTAG	exon	hsa_circ_0103424	0	763	mmu_circ_0009208	1e-50	207
Chr01_125119570_125128579	Pig.10758	BUB1B	mitotic checkpoint serine/threonine-protein kinase BUB1 beta isoform X1 [Sus scrofa]	Chr01	+	125119570	125128579	GTAG	exon	hsa_circ_0034568	0	651	NA	NA	NA
Chr01_125119570_125134183	Pig.10758	BUB1B	mitotic checkpoint serine/threonine-protein kinase BUB1 beta isoform X1 [Sus scrofa]	Chr01	+	125119570	125134183	GTAG	exon	hsa_circ_0034568	0	651	NA	NA	NA
Chr01_125119570_125136534	Pig.10758	BUB1B	mitotic checkpoint serine/threonine-protein kinase BUB1 beta isoform X1 [Sus scrofa]	Chr01	+	125119570	125136534	GTAG	exon	hsa_circ_0034568	0	651	mmu_circ_0001058	8e-22	111
Chr01_125124866_125134183	Pig.10758	BUB1B	mitotic checkpoint serine/threonine-protein kinase BUB1 beta isoform X1 [Sus scrofa]	Chr01	+	125124866	125134183	GTAG	exon	hsa_circ_0034568	0	651	NA	NA	NA
Chr01_125124866_125146786	Pig.10758	BUB1B	mitotic checkpoint serine/threonine-protein kinase BUB1 beta isoform X1 [Sus scrofa]	Chr01	+	125124866	125146786	GTAG	intron	hsa_circ_0034568	0	651	mmu_circ_0001058	1e-21	111
Chr01_125125893_125128579	Pig.10758	BUB1B	mitotic checkpoint serine/threonine-protein kinase BUB1 beta isoform X1 [Sus scrofa]	Chr01	+	125125893	125128579	GTAG	exon	hsa_circ_0034568	2e-125	457	NA	NA	NA
Chr01_125128294_125135153	Pig.10758	BUB1B	mitotic checkpoint serine/threonine-protein kinase BUB1 beta isoform X1 [Sus scrofa]	Chr01	+	125128294	125135153	GTAG	exon	hsa_circ_0034567	3e-167	597	NA	NA	NA
Chr01_125128474_125135153	Pig.10758	BUB1B	mitotic checkpoint serine/threonine-protein kinase BUB1 beta isoform X1 [Sus scrofa]	Chr01	+	125128474	125135153	GTAG	exon	hsa_circ_0034567	3e-167	597	NA	NA	NA
Chr01_125133909_125136534	Pig.10758	BUB1B	mitotic checkpoint serine/threonine-protein kinase BUB1 beta isoform X1 [Sus scrofa]	Chr01	+	125133909	125136534	GTAG	exon	hsa_circ_0034573	4e-152	545	mmu_circ_0001058	1e-22	111
Chr01_125135020_125136534	Pig.10758	BUB1B	mitotic checkpoint serine/threonine-protein kinase BUB1 beta isoform X1 [Sus scrofa]	Chr01	+	125135020	125136534	GTAG	exon	hsa_circ_0034573	2e-152	545	mmu_circ_0001058	7e-23	111
Chr01_125135967_125141223	Pig.10758	BUB1B	mitotic checkpoint serine/threonine-protein kinase BUB1 beta isoform X1 [Sus scrofa]	Chr01	+	125135967	125141223	GTAG	exon	hsa_circ_0034573	2e-173	617	mmu_circ_0001058	2e-22	111
Chr01_125329892_125340513	Pig.10752	IVD-204	isovaleryl-CoA dehydrogenase, mitochondrial [Sus scrofa]	Chr01	-	125329892	125340513	CTAC	intron	hsa_circ_0103434	6e-136	494	NA	NA	NA
Chr01_125332478_125336949	Pig.10752	IVD-204	isovaleryl-CoA dehydrogenase, mitochondrial [Sus scrofa]	Chr01	+	125332478	125336949	GTAG	exon	hsa_circ_0103434	3e-56	228	NA	NA	NA
Chr01_125517638_125529044				Chr01	+	125517638	125529044	GTAG	intergenic_region	hsa_circ_0034597	2e-31	147	NA	NA	NA
Chr01_125522406_125543630	Pig.10746	KNL1	LOW QUALITY PROTEIN: kinetochore scaffold 1 [Sus scrofa]	Chr01	+	125522406	125543630	GTAG	exon	hsa_circ_0098390	4e-66	263	NA	NA	NA
Chr01_125535410_125575801	Pig.10746	KNL1	LOW QUALITY PROTEIN: kinetochore scaffold 1 [Sus scrofa]	Chr01	+	125535410	125575801	GTAG	exon	hsa_circ_0034601	0	4117	mmu_circ_0009218	1e-33	152
Chr01_12554024_12556711				Chr01	+	12554024	12556711	GTAG	intergenic_region	hsa_circ_0063536	2e-15	91.6	NA	NA	NA
Chr01_125553340_125569265	Pig.10746	KNL1	LOW QUALITY PROTEIN: kinetochore scaffold 1 [Sus scrofa]	Chr01	+	125553340	125569265	GTAG	exon	hsa_circ_0103435	6e-93	351	mmu_circ_0009218	4e-34	152
Chr01_125554152_125567795	Pig.10746	KNL1	LOW QUALITY PROTEIN: kinetochore scaffold 1 [Sus scrofa]	Chr01	+	125554152	125567795	GTAG	exon	hsa_circ_0103435	5e-93	351	mmu_circ_0009218	4e-34	152
Chr01_125554152_125569265	Pig.10746	KNL1	LOW QUALITY PROTEIN: kinetochore scaffold 1 [Sus scrofa]	Chr01	+	125554152	125569265	GTAG	exon	hsa_circ_0103435	5e-93	351	mmu_circ_0009218	4e-34	152
Chr01_125554152_125571290	Pig.10746	KNL1	LOW QUALITY PROTEIN: kinetochore scaffold 1 [Sus scrofa]	Chr01	+	125554152	125571290	GTAG	exon	hsa_circ_0103435	6e-93	351	mmu_circ_0009218	5e-34	152
Chr01_125554965_125569265	Pig.10746	KNL1	LOW QUALITY PROTEIN: kinetochore scaffold 1 [Sus scrofa]	Chr01	+	125554965	125569265	GTAG	exon	hsa_circ_0103435	5e-93	351	mmu_circ_0009218	2e-32	147
Chr01_125564969_125571290	Pig.10746	KNL1	LOW QUALITY PROTEIN: kinetochore scaffold 1 [Sus scrofa]	Chr01	+	125564969	125571290	GTAG	exon	hsa_circ_0103435	1e-85	326	NA	NA	NA
Chr01_125564969_125575595	Pig.10746	KNL1	LOW QUALITY PROTEIN: kinetochore scaffold 1 [Sus scrofa]	Chr01	+	125564969	125575595	GTAG	exon	hsa_circ_0103435	2e-85	326	NA	NA	NA
Chr01_125564969_125575801	Pig.10746	KNL1	LOW QUALITY PROTEIN: kinetochore scaffold 1 [Sus scrofa]	Chr01	+	125564969	125575801	GTAG	exon	hsa_circ_0103435	2e-85	326	NA	NA	NA
Chr01_125613099_125615904				Chr01	+	125613099	125615904	GTAG	intergenic_region	hsa_circ_0103440	4e-68	267	NA	NA	NA
Chr01_125619417_125635104	Pig.10745	RAD51-201	DNA repair protein RAD51 homolog 1 [Bos taurus]	Chr01	+	125619417	125635104	GTAG	intron	hsa_circ_0077018	2e-63	254	mmu_circ_0009959	2e-12	80.5
Chr01_125650822_125657515	Pig.10744	RMDN3-201	regulator of microtubule dynamics protein 3 [Sus scrofa]	Chr01	-	125650822	125657515	CTAC	exon	hsa_circ_0034628	2e-84	322	NA	NA	NA
Chr01_125653459_125657515	Pig.10744	RMDN3-201	regulator of microtubule dynamics protein 3 [Sus scrofa]	Chr01	-	125653459	125657515	CTAC	exon	hsa_circ_0034628	1e-84	322	NA	NA	NA
Chr01_125657395_125662871	Pig.10744	RMDN3-201	regulator of microtubule dynamics protein 3 [Sus scrofa]	Chr01	+	125657395	125662871	GTAG	intron	hsa_circ_0034628	1e-45	193	NA	NA	NA
Chr01_125691822_125692545	Pig.10742	DNAJC17-201	dnaJ homolog subfamily C member 17 [Sus scrofa]	Chr01	-	125691822	125692545	CTAC	exon	hsa_circ_0103441	2e-94	351	NA	NA	NA
Chr01_125902204_125908168	Pig.10734	INO80-201	DNA helicase INO80 [Sus scrofa]	Chr01	-	125902204	125908168	CTAC	exon	hsa_circ_0034648	1e-115	425	NA	NA	NA
Chr01_125916954_125939990	Pig.10734	INO80-201	DNA helicase INO80 [Sus scrofa]	Chr01	-	125916954	125939990	CTAC	exon	hsa_circ_0103449	0	1077	mmu_circ_0009219	3e-121	442
Chr01_125916954_125946924	Pig.10734	INO80-201	DNA helicase INO80 [Sus scrofa]	Chr01	-	125916954	125946924	CTAC	exon	hsa_circ_0103449	0	1077	mmu_circ_0009219	4e-121	442
Chr01_125916954_126008369				Chr01	-	125916954	126008369	CTAC	intergenic_region	hsa_circ_0103449	0	1077	mmu_circ_0009219	1e-120	442
Chr01_125935254_125939990	Pig.10734	INO80-201	DNA helicase INO80 [Sus scrofa]	Chr01	-	125935254	125939990	CTAC	exon	hsa_circ_0103449	0	1077	mmu_circ_0009220	5e-93	346
Chr01_125946784_125988328	Pig.10734	INO80-201	DNA helicase INO80 [Sus scrofa]	Chr01	-	125946784	125988328	CTAC	exon	hsa_circ_0103452	4e-138	503	mmu_circ_0009222	4e-73	283
Chr01_125946784_125993885	Pig.10734	INO80-201	DNA helicase INO80 [Sus scrofa]	Chr01	-	125946784	125993885	CTAC	exon	hsa_circ_0034656	6e-142	516	mmu_circ_0009222	4e-73	283
Chr01_125963116_125966716	Pig.10734	INO80-201	DNA helicase INO80 [Sus scrofa]	Chr01	-	125963116	125966716	CTAC	exon	hsa_circ_0103453	9e-115	422	NA	NA	NA
Chr01_125963116_125973516	Pig.10734	INO80-201	DNA helicase INO80 [Sus scrofa]	Chr01	-	125963116	125973516	CTAC	exon	hsa_circ_0103453	3e-114	422	NA	NA	NA
Chr01_125963116_125976973	Pig.10734	INO80-201	DNA helicase INO80 [Sus scrofa]	Chr01	-	125963116	125976973	CTAC	exon	hsa_circ_0103453	4e-114	422	mmu_circ_0009221	6e-17	95.3
Chr01_125963116_125988328	Pig.10734	INO80-201	DNA helicase INO80 [Sus scrofa]	Chr01	-	125963116	125988328	CTAC	exon	hsa_circ_0103464	5e-115	425	mmu_circ_0009222	2e-73	283
Chr01_125963116_125989764	Pig.10734	INO80-201	DNA helicase INO80 [Sus scrofa]	Chr01	-	125963116	125989764	CTAC	exon	hsa_circ_0103464	5e-115	425	mmu_circ_0009222	2e-73	283
Chr01_125963116_125993885	Pig.10734	INO80-201	DNA helicase INO80 [Sus scrofa]	Chr01	-	125963116	125993885	CTAC	exon	hsa_circ_0103464	4e-142	516	mmu_circ_0009222	3e-73	283
Chr01_125963116_126008369				Chr01	-	125963116	126008369	CTAC	intergenic_region	hsa_circ_0034680	0	682	mmu_circ_0009223	2e-85	324
Chr01_125964457_125966058	Pig.10734	INO80-201	DNA helicase INO80 [Sus scrofa]	Chr01	-	125964457	125966058	CTAC	exon	hsa_circ_0103456	6e-84	318	NA	NA	NA
Chr01_125964457_125966716	Pig.10734	INO80-201	DNA helicase INO80 [Sus scrofa]	Chr01	-	125964457	125966716	CTAC	exon	hsa_circ_0103456	6e-105	388	NA	NA	NA
Chr01_125964457_125973516	Pig.10734	INO80-201	DNA helicase INO80 [Sus scrofa]	Chr01	-	125964457	125973516	CTAC	exon	hsa_circ_0103456	2e-105	392	NA	NA	NA
Chr01_125964457_125985763	Pig.10734	INO80-201	DNA helicase INO80 [Sus scrofa]	Chr01	-	125964457	125985763	CTAC	exon	hsa_circ_0103456	4e-105	392	mmu_circ_0009221	6e-49	202
Chr01_125964457_125986449	Pig.10734	INO80-201	DNA helicase INO80 [Sus scrofa]	Chr01	-	125964457	125986449	CTAC	exon	hsa_circ_0103464	3e-111	412	mmu_circ_0009222	7e-68	265
Chr01_125964457_125989764	Pig.10734	INO80-201	DNA helicase INO80 [Sus scrofa]	Chr01	-	125964457	125989764	CTAC	exon	hsa_circ_0103464	5e-115	425	mmu_circ_0009222	2e-73	283
Chr01_125965925_125973516	Pig.10734	INO80-201	DNA helicase INO80 [Sus scrofa]	Chr01	-	125965925	125973516	CTAC	exon	hsa_circ_0103456	2e-105	392	NA	NA	NA
Chr01_125966549_125973516	Pig.10734	INO80-201	DNA helicase INO80 [Sus scrofa]	Chr01	-	125966549	125973516	CTAC	exon	hsa_circ_0103456	2e-98	368	NA	NA	NA
Chr01_125966549_125986449	Pig.10734	INO80-201	DNA helicase INO80 [Sus scrofa]	Chr01	-	125966549	125986449	CTAC	exon	hsa_circ_0103464	3e-111	412	mmu_circ_0009222	7e-68	265
Chr01_125966549_125989764	Pig.10734	INO80-201	DNA helicase INO80 [Sus scrofa]	Chr01	-	125966549	125989764	CTAC	exon	hsa_circ_0103464	5e-115	425	mmu_circ_0009222	2e-73	283
Chr01_125971711_125976973	Pig.10734	INO80-201	DNA helicase INO80 [Sus scrofa]	Chr01	-	125971711	125976973	CTAC	exon	hsa_circ_0103459	9e-92	346	mmu_circ_0009221	2e-17	95.3
Chr01_125971711_125988328	Pig.10734	INO80-201	DNA helicase INO80 [Sus scrofa]	Chr01	-	125971711	125988328	CTAC	exon	hsa_circ_0103464	3e-115	425	mmu_circ_0009222	2e-73	283
Chr01_125971711_125993885	Pig.10734	INO80-201	DNA helicase INO80 [Sus scrofa]	Chr01	-	125971711	125993885	CTAC	exon	hsa_circ_0103464	3e-142	516	mmu_circ_0009222	2e-73	283
Chr01_125984752_125986449	Pig.10734	INO80-201	DNA helicase INO80 [Sus scrofa]	Chr01	-	125984752	125986449	CTAC	exon	hsa_circ_0103464	3e-112	412	mmu_circ_0009222	6e-69	265
Chr01_125984752_125989764	Pig.10734	INO80-201	DNA helicase INO80 [Sus scrofa]	Chr01	-	125984752	125989764	CTAC	exon	hsa_circ_0103464	1e-115	425	mmu_circ_0009222	5e-74	283
Chr01_125984752_125993885	Pig.10734	INO80-201	DNA helicase INO80 [Sus scrofa]	Chr01	-	125984752	125993885	CTAC	exon	hsa_circ_0103464	1e-142	516	mmu_circ_0009222	8e-74	283
Chr01_125984752_126001096	Pig.10734	INO80-201	DNA helicase INO80 [Sus scrofa]	Chr01	-	125984752	126001096	CTAC	exon	hsa_circ_0103464	2e-142	516	mmu_circ_0009223	9e-86	324
Chr01_125984752_126008369				Chr01	-	125984752	126008369	CTAC	intergenic_region	hsa_circ_0034680	0	682	mmu_circ_0009223	1e-85	324
Chr01_125985683_125993885	Pig.10734	INO80-201	DNA helicase INO80 [Sus scrofa]	Chr01	-	125985683	125993885	CTAC	exon	hsa_circ_0103464	1e-142	516	mmu_circ_0009222	8e-74	283
Chr01_125986240_125989764	Pig.10734	INO80-201	DNA helicase INO80 [Sus scrofa]	Chr01	-	125986240	125989764	CTAC	exon	hsa_circ_0103466	4e-93	350	mmu_circ_0009222	3e-69	267
Chr01_125988261_125993885	Pig.10734	INO80-201	DNA helicase INO80 [Sus scrofa]	Chr01	-	125988261	125993885	CTAC	exon	hsa_circ_0103464	7e-143	516	mmu_circ_0009222	3e-31	141
Chr01_125989569_125993885	Pig.10734	INO80-201	DNA helicase INO80 [Sus scrofa]	Chr01	-	125989569	125993885	CTAC	exon	hsa_circ_0103464	5e-143	516	NA	NA	NA
Chr01_125989569_126001096	Pig.10734	INO80-201	DNA helicase INO80 [Sus scrofa]	Chr01	-	125989569	126001096	CTAC	exon	hsa_circ_0103464	1e-142	516	mmu_circ_0009223	6e-86	324
Chr01_125992810_125993885	Pig.10734	INO80-201	DNA helicase INO80 [Sus scrofa]	Chr01	-	125992810	125993885	CTAC	exon	hsa_circ_0103467	2e-126	459	NA	NA	NA
Chr01_125999534_126001096	Pig.10734	INO80-201	DNA helicase INO80 [Sus scrofa]	Chr01	-	125999534	126001096	CTAC	exon	hsa_circ_0103467	9e-97	361	mmu_circ_0009223	5e-84	315
Chr01_125999534_126008369				Chr01	-	125999534	126008369	CTAC	intergenic_region	hsa_circ_0034680	0	682	mmu_circ_0009223	3e-83	315
Chr01_126005361_126008369				Chr01	-	126005361	126008369	CTAC	intergenic_region	hsa_circ_0034680	0	682	NA	NA	NA
Chr01_126007642_126008369				Chr01	-	126007642	126008369	CTAC	intergenic_region	hsa_circ_0034680	0	662	NA	NA	NA
Chr01_126099631_126110566	Pig.10731	EXD1-201	piRNA biogenesis protein EXD1 isoform X1 [Sus scrofa]	Chr01	-	126099631	126110566	CTAC	exon	hsa_circ_0069749	9e-40	174	NA	NA	NA
Chr01_126099631_126119947	Pig.10731	EXD1-201	piRNA biogenesis protein EXD1 isoform X1 [Sus scrofa]	Chr01	-	126099631	126119947	CTAC	exon	hsa_circ_0127656	2e-49	207	NA	NA	NA
Chr01_126099631_126130522				Chr01	-	126099631	126130522	CTAC	intergenic_region	hsa_circ_0127656	2e-49	207	NA	NA	NA
Chr01_126101922_126115159	Pig.10731	EXD1-201	piRNA biogenesis protein EXD1 isoform X1 [Sus scrofa]	Chr01	-	126101922	126115159	CTAC	exon	hsa_circ_0127656	1e-49	207	NA	NA	NA
Chr01_126142606_126156350	Pig.10730	CHP1-201	PREDICTED: calcineurin B homologous protein 1 [Octodon degus]	Chr01	+	126142606	126156350	GTAG	exon	hsa_circ_0103470	0	760	mmu_circ_0009225	1e-48	200
Chr01_126142606_126165674	Pig.10730	CHP1-201	PREDICTED: calcineurin B homologous protein 1 [Octodon degus]	Chr01	+	126142606	126165674	GTAG	exon	hsa_circ_0103470	0	760	mmu_circ_0009225	2e-48	200
Chr01_126142606_126170207	Pig.10730	CHP1-201	PREDICTED: calcineurin B homologous protein 1 [Octodon degus]	Chr01	+	126142606	126170207	GTAG	exon	hsa_circ_0103470	0	760	mmu_circ_0009225	3e-48	200
Chr01_126216734_126230526	Pig.10728	NUSAP1	nucleolar and spindle-associated protein 1 isoform X1 [Sus scrofa]	Chr01	+	126216734	126230526	GTAG	exon	hsa_circ_0107049	1e-73	287	mmu_circ_0016368	1e-23	117
Chr01_126216734_126235880	Pig.10728	NUSAP1	nucleolar and spindle-associated protein 1 isoform X1 [Sus scrofa]	Chr01	+	126216734	126235880	GTAG	exon	hsa_circ_0034695	3e-101	379	mmu_circ_0016368	2e-23	117
Chr01_126216734_126248264	Pig.10728	NUSAP1	nucleolar and spindle-associated protein 1 isoform X1 [Sus scrofa]	Chr01	+	126216734	126248264	GTAG	exon	hsa_circ_0034695	6e-110	409	mmu_circ_0016368	3e-23	117
Chr01_126229119_126229697	Pig.10728	NUSAP1	nucleolar and spindle-associated protein 1 isoform X1 [Sus scrofa]	Chr01	+	126229119	126229697	GTAG	intron	hsa_circ_0034690	1e-51	209	NA	NA	NA
Chr01_126229554_126230526	Pig.10728	NUSAP1	nucleolar and spindle-associated protein 1 isoform X1 [Sus scrofa]	Chr01	+	126229554	126230526	GTAG	exon	hsa_circ_0034690	5e-28	132	NA	NA	NA
Chr01_126229554_126235880	Pig.10728	NUSAP1	nucleolar and spindle-associated protein 1 isoform X1 [Sus scrofa]	Chr01	+	126229554	126235880	GTAG	exon	hsa_circ_0034695	1e-101	379	NA	NA	NA
Chr01_126229554_126244883	Pig.10728	NUSAP1	nucleolar and spindle-associated protein 1 isoform X1 [Sus scrofa]	Chr01	+	126229554	126244883	GTAG	exon	hsa_circ_0034695	3e-110	409	NA	NA	NA
Chr01_126234114_126242073	Pig.10728	NUSAP1	nucleolar and spindle-associated protein 1 isoform X1 [Sus scrofa]	Chr01	+	126234114	126242073	GTAG	exon	hsa_circ_0034695	2e-110	409	NA	NA	NA
Chr01_126244741_126248264	Pig.10728	NUSAP1	nucleolar and spindle-associated protein 1 isoform X1 [Sus scrofa]	Chr01	+	126244741	126248264	GTAG	exon	hsa_circ_0103473	1e-38	169	NA	NA	NA
Chr01_126332715_126336509	Pig.10726	RTF1-201	RNA polymerase-associated protein RTF1 homolog [Sus scrofa]	Chr01	+	126332715	126336509	GTAG	exon	hsa_circ_0103477	1e-94	355	NA	NA	NA
Chr01_126344594_126350762	Pig.10726	RTF1-201	RNA polymerase-associated protein RTF1 homolog [Sus scrofa]	Chr01	+	126344594	126350762	GTAG	exon	hsa_circ_0034702	3e-146	527	mmu_circ_0009230	5e-40	171
Chr01_126353737_126354799	Pig.10726	RTF1-201	RNA polymerase-associated protein RTF1 homolog [Sus scrofa]	Chr01	+	126353737	126354799	GTAG	exon	hsa_circ_0103482	1e-173	616	NA	NA	NA
Chr01_126389708_126390085	Pig.10723	RPAP1-206	RNA polymerase II-associated protein 1 isoform X1 [Sus scrofa]	Chr01	-	126389708	126390085	CTAC	exon	hsa_circ_0034711	7e-107	392	NA	NA	NA
Chr01_126402841_126404064	Pig.10723	RPAP1-206	RNA polymerase II-associated protein 1 isoform X1 [Sus scrofa]	Chr01	-	126402841	126404064	CTAC	exon	hsa_circ_0034720	7e-72	278	NA	NA	NA
Chr01_126562061_126563016				Chr01	+	126562061	126563016	GTAG	intergenic_region	hsa_circ_0103487	0	1415	mmu_circ_0009233	0	1142
Chr01_126562061_126563191				Chr01	+	126562061	126563191	GTAG	intergenic_region	hsa_circ_0103487	0	1646	mmu_circ_0009233	0	1245
Chr01_126562061_126575061				Chr01	+	126562061	126575061	GTAG	intergenic_region	hsa_circ_0103487	0	1692	mmu_circ_0009233	0	1245
Chr01_126562061_126590481				Chr01	+	126562061	126590481	GTAG	intergenic_region	hsa_circ_0103487	0	1692	mmu_circ_0009233	0	1245
Chr01_126562061_126599240				Chr01	+	126562061	126599240	GTAG	intergenic_region	hsa_circ_0103487	0	1692	mmu_circ_0009233	0	1245
Chr01_126562061_126625438				Chr01	+	126562061	126625438	GTAG	intergenic_region	hsa_circ_0103487	0	1692	mmu_circ_0009233	0	1245
Chr01_126588251_126590481	Pig.10719	MGA-201	LOW QUALITY PROTEIN: MAX gene-associated protein [Sus scrofa]	Chr01	+	126588251	126590481	GTAG	exon	hsa_circ_0103487	0	1232	mmu_circ_0009238	2e-35	154
Chr01_126588251_126594568	Pig.10719	MGA-201	LOW QUALITY PROTEIN: MAX gene-associated protein [Sus scrofa]	Chr01	+	126588251	126594568	GTAG	exon	hsa_circ_0103487	0	1232	mmu_circ_0009241	4e-51	207
Chr01_126588251_126599240	Pig.10719	MGA-201	LOW QUALITY PROTEIN: MAX gene-associated protein [Sus scrofa]	Chr01	+	126588251	126599240	GTAG	exon	hsa_circ_0103487	0	1232	mmu_circ_0009242	0	795
Chr01_126588251_126623605	Pig.10719	MGA-201	LOW QUALITY PROTEIN: MAX gene-associated protein [Sus scrofa]	Chr01	+	126588251	126623605	GTAG	exon	hsa_circ_0103487	0	1232	mmu_circ_0009242	0	795
Chr01_126588251_126625108	Pig.10719	MGA-201	LOW QUALITY PROTEIN: MAX gene-associated protein [Sus scrofa]	Chr01	+	126588251	126625108	GTAG	intron	hsa_circ_0103487	0	1232	mmu_circ_0009242	0	795
Chr01_126590184_126590481	Pig.10719	MGA-201	LOW QUALITY PROTEIN: MAX gene-associated protein [Sus scrofa]	Chr01	+	126590184	126590481	GTAG	exon	hsa_circ_0103487	1e-78	298	mmu_circ_0009241	4e-33	143
Chr01_126590184_126599240	Pig.10719	MGA-201	LOW QUALITY PROTEIN: MAX gene-associated protein [Sus scrofa]	Chr01	+	126590184	126599240	GTAG	exon	hsa_circ_0103490	0	1129	mmu_circ_0009242	0	795
Chr01_126594124_126630213	Pig.10719	MGA-201	LOW QUALITY PROTEIN: MAX gene-associated protein [Sus scrofa]	Chr01	+	126594124	126630213	GTAG	exon	hsa_circ_0034749	0	1175	mmu_circ_0009242	0	795
Chr01_126596274_126596935	Pig.10719	MGA-201	LOW QUALITY PROTEIN: MAX gene-associated protein [Sus scrofa]	Chr01	+	126596274	126596935	GTAG	exon	hsa_circ_0103490	0	941	mmu_circ_0009242	0	778
Chr01_126596274_126597898	Pig.10719	MGA-201	LOW QUALITY PROTEIN: MAX gene-associated protein [Sus scrofa]	Chr01	+	126596274	126597898	GTAG	intron	hsa_circ_0103490	0	1075	mmu_circ_0009242	0	784
Chr01_126596274_126599240	Pig.10719	MGA-201	LOW QUALITY PROTEIN: MAX gene-associated protein [Sus scrofa]	Chr01	+	126596274	126599240	GTAG	exon	hsa_circ_0103490	0	1075	mmu_circ_0009242	0	784
Chr01_126620642_126642293	Pig.10719	MGA-201	LOW QUALITY PROTEIN: MAX gene-associated protein [Sus scrofa]	Chr01	+	126620642	126642293	GTAG	exon	hsa_circ_0034753	0	2490	mmu_circ_0001061	0	937
Chr01_126629587_126642293	Pig.10719	MGA-201	LOW QUALITY PROTEIN: MAX gene-associated protein [Sus scrofa]	Chr01	+	126629587	126642293	GTAG	exon	hsa_circ_0103491	0	2490	mmu_circ_0001061	0	937
Chr01_126638760_126648493	Pig.10719	MGA-201	LOW QUALITY PROTEIN: MAX gene-associated protein [Sus scrofa]	Chr01	+	126638760	126648493	GTAG	exon	hsa_circ_0103493	4e-87	331	NA	NA	NA
Chr01_126638760_126650738	Pig.10719	MGA-201	LOW QUALITY PROTEIN: MAX gene-associated protein [Sus scrofa]	Chr01	+	126638760	126650738	GTAG	exon	hsa_circ_0103493	7e-96	361	NA	NA	NA
Chr01_126638760_126652564	Pig.10719	MGA-201	LOW QUALITY PROTEIN: MAX gene-associated protein [Sus scrofa]	Chr01	+	126638760	126652564	GTAG	exon	hsa_circ_0034742	0	926	mmu_circ_0001061	2e-140	505
Chr01_126642242_126648493	Pig.10719	MGA-201	LOW QUALITY PROTEIN: MAX gene-associated protein [Sus scrofa]	Chr01	+	126642242	126648493	GTAG	exon	hsa_circ_0103493	3e-87	331	NA	NA	NA
Chr01_126642242_126652564	Pig.10719	MGA-201	LOW QUALITY PROTEIN: MAX gene-associated protein [Sus scrofa]	Chr01	+	126642242	126652564	GTAG	exon	hsa_circ_0034742	0	926	mmu_circ_0001061	2e-140	505
Chr01_126648287_126648493	Pig.10719	MGA-201	LOW QUALITY PROTEIN: MAX gene-associated protein [Sus scrofa]	Chr01	+	126648287	126648493	GTAG	exon	hsa_circ_0103493	1e-76	291	NA	NA	NA
Chr01_126648287_126650738	Pig.10719	MGA-201	LOW QUALITY PROTEIN: MAX gene-associated protein [Sus scrofa]	Chr01	+	126648287	126650738	GTAG	exon	hsa_circ_0103493	3e-88	333	NA	NA	NA
Chr01_126648287_126652564	Pig.10719	MGA-201	LOW QUALITY PROTEIN: MAX gene-associated protein [Sus scrofa]	Chr01	+	126648287	126652564	GTAG	exon	hsa_circ_0034742	0	926	mmu_circ_0001061	8e-141	505
Chr01_127051633_127082192				Chr01	-	127051633	127082192	CTAC	intergenic_region	hsa_circ_0034784	0	676	mmu_circ_0009245	2e-49	204
Chr01_127064252_127077744	Pig.10710	VPS39-201	vam6/Vps39-like protein isoform X1 [Sus scrofa]	Chr01	-	127064252	127077744	CTAC	exon	hsa_circ_0034784	0	676	mmu_circ_0009245	1e-49	204
Chr01_127064252_127082253	Pig.10710	VPS39-201	vam6/Vps39-like protein isoform X1 [Sus scrofa]	Chr01	-	127064252	127082253	CTAC	exon	hsa_circ_0034784	0	676	mmu_circ_0009245	1e-49	204
Chr01_127073567_127077744	Pig.10710	VPS39-201	vam6/Vps39-like protein isoform X1 [Sus scrofa]	Chr01	-	127073567	127077744	CTAC	exon	hsa_circ_0103496	1e-138	501	mmu_circ_0009245	9e-46	189
Chr01_127086672_127096121	Pig.10710	VPS39-201	vam6/Vps39-like protein isoform X1 [Sus scrofa]	Chr01	-	127086672	127096121	CTAC	exon	hsa_circ_0034794	2e-160	575	NA	NA	NA
Chr01_127128581_127130959	Pig.10709,MSTRG.1683			Chr01	-	127128581	127130959	CTAC	exon	hsa_circ_0034800	4e-127	462	mmu_circ_0009247	6e-80	302
Chr01_127128581_127135676	Pig.10709,MSTRG.1683			Chr01	-	127128581	127135676	CTAC	exon	hsa_circ_0034800	1e-126	462	mmu_circ_0009247	2e-79	302
Chr01_127128581_127143633	Pig.10709,MSTRG.1683			Chr01	-	127128581	127143633	CTAC	exon	hsa_circ_0034800	2e-126	462	mmu_circ_0009247	4e-79	302
Chr01_127135559_127143633	Pig.10709,MSTRG.1683			Chr01	-	127135559	127143633	CTAC	exon	hsa_circ_0103499	5e-76	294	NA	NA	NA
Chr01_127154225_127172071	Pig.10708,MSTRG.1683			Chr01	+	127154225	127172071	GTAG	exon	hsa_circ_0034806	3e-150	542	mmu_circ_0009183	6e-33	148
Chr01_127156092_127159209	MSTRG.1683			Chr01	+	127156092	127159209	GTAG	intron	hsa_circ_0112625	2e-07	65.8	NA	NA	NA
Chr01_127156092_127172071	MSTRG.1683			Chr01	+	127156092	127172071	GTAG	exon	hsa_circ_0034806	3e-150	542	mmu_circ_0009183	6e-33	148
Chr01_127159979_127172071	Pig.10708,MSTRG.1683			Chr01	+	127159979	127172071	GTAG	intron	hsa_circ_0034806	2e-150	542	mmu_circ_0009183	4e-33	148
Chr01_127159979_127186030	Pig.10708,MSTRG.1683			Chr01	+	127159979	127186030	GTAG	intron	hsa_circ_0034806	5e-150	542	mmu_circ_0009183	9e-33	148
Chr01_127164838_127172071	Pig.10708,MSTRG.1683			Chr01	+	127164838	127172071	GTAG	exon	hsa_circ_0034806	1e-150	542	mmu_circ_0009183	3e-33	148
Chr01_127164838_127183928	Pig.10708,MSTRG.1683			Chr01	+	127164838	127183928	GTAG	exon	hsa_circ_0034806	4e-150	542	mmu_circ_0009183	7e-33	148
Chr01_127164838_127186030	Pig.10708,MSTRG.1683			Chr01	+	127164838	127186030	GTAG	exon	hsa_circ_0034806	4e-150	542	mmu_circ_0009183	7e-33	148
Chr01_127164838_127187784	Pig.10708,MSTRG.1683			Chr01	+	127164838	127187784	GTAG	exon	hsa_circ_0034808	7e-168	601	mmu_circ_0009183	8e-33	148
Chr01_127164838_127197008	Pig.10708,MSTRG.1683			Chr01	+	127164838	127197008	GTAG	exon	hsa_circ_0034808	0	817	mmu_circ_0009183	1e-32	148
Chr01_127164838_127201580	Pig.10708,MSTRG.1683			Chr01	+	127164838	127201580	GTAG	exon	hsa_circ_0034808	0	817	mmu_circ_0009183	1e-32	148
Chr01_127164838_127203518	Pig.10708,MSTRG.1683			Chr01	+	127164838	127203518	GTAG	exon	hsa_circ_0034808	0	817	mmu_circ_0009183	1e-32	148
Chr01_127164838_127212500	Pig.10708,MSTRG.1683			Chr01	+	127164838	127212500	GTAG	exon	hsa_circ_0034808	0	817	mmu_circ_0009183	2e-32	148
Chr01_127164838_127214940	Pig.10708,MSTRG.1683			Chr01	+	127164838	127214940	GTAG	exon	hsa_circ_0034808	0	817	mmu_circ_0009183	2e-32	148
Chr01_127164838_127216992	Pig.10708,MSTRG.1683			Chr01	+	127164838	127216992	GTAG	exon	hsa_circ_0034808	0	817	mmu_circ_0009183	2e-32	148
Chr01_127169359_127197008	Pig.10708,MSTRG.1683			Chr01	+	127169359	127197008	GTAG	intron	hsa_circ_0034808	0	817	mmu_circ_0009183	1e-32	148
Chr01_127171889_127186030	Pig.10708,MSTRG.1683			Chr01	+	127171889	127186030	GTAG	exon	hsa_circ_0034808	2e-92	350	NA	NA	NA
Chr01_127171889_127187784	Pig.10708,MSTRG.1683			Chr01	+	127171889	127187784	GTAG	exon	hsa_circ_0034808	5e-168	601	NA	NA	NA
Chr01_127183862_127197008	Pig.10708,MSTRG.1683			Chr01	+	127183862	127197008	GTAG	exon	hsa_circ_0034808	0	817	mmu_circ_0009183	6e-07	62.1
Chr01_127183862_127201580	Pig.10708,MSTRG.1683			Chr01	+	127183862	127201580	GTAG	exon	hsa_circ_0034808	0	817	mmu_circ_0009183	8e-07	62.1
Chr01_127183862_127214940	Pig.10708,MSTRG.1683			Chr01	+	127183862	127214940	GTAG	exon	hsa_circ_0034808	0	817	mmu_circ_0009183	1e-06	62.1
Chr01_127185934_127187401	Pig.10708,MSTRG.1683			Chr01	+	127185934	127187401	GTAG	exon	hsa_circ_0034808	2e-67	263	NA	NA	NA
Chr01_127185934_127187784	Pig.10708,MSTRG.1683			Chr01	+	127185934	127187784	GTAG	exon	hsa_circ_0034808	6e-169	601	NA	NA	NA
Chr01_127185934_127203518	Pig.10708,MSTRG.1683			Chr01	+	127185934	127203518	GTAG	exon	hsa_circ_0034808	0	817	mmu_circ_0009183	8e-07	62.1
Chr01_127185934_127220131	Pig.10708,MSTRG.1683			Chr01	+	127185934	127220131	GTAG	exon	hsa_circ_0034808	0	817	mmu_circ_0009183	2e-06	62.1
Chr01_127207346_127216992	Pig.10708,MSTRG.1683			Chr01	+	127207346	127216992	GTAG	exon	hsa_circ_0034808	9e-144	520	NA	NA	NA
Chr01_127250002_127258105	Pig.14350	CAPN3-201	RecName: Full=Calpain-3; AltName: Full=Calcium-activated neutral proteinase 3; Short=CANP 3; AltName: Full=Calpain L3; AltName: Full=Calpain p94; AltName: Full=Muscle-specific calcium-activated neutral protease 3; AltName: Full=New calpain 1; Short=nCL-1AAB99847.1 skeletal muscle specific calpain [Sus scrofa]	Chr01	+	127250002	127258105	GTAG	exon	hsa_circ_0034809	2e-155	558	NA	NA	NA
Chr01_127256108_127258821				Chr01	+	127256108	127258821	GTAG	intergenic_region	hsa_circ_0034809	5e-156	558	NA	NA	NA
Chr01_127260515_127299357				Chr01	-	127260515	127299357	CTAC	intergenic_region	hsa_circ_0034819	0	2549	mmu_circ_0001062	0	1376
Chr01_127267805_127277963	Pig.14349	ZNF106-201	zinc finger protein 106 isoform X1 [Sus scrofa]	Chr01	-	127267805	127277963	CTAC	exon	hsa_circ_0103503	0	1304	NA	NA	NA
Chr01_127272178_127275222	Pig.14349	ZNF106-201	zinc finger protein 106 isoform X1 [Sus scrofa]	Chr01	-	127272178	127275222	CTAC	exon	hsa_circ_0103503	1e-92	348	NA	NA	NA
Chr01_127273916_127275222	Pig.14349	ZNF106-201	zinc finger protein 106 isoform X1 [Sus scrofa]	Chr01	-	127273916	127275222	CTAC	exon	hsa_circ_0103503	6e-93	348	NA	NA	NA
Chr01_127273916_127277963	Pig.14349	ZNF106-201	zinc finger protein 106 isoform X1 [Sus scrofa]	Chr01	-	127273916	127277963	CTAC	exon	hsa_circ_0103503	0	1304	NA	NA	NA
Chr01_127276783_127277963	Pig.14349	ZNF106-201	zinc finger protein 106 isoform X1 [Sus scrofa]	Chr01	-	127276783	127277963	CTAC	exon	hsa_circ_0103503	0	1262	NA	NA	NA
Chr01_127279603_127288090	Pig.14349	ZNF106-201	zinc finger protein 106 isoform X1 [Sus scrofa]	Chr01	-	127279603	127288090	CTAC	intron	hsa_circ_0034819	0	2261	mmu_circ_0001062	0	1138
Chr01_127279986_127281083	Pig.14349	ZNF106-201	zinc finger protein 106 isoform X1 [Sus scrofa]	Chr01	-	127279986	127281083	CTAC	exon	hsa_circ_0103503	1e-119	436	NA	NA	NA
Chr01_127279986_127292153	Pig.14349	ZNF106-201	zinc finger protein 106 isoform X1 [Sus scrofa]	Chr01	-	127279986	127292153	CTAC	exon	hsa_circ_0034819	0	2549	mmu_circ_0001062	0	1376
Chr01_127353689_127356022				Chr01	+	127353689	127356022	GTAG	intergenic_region	hsa_circ_0034824	1e-72	281	NA	NA	NA
Chr01_127355905_127367287	Pig.14348	SNAP23-203	synaptosomal-associated protein 23 isoform X1 [Sus scrofa]	Chr01	+	127355905	127367287	GTAG	exon	hsa_circ_0103505	2e-175	625	NA	NA	NA
Chr01_127389976_127391013	Pig.14346	HAUS2-201	HAUS augmin-like complex subunit 2 [Sus scrofa]	Chr01	+	127389976	127391013	GTAG	exon	hsa_circ_0084994	5e-13	82.4	NA	NA	NA
Chr01_127418901_127421396	Pig.14344	STARD9	PREDICTED: stAR-related lipid transfer protein 9-like [Ceratotherium simum simum]	Chr01	+	127418901	127421396	GTAG	exon	hsa_circ_0103513	2e-95	357	NA	NA	NA
Chr01_127528468_127540189				Chr01	+	127528468	127540189	GTAG	intergenic_region	hsa_circ_0034836	0	994	NA	NA	NA
Chr01_127577073_127577435	Pig.14341	CDAN1-201	LOW QUALITY PROTEIN: codanin-1 [Sus scrofa]	Chr01	+	127577073	127577435	GTAG	intron	hsa_circ_0034859	7e-72	276	NA	NA	NA
Chr01_127589583_127601096	Pig.14340	TTBK2-203	tau-tubulin kinase 2 isoform X1 [Sus scrofa]	Chr01	-	127589583	127601096	CTAC	exon	hsa_circ_0103523	0	819	NA	NA	NA
Chr01_127589583_127603375	Pig.14340	TTBK2-203	tau-tubulin kinase 2 isoform X1 [Sus scrofa]	Chr01	-	127589583	127603375	CTAC	exon	hsa_circ_0103523	0	867	NA	NA	NA
Chr01_127589583_127659444	Pig.14340	TTBK2-203	tau-tubulin kinase 2 isoform X1 [Sus scrofa]	Chr01	-	127589583	127659444	CTAC	exon	hsa_circ_0103523	0	867	mmu_circ_0009250	2e-72	281
Chr01_127600508_127601096	Pig.14340	TTBK2-203	tau-tubulin kinase 2 isoform X1 [Sus scrofa]	Chr01	-	127600508	127601096	CTAC	exon	hsa_circ_0103523	0	817	NA	NA	NA
Chr01_127600508_127659444	Pig.14340	TTBK2-203	tau-tubulin kinase 2 isoform X1 [Sus scrofa]	Chr01	-	127600508	127659444	CTAC	exon	hsa_circ_0103523	0	865	mmu_circ_0009250	2e-72	281
Chr01_127613573_127666970	Pig.14340	TTBK2-203	tau-tubulin kinase 2 isoform X1 [Sus scrofa]	Chr01	-	127613573	127666970	CTAC	exon	hsa_circ_0103526	0	671	mmu_circ_0009250	2e-72	281
Chr01_127613573_127682148	Pig.14340	TTBK2-203	tau-tubulin kinase 2 isoform X1 [Sus scrofa]	Chr01	-	127613573	127682148	CTAC	intron	hsa_circ_0103526	0	671	mmu_circ_0009250	2e-72	281
Chr01_127636794_127642443	Pig.14340	TTBK2-203	tau-tubulin kinase 2 isoform X1 [Sus scrofa]	Chr01	-	127636794	127642443	CTAC	exon	hsa_circ_0103528	3e-111	411	mmu_circ_0009252	3e-56	224
Chr01_127636794_127666970	Pig.14340	TTBK2-203	tau-tubulin kinase 2 isoform X1 [Sus scrofa]	Chr01	-	127636794	127666970	CTAC	exon	hsa_circ_0103530	1e-117	435	mmu_circ_0009252	3e-58	233
Chr01_127637853_127642443	Pig.14340	TTBK2-203	tau-tubulin kinase 2 isoform X1 [Sus scrofa]	Chr01	-	127637853	127642443	CTAC	exon	hsa_circ_0103529	6e-58	233	mmu_circ_0009252	1e-44	185
Chr01_127642378_127666970	Pig.14340	TTBK2-203	tau-tubulin kinase 2 isoform X1 [Sus scrofa]	Chr01	-	127642378	127666970	CTAC	exon	hsa_circ_0103530	8e-118	435	mmu_circ_0009252	2e-58	233
Chr01_127657426_127666970	Pig.14340	TTBK2-203	tau-tubulin kinase 2 isoform X1 [Sus scrofa]	Chr01	-	127657426	127666970	CTAC	exon	hsa_circ_0103530	6e-86	327	mmu_circ_0009252	9e-59	233
Chr01_127657426_127688261	Pig.14340	TTBK2-203	tau-tubulin kinase 2 isoform X1 [Sus scrofa]	Chr01	-	127657426	127688261	CTAC	intron	hsa_circ_0103530	2e-85	327	mmu_circ_0009252	3e-58	233
Chr01_127657426_127702080				Chr01	-	127657426	127702080	CTAC	intergenic_region	hsa_circ_0034868	2e-107	401	mmu_circ_0009252	4e-58	233
Chr01_127659304_127666970	Pig.14340	TTBK2-203	tau-tubulin kinase 2 isoform X1 [Sus scrofa]	Chr01	-	127659304	127666970	CTAC	exon	hsa_circ_0103532	8e-39	171	mmu_circ_0009252	2e-49	202
Chr01_127666897_127688261	Pig.14340	TTBK2-203	tau-tubulin kinase 2 isoform X1 [Sus scrofa]	Chr01	-	127666897	127688261	CTAC	intron	hsa_circ_0103532	1e-70	278	mmu_circ_0009253	5e-30	139
Chr01_127666897_127702080				Chr01	-	127666897	127702080	CTAC	intergenic_region	hsa_circ_0103534	1e-107	401	mmu_circ_0009253	7e-55	222
Chr01_127666897_127723397				Chr01	-	127666897	127723397	CTAC	intergenic_region	hsa_circ_0103534	2e-107	401	mmu_circ_0009253	1e-54	222
Chr01_127682060_127688261	Pig.14340	TTBK2-203	tau-tubulin kinase 2 isoform X1 [Sus scrofa]	Chr01	-	127682060	127688261	CTAC	intron	hsa_circ_0031702	2e-24	122	NA	NA	NA
Chr01_127682060_127702080				Chr01	-	127682060	127702080	CTAC	intergenic_region	hsa_circ_0103534	7e-108	401	mmu_circ_0009253	4e-55	222
Chr01_127688150_127702080				Chr01	-	127688150	127702080	CTAC	intergenic_region	hsa_circ_0103534	5e-108	401	mmu_circ_0009253	3e-55	222
Chr01_127688150_127723397				Chr01	-	127688150	127723397	CTAC	intergenic_region	hsa_circ_0103534	1e-107	401	mmu_circ_0009253	7e-55	222
Chr01_127697872_127702080				Chr01	-	127697872	127702080	CTAC	intergenic_region	hsa_circ_0103534	3e-80	307	mmu_circ_0009255	2e-47	195
Chr01_12773567_12798304	Pig.03859	TGFBR1-201	transforming growth factor beta type 1 receptor [Sus scrofa]	Chr01	-	12773567	12798304	CTAC	intron	hsa_circ_0137523	0	898	mmu_circ_0011654	4e-96	359
Chr01_127759995_127766440	Pig.14339	UBR1-202	E3 ubiquitin-protein ligase UBR1 isoform X1 [Sus scrofa]	Chr01	-	127759995	127766440	CTAC	exon	hsa_circ_0103536	1e-106	396	NA	NA	NA
Chr01_127759995_127768460	Pig.14339	UBR1-202	E3 ubiquitin-protein ligase UBR1 isoform X1 [Sus scrofa]	Chr01	-	127759995	127768460	CTAC	exon	hsa_circ_0103536	1e-106	396	NA	NA	NA
Chr01_127759995_127773056	Pig.14339	UBR1-202	E3 ubiquitin-protein ligase UBR1 isoform X1 [Sus scrofa]	Chr01	-	127759995	127773056	CTAC	exon	hsa_circ_0103538	6e-127	464	NA	NA	NA
Chr01_127759995_127783950	Pig.14339	UBR1-202	E3 ubiquitin-protein ligase UBR1 isoform X1 [Sus scrofa]	Chr01	-	127759995	127783950	CTAC	exon	hsa_circ_0103538	1e-126	464	NA	NA	NA
Chr01_127759995_127817895	Pig.14339	UBR1-202	E3 ubiquitin-protein ligase UBR1 isoform X1 [Sus scrofa]	Chr01	-	127759995	127817895	CTAC	exon	hsa_circ_0103553	0	739	mmu_circ_0009256	5e-78	300
Chr01_127762043_127771571	Pig.14339	UBR1-202	E3 ubiquitin-protein ligase UBR1 isoform X1 [Sus scrofa]	Chr01	-	127762043	127771571	CTAC	exon	hsa_circ_0103536	2e-106	396	NA	NA	NA
Chr01_12776757_12787659	Pig.03859	TGFBR1-201	transforming growth factor beta type 1 receptor [Sus scrofa]	Chr01	-	12776757	12787659	CTAC	exon	hsa_circ_0137523	0	719	NA	NA	NA
Chr01_12776757_12798304	Pig.03859	TGFBR1-201	transforming growth factor beta type 1 receptor [Sus scrofa]	Chr01	-	12776757	12798304	CTAC	exon	hsa_circ_0137523	0	719	mmu_circ_0011654	3e-96	359
Chr01_127768373_127783950	Pig.14339	UBR1-202	E3 ubiquitin-protein ligase UBR1 isoform X1 [Sus scrofa]	Chr01	-	127768373	127783950	CTAC	exon	hsa_circ_0103538	7e-127	464	NA	NA	NA
Chr01_127768373_127791681	Pig.14339	UBR1-202	E3 ubiquitin-protein ligase UBR1 isoform X1 [Sus scrofa]	Chr01	-	127768373	127791681	CTAC	exon	hsa_circ_0103549	2e-138	503	mmu_circ_0009256	3e-32	147
Chr01_127768373_127795481	Pig.14339	UBR1-202	E3 ubiquitin-protein ligase UBR1 isoform X1 [Sus scrofa]	Chr01	-	127768373	127795481	CTAC	exon	hsa_circ_0103549	2e-138	503	mmu_circ_0009256	5e-65	255
Chr01_127768373_127802680	Pig.14339	UBR1-202	E3 ubiquitin-protein ligase UBR1 isoform X1 [Sus scrofa]	Chr01	-	127768373	127802680	CTAC	exon	hsa_circ_0103553	1e-176	630	mmu_circ_0009256	3e-78	300
Chr01_127768373_127814809	Pig.14339	UBR1-202	E3 ubiquitin-protein ligase UBR1 isoform X1 [Sus scrofa]	Chr01	-	127768373	127814809	CTAC	exon	hsa_circ_0103553	0	739	mmu_circ_0009256	4e-78	300
Chr01_127771421_127778041	Pig.14339	UBR1-202	E3 ubiquitin-protein ligase UBR1 isoform X1 [Sus scrofa]	Chr01	-	127771421	127778041	CTAC	exon	hsa_circ_0103543	2e-118	435	NA	NA	NA
Chr01_127771421_127783950	Pig.14339	UBR1-202	E3 ubiquitin-protein ligase UBR1 isoform X1 [Sus scrofa]	Chr01	-	127771421	127783950	CTAC	exon	hsa_circ_0103543	4e-118	435	NA	NA	NA
Chr01_127771421_127817895	Pig.14339	UBR1-202	E3 ubiquitin-protein ligase UBR1 isoform X1 [Sus scrofa]	Chr01	-	127771421	127817895	CTAC	exon	hsa_circ_0103553	0	739	mmu_circ_0009256	4e-78	300
Chr01_127772989_127817895	Pig.14339	UBR1-202	E3 ubiquitin-protein ligase UBR1 isoform X1 [Sus scrofa]	Chr01	-	127772989	127817895	CTAC	exon	hsa_circ_0103553	0	739	mmu_circ_0009256	4e-78	300
Chr01_127777945_127783950	Pig.14339	UBR1-202	E3 ubiquitin-protein ligase UBR1 isoform X1 [Sus scrofa]	Chr01	-	127777945	127783950	CTAC	exon	hsa_circ_0103544	1e-90	342	NA	NA	NA
Chr01_127777945_127791681	Pig.14339	UBR1-202	E3 ubiquitin-protein ligase UBR1 isoform X1 [Sus scrofa]	Chr01	-	127777945	127791681	CTAC	exon	hsa_circ_0103549	1e-138	503	mmu_circ_0009256	2e-32	147
Chr01_127777945_127795481	Pig.14339	UBR1-202	E3 ubiquitin-protein ligase UBR1 isoform X1 [Sus scrofa]	Chr01	-	127777945	127795481	CTAC	exon	hsa_circ_0103549	2e-138	503	mmu_circ_0009256	4e-65	255
Chr01_127777945_127802680	Pig.14339	UBR1-202	E3 ubiquitin-protein ligase UBR1 isoform X1 [Sus scrofa]	Chr01	-	127777945	127802680	CTAC	exon	hsa_circ_0103553	1e-176	630	mmu_circ_0009256	2e-78	300
Chr01_127779838_127791681	Pig.14339	UBR1-202	E3 ubiquitin-protein ligase UBR1 isoform X1 [Sus scrofa]	Chr01	-	127779838	127791681	CTAC	exon	hsa_circ_0103549	1e-138	503	mmu_circ_0009256	1e-32	147
Chr01_127779838_127795481	Pig.14339	UBR1-202	E3 ubiquitin-protein ligase UBR1 isoform X1 [Sus scrofa]	Chr01	-	127779838	127795481	CTAC	exon	hsa_circ_0103549	1e-138	503	mmu_circ_0009256	3e-65	255
Chr01_127779838_127817895	Pig.14339	UBR1-202	E3 ubiquitin-protein ligase UBR1 isoform X1 [Sus scrofa]	Chr01	-	127779838	127817895	CTAC	exon	hsa_circ_0103553	0	739	mmu_circ_0009256	3e-78	300
Chr01_127782733_127791681	Pig.14339	UBR1-202	E3 ubiquitin-protein ligase UBR1 isoform X1 [Sus scrofa]	Chr01	-	127782733	127791681	CTAC	exon	hsa_circ_0103549	8e-139	503	mmu_circ_0009256	1e-32	147
Chr01_127782733_127795481	Pig.14339	UBR1-202	E3 ubiquitin-protein ligase UBR1 isoform X1 [Sus scrofa]	Chr01	-	127782733	127795481	CTAC	exon	hsa_circ_0103549	1e-138	503	mmu_circ_0009256	3e-65	255
Chr01_127782733_127814809	Pig.14339	UBR1-202	E3 ubiquitin-protein ligase UBR1 isoform X1 [Sus scrofa]	Chr01	-	127782733	127814809	CTAC	exon	hsa_circ_0103553	0	739	mmu_circ_0009256	3e-78	300
Chr01_127782733_127817895	Pig.14339	UBR1-202	E3 ubiquitin-protein ligase UBR1 isoform X1 [Sus scrofa]	Chr01	-	127782733	127817895	CTAC	exon	hsa_circ_0103553	0	739	mmu_circ_0009256	3e-78	300
Chr01_127783857_127791681	Pig.14339	UBR1-202	E3 ubiquitin-protein ligase UBR1 isoform X1 [Sus scrofa]	Chr01	-	127783857	127791681	CTAC	exon	hsa_circ_0103549	7e-139	503	mmu_circ_0009256	1e-32	147
Chr01_127787448_127791681	Pig.14339	UBR1-202	E3 ubiquitin-protein ligase UBR1 isoform X1 [Sus scrofa]	Chr01	-	127787448	127791681	CTAC	exon	hsa_circ_0103551	1e-114	422	mmu_circ_0009256	5e-33	147
Chr01_127787448_127817895	Pig.14339	UBR1-202	E3 ubiquitin-protein ligase UBR1 isoform X1 [Sus scrofa]	Chr01	-	127787448	127817895	CTAC	exon	hsa_circ_0103553	0	739	mmu_circ_0009256	3e-78	300
Chr01_127790370_127817895	Pig.14339	UBR1-202	E3 ubiquitin-protein ligase UBR1 isoform X1 [Sus scrofa]	Chr01	-	127790370	127817895	CTAC	exon	hsa_circ_0103553	0	739	mmu_circ_0009256	3e-78	300
Chr01_127800934_127817895	Pig.14339	UBR1-202	E3 ubiquitin-protein ligase UBR1 isoform X1 [Sus scrofa]	Chr01	-	127800934	127817895	CTAC	exon	hsa_circ_0103553	0	739	NA	NA	NA
Chr01_127807226_127813541	Pig.14339	UBR1-202	E3 ubiquitin-protein ligase UBR1 isoform X1 [Sus scrofa]	Chr01	-	127807226	127813541	CTAC	exon	hsa_circ_0103553	0	739	NA	NA	NA
Chr01_127807226_127817895	Pig.14339	UBR1-202	E3 ubiquitin-protein ligase UBR1 isoform X1 [Sus scrofa]	Chr01	-	127807226	127817895	CTAC	exon	hsa_circ_0103553	0	739	NA	NA	NA
Chr01_127820962_127824154	Pig.14339	UBR1-202	E3 ubiquitin-protein ligase UBR1 isoform X1 [Sus scrofa]	Chr01	-	127820962	127824154	CTAC	exon	hsa_circ_0103553	2e-70	274	mmu_circ_0009258	2e-16	91.6
Chr01_12782341_12798304	Pig.03859	TGFBR1-201	transforming growth factor beta type 1 receptor [Sus scrofa]	Chr01	-	12782341	12798304	CTAC	exon	hsa_circ_0137523	3e-170	608	mmu_circ_0011654	2e-96	359
Chr01_127830625_127831651	Pig.14339	UBR1-202	E3 ubiquitin-protein ligase UBR1 isoform X1 [Sus scrofa]	Chr01	-	127830625	127831651	CTAC	exon	hsa_circ_0103560	8e-56	224	mmu_circ_0009258	2e-47	193
Chr01_127830625_127845222	Pig.14339	UBR1-202	E3 ubiquitin-protein ligase UBR1 isoform X1 [Sus scrofa]	Chr01	-	127830625	127845222	CTAC	exon	hsa_circ_0034929	8e-151	544	mmu_circ_0001593	1e-54	220
Chr01_127831552_127845222	Pig.14339	UBR1-202	E3 ubiquitin-protein ligase UBR1 isoform X1 [Sus scrofa]	Chr01	-	127831552	127845222	CTAC	exon	hsa_circ_0034929	7e-151	544	mmu_circ_0001593	1e-54	220
Chr01_127831552_127847263	Pig.14339	UBR1-202	E3 ubiquitin-protein ligase UBR1 isoform X1 [Sus scrofa]	Chr01	-	127831552	127847263	CTAC	intron	hsa_circ_0034929	8e-151	544	mmu_circ_0001593	1e-54	220
Chr01_127840635_127851018	Pig.14339	UBR1-202	E3 ubiquitin-protein ligase UBR1 isoform X1 [Sus scrofa]	Chr01	-	127840635	127851018	CTAC	exon	hsa_circ_0103563	6e-151	544	NA	NA	NA
Chr01_127840635_127860014	Pig.14339	UBR1-202	E3 ubiquitin-protein ligase UBR1 isoform X1 [Sus scrofa]	Chr01	-	127840635	127860014	CTAC	exon	hsa_circ_0103563	1e-150	544	NA	NA	NA
Chr01_127845813_127847335	Pig.14339	UBR1-202	E3 ubiquitin-protein ligase UBR1 isoform X1 [Sus scrofa]	Chr01	-	127845813	127847335	CTAC	exon	hsa_circ_0103563	9e-107	394	NA	NA	NA
Chr01_12787429_12798304	Pig.03859	TGFBR1-201	transforming growth factor beta type 1 receptor [Sus scrofa]	Chr01	-	12787429	12798304	CTAC	exon	hsa_circ_0137523	2e-170	608	mmu_circ_0011654	2e-96	359
Chr01_12787429_12798325	Pig.03859	TGFBR1-201	transforming growth factor beta type 1 receptor [Sus scrofa]	Chr01	-	12787429	12798325	CTAC	intron	hsa_circ_0087729	3e-178	634	mmu_circ_0011654	2e-96	359
Chr01_127916119_127924128	Pig.14338	TMEM62-202	transmembrane protein 62 isoform X1 [Sus scrofa]	Chr01	+	127916119	127924128	GTAG	exon	hsa_circ_0103568	1e-141	512	NA	NA	NA
Chr01_127916119_127927180	Pig.14338	TMEM62-202	transmembrane protein 62 isoform X1 [Sus scrofa]	Chr01	+	127916119	127927180	GTAG	exon	hsa_circ_0103568	0	676	NA	NA	NA
Chr01_127916119_127931082	Pig.14338	TMEM62-202	transmembrane protein 62 isoform X1 [Sus scrofa]	Chr01	+	127916119	127931082	GTAG	exon	hsa_circ_0103568	0	676	NA	NA	NA
Chr01_127919161_127927180	Pig.14338	TMEM62-202	transmembrane protein 62 isoform X1 [Sus scrofa]	Chr01	+	127919161	127927180	GTAG	exon	hsa_circ_0103568	0	676	NA	NA	NA
Chr01_127919161_127931082	Pig.14338	TMEM62-202	transmembrane protein 62 isoform X1 [Sus scrofa]	Chr01	+	127919161	127931082	GTAG	exon	hsa_circ_0103568	0	676	NA	NA	NA
Chr01_127919161_127934969	Pig.14338	TMEM62-202	transmembrane protein 62 isoform X1 [Sus scrofa]	Chr01	+	127919161	127934969	GTAG	exon	hsa_circ_0103568	0	676	NA	NA	NA
Chr01_127919161_127938509	Pig.14338	TMEM62-202	transmembrane protein 62 isoform X1 [Sus scrofa]	Chr01	+	127919161	127938509	GTAG	exon	hsa_circ_0103568	0	676	NA	NA	NA
Chr01_127923987_127927180	Pig.14338	TMEM62-202	transmembrane protein 62 isoform X1 [Sus scrofa]	Chr01	+	127923987	127927180	GTAG	exon	hsa_circ_0103568	1e-158	568	NA	NA	NA
Chr01_127923987_127931082	Pig.14338	TMEM62-202	transmembrane protein 62 isoform X1 [Sus scrofa]	Chr01	+	127923987	127931082	GTAG	exon	hsa_circ_0103568	0	649	NA	NA	NA
Chr01_127923987_127934969	Pig.14338	TMEM62-202	transmembrane protein 62 isoform X1 [Sus scrofa]	Chr01	+	127923987	127934969	GTAG	exon	hsa_circ_0103568	0	649	NA	NA	NA
Chr01_127926783_127941119	Pig.14338	TMEM62-202	transmembrane protein 62 isoform X1 [Sus scrofa]	Chr01	+	127926783	127941119	GTAG	exon	hsa_circ_0103569	6e-157	564	NA	NA	NA
Chr01_127930253_127934969	Pig.14338	TMEM62-202	transmembrane protein 62 isoform X1 [Sus scrofa]	Chr01	+	127930253	127934969	GTAG	intron	hsa_circ_0103569	2e-157	564	NA	NA	NA
Chr01_127938396_127946282	Pig.14338	TMEM62-202	transmembrane protein 62 isoform X1 [Sus scrofa]	Chr01	+	127938396	127946282	GTAG	exon	hsa_circ_0034941	4e-136	494	NA	NA	NA
Chr01_12793978_12798304	Pig.03859	TGFBR1-201	transforming growth factor beta type 1 receptor [Sus scrofa]	Chr01	-	12793978	12798304	CTAC	exon	hsa_circ_0137523	8e-171	608	mmu_circ_0011654	6e-97	359
Chr01_127941035_127946282	Pig.14338	TMEM62-202	transmembrane protein 62 isoform X1 [Sus scrofa]	Chr01	+	127941035	127946282	GTAG	exon	hsa_circ_0034941	3e-136	494	NA	NA	NA
Chr01_127955801_127962791	Pig.14337	CCNDBP1-201	cyclin-D1-binding protein 1 isoform X1 [Sus scrofa]	Chr01	+	127955801	127962791	GTAG	exon	hsa_circ_0135277	3e-52	215	NA	NA	NA
Chr01_127957773_127962791	Pig.14337	CCNDBP1-201	cyclin-D1-binding protein 1 isoform X1 [Sus scrofa]	Chr01	+	127957773	127962791	GTAG	exon	hsa_circ_0135277	2e-52	215	NA	NA	NA
Chr01_127958424_127962791	Pig.14337	CCNDBP1-201	cyclin-D1-binding protein 1 isoform X1 [Sus scrofa]	Chr01	+	127958424	127962791	GTAG	exon	hsa_circ_0135277	2e-52	215	NA	NA	NA
Chr01_128098065_128099217	MSTRG.1717			Chr01	+	128098065	128099217	GTAG	exon	hsa_circ_0103577	3e-70	272	NA	NA	NA
Chr01_128098542_128109166	Pig.14332,MSTRG.1717			Chr01	+	128098542	128109166	GTAG	exon	hsa_circ_0103578	4e-83	318	NA	NA	NA
Chr01_128109040_128117121	Pig.14332,MSTRG.1717			Chr01	+	128109040	128117121	GTAG	exon	hsa_circ_0103579	2e-115	425	mmu_circ_0010403	1e-16	93.5
Chr01_128140583_128154271	Pig.14330	TUBGCP4-201	gamma-tubulin complex component 4 isoform X1 [Sus scrofa]	Chr01	+	128140583	128154271	GTAG	exon	hsa_circ_0103582	1e-144	523	NA	NA	NA
Chr01_128144788_128145826	Pig.14330	TUBGCP4-201	gamma-tubulin complex component 4 isoform X1 [Sus scrofa]	Chr01	+	128144788	128145826	GTAG	exon	hsa_circ_0103582	2e-122	446	NA	NA	NA
Chr01_128144788_128154271	Pig.14330	TUBGCP4-201	gamma-tubulin complex component 4 isoform X1 [Sus scrofa]	Chr01	+	128144788	128154271	GTAG	exon	hsa_circ_0103582	1e-121	446	NA	NA	NA
Chr01_128144788_128184540	Pig.14330	TUBGCP4-201	gamma-tubulin complex component 4 isoform X1 [Sus scrofa]	Chr01	+	128144788	128184540	GTAG	exon	hsa_circ_0034956	6e-121	446	mmu_circ_0016275	1e-18	102
Chr01_128149029_128154271	Pig.14330	TUBGCP4-201	gamma-tubulin complex component 4 isoform X1 [Sus scrofa]	Chr01	+	128149029	128154271	GTAG	exon	hsa_circ_0034963	1e-90	342	NA	NA	NA
Chr01_128179310_128181592	Pig.14330	TUBGCP4-201	gamma-tubulin complex component 4 isoform X1 [Sus scrofa]	Chr01	+	128179310	128181592	GTAG	exon	hsa_circ_0034967	3e-53	217	NA	NA	NA
Chr01_128202518_128215590	Pig.14329	TP53BP1-201	tumor suppressor p53-binding protein 1 isoform X1 [Sus scrofa]	Chr01	-	128202518	128215590	CTAC	exon	hsa_circ_0103587	0	1437	NA	NA	NA
Chr01_128209817_128213960	Pig.14329	TP53BP1-201	tumor suppressor p53-binding protein 1 isoform X1 [Sus scrofa]	Chr01	-	128209817	128213960	CTAC	intron	hsa_circ_0103589	2e-87	331	NA	NA	NA
Chr01_128209817_128215590	Pig.14329	TP53BP1-201	tumor suppressor p53-binding protein 1 isoform X1 [Sus scrofa]	Chr01	-	128209817	128215590	CTAC	exon	hsa_circ_0103589	0	837	NA	NA	NA
Chr01_128209817_128220351	Pig.14329	TP53BP1-201	tumor suppressor p53-binding protein 1 isoform X1 [Sus scrofa]	Chr01	-	128209817	128220351	CTAC	exon	hsa_circ_0103589	0	889	NA	NA	NA
Chr01_128209817_128245229	Pig.14329	TP53BP1-201	tumor suppressor p53-binding protein 1 isoform X1 [Sus scrofa]	Chr01	-	128209817	128245229	CTAC	exon	hsa_circ_0103593	0	1788	mmu_circ_0009260	0	939
Chr01_128209817_128250650	Pig.14329	TP53BP1-201	tumor suppressor p53-binding protein 1 isoform X1 [Sus scrofa]	Chr01	-	128209817	128250650	CTAC	exon	hsa_circ_0103593	0	1788	mmu_circ_0009260	0	939
Chr01_128215107_128215590	Pig.14329	TP53BP1-201	tumor suppressor p53-binding protein 1 isoform X1 [Sus scrofa]	Chr01	-	128215107	128215590	CTAC	exon	hsa_circ_0103590	5e-154	549	NA	NA	NA
Chr01_128215107_128220351	Pig.14329	TP53BP1-201	tumor suppressor p53-binding protein 1 isoform X1 [Sus scrofa]	Chr01	-	128215107	128220351	CTAC	exon	hsa_circ_0103590	2e-168	601	NA	NA	NA
Chr01_128226756_128258924	Pig.14329	TP53BP1-201	tumor suppressor p53-binding protein 1 isoform X1 [Sus scrofa]	Chr01	-	128226756	128258924	CTAC	exon	hsa_circ_0103593	0	1724	mmu_circ_0009260	0	939
Chr01_128231612_128241768	Pig.14329	TP53BP1-201	tumor suppressor p53-binding protein 1 isoform X1 [Sus scrofa]	Chr01	-	128231612	128241768	CTAC	exon	hsa_circ_0103594	0	1652	mmu_circ_0009262	0	924
Chr01_128231612_128245229	Pig.14329	TP53BP1-201	tumor suppressor p53-binding protein 1 isoform X1 [Sus scrofa]	Chr01	-	128231612	128245229	CTAC	exon	hsa_circ_0103594	0	1652	mmu_circ_0009262	0	924
Chr01_128231612_128250650	Pig.14329	TP53BP1-201	tumor suppressor p53-binding protein 1 isoform X1 [Sus scrofa]	Chr01	-	128231612	128250650	CTAC	exon	hsa_circ_0103594	0	1652	mmu_circ_0009262	0	924
Chr01_128241563_128246162	Pig.14329	TP53BP1-201	tumor suppressor p53-binding protein 1 isoform X1 [Sus scrofa]	Chr01	-	128241563	128246162	CTAC	exon	hsa_circ_0103593	1e-124	455	NA	NA	NA
Chr01_128391889_128404209				Chr01	-	128391889	128404209	CTAC	intergenic_region	hsa_circ_0047082	2e-16	97.1	NA	NA	NA
Chr01_128412808_128415242	Pig.14323	PDIA3-201	protein disulfide-isomerase A3 precursor [Sus scrofa]	Chr01	+	128412808	128415242	GTAG	exon	hsa_circ_0035028	7e-55	222	NA	NA	NA
Chr01_128412808_128424916	Pig.14323	PDIA3-201	protein disulfide-isomerase A3 precursor [Sus scrofa]	Chr01	+	128412808	128424916	GTAG	exon	hsa_circ_0035028	3e-85	326	NA	NA	NA
Chr01_128412808_128428341	Pig.14323	PDIA3-201	protein disulfide-isomerase A3 precursor [Sus scrofa]	Chr01	+	128412808	128428341	GTAG	exon	hsa_circ_0035033	8e-156	560	NA	NA	NA
Chr01_128412808_128428352	Pig.14323	PDIA3-201	protein disulfide-isomerase A3 precursor [Sus scrofa]	Chr01	+	128412808	128428352	GTAG	intron	hsa_circ_0035033	8e-156	560	NA	NA	NA
Chr01_128412808_128431086	Pig.14323	PDIA3-201	protein disulfide-isomerase A3 precursor [Sus scrofa]	Chr01	+	128412808	128431086	GTAG	exon	hsa_circ_0035033	1e-155	560	NA	NA	NA
Chr01_128415125_128428341	Pig.14323	PDIA3-201	protein disulfide-isomerase A3 precursor [Sus scrofa]	Chr01	+	128415125	128428341	GTAG	exon	hsa_circ_0035033	7e-156	560	NA	NA	NA
Chr01_128415125_128431086	Pig.14323	PDIA3-201	protein disulfide-isomerase A3 precursor [Sus scrofa]	Chr01	+	128415125	128431086	GTAG	exon	hsa_circ_0035033	8e-156	560	NA	NA	NA
Chr01_128422152_128428341	Pig.14323	PDIA3-201	protein disulfide-isomerase A3 precursor [Sus scrofa]	Chr01	+	128422152	128428341	GTAG	exon	hsa_circ_0035033	3e-156	560	NA	NA	NA
Chr01_128424787_128428341	Pig.14323	PDIA3-201	protein disulfide-isomerase A3 precursor [Sus scrofa]	Chr01	+	128424787	128428341	GTAG	exon	hsa_circ_0035033	2e-156	560	NA	NA	NA
Chr01_128424787_128431086	Pig.14323	PDIA3-201	protein disulfide-isomerase A3 precursor [Sus scrofa]	Chr01	+	128424787	128431086	GTAG	exon	hsa_circ_0035033	3e-156	560	NA	NA	NA
Chr01_128430322_128431086	Pig.14323	PDIA3-201	protein disulfide-isomerase A3 precursor [Sus scrofa]	Chr01	+	128430322	128431086	GTAG	exon	hsa_circ_0035035	4e-77	294	NA	NA	NA
Chr01_128463241_128472537				Chr01	-	128463241	128472537	CTAC	intergenic_region	hsa_circ_0035039	1e-112	416	mmu_circ_0009276	3e-98	364
Chr01_128466889_128472537	Pig.14318	MFAP1-201	PREDICTED: microfibrillar-associated protein 1 isoform X1 [Cricetulus griseus]	Chr01	-	128466889	128472537	CTAC	exon	hsa_circ_0035039	7e-113	416	mmu_circ_0009276	3e-81	307
Chr01_128468849_128470515	Pig.14318	MFAP1-201	PREDICTED: microfibrillar-associated protein 1 isoform X1 [Cricetulus griseus]	Chr01	-	128468849	128470515	CTAC	exon	hsa_circ_0035039	9e-102	377	mmu_circ_0009276	2e-79	300
Chr01_128470328_128472537	Pig.14318	MFAP1-201	PREDICTED: microfibrillar-associated protein 1 isoform X1 [Cricetulus griseus]	Chr01	-	128470328	128472537	CTAC	exon	hsa_circ_0035039	5e-96	359	mmu_circ_0009276	9e-73	278
Chr01_128471063_128472537	Pig.14318	MFAP1-201	PREDICTED: microfibrillar-associated protein 1 isoform X1 [Cricetulus griseus]	Chr01	-	128471063	128472537	CTAC	exon	hsa_circ_0035039	3e-96	359	mmu_circ_0009276	6e-73	278
Chr01_128479250_128525885				Chr01	+	128479250	128525885	GTAG	intergenic_region	hsa_circ_0031698	0	909	mmu_circ_0010403	1e-24	122
Chr01_128522174_128524476	Pig.14317	WDR76-202	WD repeat-containing protein 76 isoform X2 [Sus scrofa]	Chr01	+	128522174	128524476	GTAG	exon	hsa_circ_0103598	3e-58	233	NA	NA	NA
Chr01_128522174_128525885	Pig.14317	WDR76-202	WD repeat-containing protein 76 isoform X2 [Sus scrofa]	Chr01	+	128522174	128525885	GTAG	exon	hsa_circ_0103599	8e-91	342	NA	NA	NA
Chr01_128525732_128553244	Pig.14317	WDR76-202	WD repeat-containing protein 76 isoform X2 [Sus scrofa]	Chr01	+	128525732	128553244	GTAG	exon	hsa_circ_0103599	6e-120	442	mmu_circ_0010708	3e-42	180
Chr01_128549354_128555909	Pig.14317	WDR76-202	WD repeat-containing protein 76 isoform X2 [Sus scrofa]	Chr01	+	128549354	128555909	GTAG	exon	hsa_circ_0035047	2e-169	604	NA	NA	NA
Chr01_128554081_128555909	Pig.14317	WDR76-202	WD repeat-containing protein 76 isoform X2 [Sus scrofa]	Chr01	+	128554081	128555909	GTAG	exon	hsa_circ_0103600	7e-153	547	NA	NA	NA
Chr01_12889981_12894939	MSTRG.185,Pig.03860			Chr01	-	12889981	12894939	CTAC	exon	hsa_circ_0015005	1e-25	126	NA	NA	NA
Chr01_129010315_129017675	Pig.14315	CASC4-201	protein CASC4 isoform X1 [Sus scrofa]	Chr01	+	129010315	129017675	GTAG	exon	hsa_circ_0140652	1e-07	67.6	mmu_circ_0009281	6e-40	171
Chr01_129010315_129022227	Pig.14315	CASC4-201	protein CASC4 isoform X1 [Sus scrofa]	Chr01	+	129010315	129022227	GTAG	exon	hsa_circ_0091575	1e-08	71.3	mmu_circ_0009281	2e-46	193
Chr01_129010315_129042675	Pig.14315	CASC4-201	protein CASC4 isoform X1 [Sus scrofa]	Chr01	+	129010315	129042675	GTAG	exon	hsa_circ_0090838	3e-83	320	mmu_circ_0012707	9e-49	202
Chr01_129015234_129042675	Pig.14315	CASC4-201	protein CASC4 isoform X1 [Sus scrofa]	Chr01	+	129015234	129042675	GTAG	exon	hsa_circ_0090838	3e-83	320	mmu_circ_0012707	7e-49	202
Chr01_129017585_129022227	Pig.14315	CASC4-201	protein CASC4 isoform X1 [Sus scrofa]	Chr01	+	129017585	129022227	GTAG	exon	hsa_circ_0091575	5e-09	71.3	mmu_circ_0009281	8e-37	159
Chr01_129092071_129127976				Chr01	+	129092071	129127976	GTAG	intergenic_region	hsa_circ_0035054	0	1151	mmu_circ_0011115	5e-17	97.1
Chr01_129122002_129151780				Chr01	+	129122002	129151780	GTAG	intergenic_region	hsa_circ_0035054	3e-108	403	NA	NA	NA
Chr01_129127767_129132898				Chr01	+	129127767	129132898	GTAG	intergenic_region	hsa_circ_0103616	1e-100	375	NA	NA	NA
Chr01_129127767_129151780				Chr01	+	129127767	129151780	GTAG	intergenic_region	hsa_circ_0035056	1e-100	377	NA	NA	NA
Chr01_129149693_129151780	Pig.14314	CTDSPL2-201	CTD small phosphatase-like protein 2 [Bos taurus]	Chr01	+	129149693	129151780	GTAG	exon	hsa_circ_0103618	9e-88	331	NA	NA	NA
Chr01_129149693_129159772	Pig.14314	CTDSPL2-201	CTD small phosphatase-like protein 2 [Bos taurus]	Chr01	+	129149693	129159772	GTAG	exon	hsa_circ_0103619	7e-125	457	NA	NA	NA
Chr01_129151631_129159772	Pig.14314	CTDSPL2-201	CTD small phosphatase-like protein 2 [Bos taurus]	Chr01	+	129151631	129159772	GTAG	exon	hsa_circ_0103619	6e-125	457	NA	NA	NA
Chr01_129159557_129165187	Pig.14314	CTDSPL2-201	CTD small phosphatase-like protein 2 [Bos taurus]	Chr01	+	129159557	129165187	GTAG	exon	hsa_circ_0035062	9e-92	346	NA	NA	NA
Chr01_129159557_129182486	Pig.14314	CTDSPL2-201	CTD small phosphatase-like protein 2 [Bos taurus]	Chr01	+	129159557	129182486	GTAG	exon	hsa_circ_0103621	0	2287	NA	NA	NA
Chr01_129164685_129165187	Pig.14314	CTDSPL2-201	CTD small phosphatase-like protein 2 [Bos taurus]	Chr01	+	129164685	129165187	GTAG	exon	hsa_circ_0035064	1e-60	239	NA	NA	NA
Chr01_129164685_129167960	Pig.14314	CTDSPL2-201	CTD small phosphatase-like protein 2 [Bos taurus]	Chr01	+	129164685	129167960	GTAG	exon	hsa_circ_0035064	1e-73	285	NA	NA	NA
Chr01_129230408_129242850	Pig.14312	SPG11-202	spatacsin isoform X1 [Sus scrofa]	Chr01	-	129230408	129242850	CTAC	exon	hsa_circ_0103630	0	893	NA	NA	NA
Chr01_129242096_129246989	Pig.14312	SPG11-202	spatacsin isoform X1 [Sus scrofa]	Chr01	-	129242096	129246989	CTAC	exon	hsa_circ_0103637	0	887	NA	NA	NA
Chr01_129263321_129287800	Pig.14312	SPG11-202	spatacsin isoform X1 [Sus scrofa]	Chr01	-	129263321	129287800	CTAC	exon	hsa_circ_0103642	0	817	NA	NA	NA
Chr01_129265058_129274269	Pig.14312	SPG11-202	spatacsin isoform X1 [Sus scrofa]	Chr01	-	129265058	129274269	CTAC	exon	hsa_circ_0103642	0	817	NA	NA	NA
Chr01_129269882_129274269	Pig.14312	SPG11-202	spatacsin isoform X1 [Sus scrofa]	Chr01	-	129269882	129274269	CTAC	exon	hsa_circ_0103645	7e-92	346	NA	NA	NA
Chr01_129269882_129276886	Pig.14312	SPG11-202	spatacsin isoform X1 [Sus scrofa]	Chr01	-	129269882	129276886	CTAC	exon	hsa_circ_0103645	1e-91	346	NA	NA	NA
Chr01_129274203_129281646	Pig.14312	SPG11-202	spatacsin isoform X1 [Sus scrofa]	Chr01	-	129274203	129281646	CTAC	exon	hsa_circ_0103647	2e-139	505	NA	NA	NA
Chr01_129274203_129286469	Pig.14312	SPG11-202	spatacsin isoform X1 [Sus scrofa]	Chr01	-	129274203	129286469	CTAC	exon	hsa_circ_0103647	3e-139	505	NA	NA	NA
Chr01_129276725_129281646	Pig.14312	SPG11-202	spatacsin isoform X1 [Sus scrofa]	Chr01	-	129276725	129281646	CTAC	exon	hsa_circ_0103647	1e-139	505	NA	NA	NA
Chr01_129276725_129287800	Pig.14312	SPG11-202	spatacsin isoform X1 [Sus scrofa]	Chr01	-	129276725	129287800	CTAC	exon	hsa_circ_0103645	3e-139	505	NA	NA	NA
Chr01_129276725_129288448	Pig.14312	SPG11-202	spatacsin isoform X1 [Sus scrofa]	Chr01	-	129276725	129288448	CTAC	exon	hsa_circ_0103645	3e-139	505	NA	NA	NA
Chr01_129286256_129287800	Pig.14312	SPG11-202	spatacsin isoform X1 [Sus scrofa]	Chr01	-	129286256	129287800	CTAC	exon	hsa_circ_0103651	4e-100	372	NA	NA	NA
Chr01_129286256_129288448	Pig.14312	SPG11-202	spatacsin isoform X1 [Sus scrofa]	Chr01	-	129286256	129288448	CTAC	exon	hsa_circ_0103651	6e-100	372	NA	NA	NA
Chr01_129286256_129289794	Pig.14312	SPG11-202	spatacsin isoform X1 [Sus scrofa]	Chr01	-	129286256	129289794	CTAC	exon	hsa_circ_0103651	9e-100	372	NA	NA	NA
Chr01_129286432_129287212	Pig.14312	SPG11-202	spatacsin isoform X1 [Sus scrofa]	Chr01	+	129286432	129287212	GTAG	intron	hsa_circ_0103651	6e-26	124	NA	NA	NA
Chr01_129289618_129302290	Pig.14312	SPG11-202	spatacsin isoform X1 [Sus scrofa]	Chr01	-	129289618	129302290	CTAC	exon	hsa_circ_0103656	5e-122	448	NA	NA	NA
Chr01_129289618_129304532	Pig.14312	SPG11-202	spatacsin isoform X1 [Sus scrofa]	Chr01	-	129289618	129304532	CTAC	exon	hsa_circ_0103665	0	721	NA	NA	NA
Chr01_129302145_129313454	Pig.14312	SPG11-202	spatacsin isoform X1 [Sus scrofa]	Chr01	-	129302145	129313454	CTAC	exon	hsa_circ_0103665	0	804	NA	NA	NA
Chr01_129529315_129534480	MSTRG.1761,Pig.14306			Chr01	+	129529315	129534480	GTAG	exon	hsa_circ_0112784	2e-24	122	NA	NA	NA
Chr01_129529315_129539803	MSTRG.1761,Pig.14306			Chr01	+	129529315	129539803	GTAG	exon	hsa_circ_0112784	3e-24	122	NA	NA	NA
Chr01_129529315_129544125	MSTRG.1761,Pig.14306			Chr01	+	129529315	129544125	GTAG	exon	hsa_circ_0112784	4e-24	122	NA	NA	NA
Chr01_129539644_129553484	MSTRG.1761,Pig.14306			Chr01	+	129539644	129553484	GTAG	exon	hsa_circ_0102640	0	854	mmu_circ_0009183	4e-148	531
Chr01_129544007_129553484	MSTRG.1761,Pig.14306			Chr01	+	129544007	129553484	GTAG	exon	hsa_circ_0102640	0	854	mmu_circ_0009183	3e-148	531
Chr01_12965132_12966588				Chr01	-	12965132	12966588	CTAC	intergenic_region	hsa_circ_0098973	3e-37	163	NA	NA	NA
Chr01_129842547_129847642	Pig.14298	GATM-201	glycine amidinotransferase, mitochondrial [Sus scrofa]	Chr01	-	129842547	129847642	CTAC	exon	hsa_circ_0103674	0	928	NA	NA	NA
Chr01_129843112_129844989	Pig.14298	GATM-201	glycine amidinotransferase, mitochondrial [Sus scrofa]	Chr01	-	129843112	129844989	CTAC	exon	hsa_circ_0103674	7e-19	102	NA	NA	NA
Chr01_129844825_129845244	Pig.14298	GATM-201	glycine amidinotransferase, mitochondrial [Sus scrofa]	Chr01	-	129844825	129845244	CTAC	intron	hsa_circ_0103674	1e-115	422	NA	NA	NA
Chr01_130041546_130047495				Chr01	+	130041546	130047495	GTAG	intergenic_region	hsa_circ_0116723	2e-19	106	NA	NA	NA
Chr01_130041550_130047495				Chr01	+	130041550	130047495	GTAG	intergenic_region	hsa_circ_0116723	2e-19	106	NA	NA	NA
Chr01_130101621_130105444				Chr01	+	130101621	130105444	GTAG	intergenic_region	hsa_circ_0035120	8e-76	292	NA	NA	NA
Chr01_130101621_130127752				Chr01	+	130101621	130127752	GTAG	intergenic_region	hsa_circ_0044979	0	959	mmu_circ_0001686	3e-112	412
Chr01_130102143_130105444				Chr01	+	130102143	130105444	GTAG	intergenic_region	hsa_circ_0035120	7e-76	292	NA	NA	NA
Chr01_130102143_130113674				Chr01	+	130102143	130113674	GTAG	intergenic_region	hsa_circ_0035120	4e-98	368	NA	NA	NA
Chr01_130102143_130127752				Chr01	+	130102143	130127752	GTAG	intergenic_region	hsa_circ_0044979	0	959	mmu_circ_0001686	3e-112	412
Chr01_130102143_130133785				Chr01	+	130102143	130133785	GTAG	intergenic_region	hsa_circ_0044979	0	959	mmu_circ_0001686	4e-112	412
Chr01_130113621_130127752	Pig.14293	SQOR	PREDICTED: sulfide:quinone oxidoreductase, mitochondrial isoform X1 [Equus caballus]	Chr01	+	130113621	130127752	GTAG	exon	hsa_circ_0044979	0	959	mmu_circ_0001686	2e-112	412
Chr01_130125530_130127752	Pig.14293	SQOR	PREDICTED: sulfide:quinone oxidoreductase, mitochondrial isoform X1 [Equus caballus]	Chr01	+	130125530	130127752	GTAG	exon	hsa_circ_0035121	6e-85	322	NA	NA	NA
Chr01_130125530_130136271	Pig.14293	SQOR	PREDICTED: sulfide:quinone oxidoreductase, mitochondrial isoform X1 [Equus caballus]	Chr01	+	130125530	130136271	GTAG	exon	hsa_circ_0035120	3e-134	488	NA	NA	NA
Chr01_130125530_130137869				Chr01	+	130125530	130137869	GTAG	intergenic_region	hsa_circ_0035120	3e-134	488	NA	NA	NA
Chr01_130133602_130136271	Pig.14293	SQOR	PREDICTED: sulfide:quinone oxidoreductase, mitochondrial isoform X1 [Equus caballus]	Chr01	+	130133602	130136271	GTAG	exon	hsa_circ_0035120	7e-135	488	NA	NA	NA
Chr01_130133602_130137869				Chr01	+	130133602	130137869	GTAG	intergenic_region	hsa_circ_0035120	1e-134	488	NA	NA	NA
Chr01_1306581_1320563				Chr01	+	1306581	1320563	GTAG	intergenic_region	hsa_circ_0137707	6e-132	481	mmu_circ_0011717	2e-52	213
Chr01_1306581_1350733				Chr01	+	1306581	1350733	GTAG	intergenic_region	hsa_circ_0137705	0	819	mmu_circ_0011717	2e-76	294
Chr01_1316501_1338893	Pig.03787	ECPAS-201	proteasome-associated protein ECM29 homolog isoform X4 [Sus scrofa]	Chr01	+	1316501	1338893	GTAG	intron	hsa_circ_0137705	0	819	mmu_circ_0011717	2e-74	287
Chr01_1320433_1335799	Pig.03787	ECPAS-201	proteasome-associated protein ECM29 homolog isoform X4 [Sus scrofa]	Chr01	+	1320433	1335799	GTAG	exon	hsa_circ_0137705	5e-153	551	mmu_circ_0011717	2e-67	263
Chr01_1320433_1338893	Pig.03787	ECPAS-201	proteasome-associated protein ECM29 homolog isoform X4 [Sus scrofa]	Chr01	+	1320433	1338893	GTAG	exon	hsa_circ_0137704	3e-165	592	mmu_circ_0011717	1e-74	287
Chr01_1320433_1342136	Pig.03787	ECPAS-201	proteasome-associated protein ECM29 homolog isoform X4 [Sus scrofa]	Chr01	+	1320433	1342136	GTAG	exon	hsa_circ_0137704	4e-165	592	mmu_circ_0011717	9e-77	294
Chr01_1320433_1347122	Pig.03787	ECPAS-201	proteasome-associated protein ECM29 homolog isoform X4 [Sus scrofa]	Chr01	+	1320433	1347122	GTAG	exon	hsa_circ_0137704	5e-165	592	mmu_circ_0011717	1e-76	294
Chr01_132217157_132218260	Pig.17395	SEMA6D-205	semaphorin-6D isoform X3 [Sus scrofa]	Chr01	+	132217157	132218260	GTAG	exon	hsa_circ_0035124	0	1279	NA	NA	NA
Chr01_132562329_132573998	MSTRG.1811,Pig.17394			Chr01	-	132562329	132573998	CTAC	intron	hsa_circ_0057964	2e-06	63.9	NA	NA	NA
Chr01_132562329_132592495	MSTRG.1811			Chr01	-	132562329	132592495	CTAC	intron	hsa_circ_0035126	2e-149	540	NA	NA	NA
Chr01_132592156_132597284	Pig.17393,MSTRG.1811			Chr01	-	132592156	132597284	CTAC	exon	hsa_circ_0035127	0	1402	NA	NA	NA
Chr01_132592287_132602426	Pig.17393,MSTRG.1811			Chr01	-	132592287	132602426	CTAC	exon	hsa_circ_0035127	0	1402	NA	NA	NA
Chr01_132602363_132604377	Pig.17393,MSTRG.1811			Chr01	-	132602363	132604377	CTAC	exon	hsa_circ_0103705	0	830	NA	NA	NA
Chr01_132680112_132744409				Chr01	-	132680112	132744409	CTAC	intergenic_region	hsa_circ_0018454	2e-13	89.8	NA	NA	NA
Chr01_132703257_132744409				Chr01	-	132703257	132744409	CTAC	intergenic_region	hsa_circ_0070047	8e-06	63.9	NA	NA	NA
Chr01_132888957_132895807	Pig.17389	FBN1-201	fibrillin-1 precursor [Sus scrofa]	Chr01	-	132888957	132895807	CTAC	exon	hsa_circ_0035141	0	1085	NA	NA	NA
Chr01_132927391_132927513	Pig.17389	FBN1-201	fibrillin-1 precursor [Sus scrofa]	Chr01	-	132927391	132927513	CTAC	exon	hsa_circ_0035153	2e-37	159	NA	NA	NA
Chr01_132939417_132941037	Pig.17389	FBN1-201	fibrillin-1 precursor [Sus scrofa]	Chr01	-	132939417	132941037	CTAC	exon	hsa_circ_0035159	1e-51	211	NA	NA	NA
Chr01_132945213_132995839	Pig.17389	FBN1-201	fibrillin-1 precursor [Sus scrofa]	Chr01	-	132945213	132995839	CTAC	exon	hsa_circ_0035162	0	1688	NA	NA	NA
Chr01_132962078_132967054	Pig.17389	FBN1-201	fibrillin-1 precursor [Sus scrofa]	Chr01	-	132962078	132967054	CTAC	exon	hsa_circ_0035167	0	1256	NA	NA	NA
Chr01_133061309_133086432	Pig.17389	FBN1-201	fibrillin-1 precursor [Sus scrofa]	Chr01	-	133061309	133086432	CTAC	exon	hsa_circ_0035174	0	911	mmu_circ_0009294	1e-86	327
Chr01_133257837_133262876				Chr01	-	133257837	133262876	CTAC	intergenic_region	hsa_circ_0035176	1e-154	555	NA	NA	NA
Chr01_133270122_133279675	Pig.02320	CEP152	centrosomal protein of 152 kDa isoform X1 [Sus scrofa]	Chr01	-	133270122	133279675	CTAC	exon	hsa_circ_0035177	0	701	NA	NA	NA
Chr01_1332805_1342136	Pig.03787	ECPAS-201	proteasome-associated protein ECM29 homolog isoform X4 [Sus scrofa]	Chr01	+	1332805	1342136	GTAG	exon	hsa_circ_0137704	2e-165	592	mmu_circ_0011717	4e-77	294
Chr01_1332805_1347122	Pig.03787	ECPAS-201	proteasome-associated protein ECM29 homolog isoform X4 [Sus scrofa]	Chr01	+	1332805	1347122	GTAG	exon	hsa_circ_0137704	3e-165	592	mmu_circ_0011717	6e-77	294
Chr01_1332805_1350733	Pig.03787	ECPAS-201	proteasome-associated protein ECM29 homolog isoform X4 [Sus scrofa]	Chr01	+	1332805	1350733	GTAG	exon	hsa_circ_0137704	3e-165	592	mmu_circ_0011717	8e-77	294
Chr01_1332805_1365042	Pig.03787	ECPAS-201	proteasome-associated protein ECM29 homolog isoform X4 [Sus scrofa]	Chr01	+	1332805	1365042	GTAG	exon	hsa_circ_0137701	0	1229	mmu_circ_0011717	1e-76	294
Chr01_133408176_133435754	Pig.02319	CEP152-201	SHC-transforming protein 4 isoform X1 [Sus scrofa]	Chr01	-	133408176	133435754	CTAC	exon	hsa_circ_0091085	2e-143	520	mmu_circ_0001686	2e-69	270
Chr01_133431395_133471002	Pig.02319	CEP152-201	SHC-transforming protein 4 isoform X1 [Sus scrofa]	Chr01	-	133431395	133471002	CTAC	intron	hsa_circ_0098507	1e-117	435	mmu_circ_0015480	4e-08	67.6
Chr01_133458339_133490951	Pig.02319	CEP152-201	SHC-transforming protein 4 isoform X1 [Sus scrofa]	Chr01	-	133458339	133490951	CTAC	intron	hsa_circ_0097355	1e-137	501	mmu_circ_0013124	3e-08	67.6
Chr01_133559980_133570558	Pig.02318	SECISBP2L-201	selenocysteine insertion sequence-binding protein 2-like [Sus scrofa]	Chr01	-	133559980	133570558	CTAC	exon	hsa_circ_0103717	7e-155	556	NA	NA	NA
Chr01_133559980_133578138	Pig.02318	SECISBP2L-201	selenocysteine insertion sequence-binding protein 2-like [Sus scrofa]	Chr01	-	133559980	133578138	CTAC	exon	hsa_circ_0103721	0	702	NA	NA	NA
Chr01_133559980_133584556	Pig.02318	SECISBP2L-201	selenocysteine insertion sequence-binding protein 2-like [Sus scrofa]	Chr01	-	133559980	133584556	CTAC	exon	hsa_circ_0103721	0	702	NA	NA	NA
Chr01_133559980_133594901	Pig.02318	SECISBP2L-201	selenocysteine insertion sequence-binding protein 2-like [Sus scrofa]	Chr01	-	133559980	133594901	CTAC	exon	hsa_circ_0035185	0	1166	NA	NA	NA
Chr01_1335650_1345302	Pig.03787	ECPAS-201	proteasome-associated protein ECM29 homolog isoform X4 [Sus scrofa]	Chr01	+	1335650	1345302	GTAG	exon	hsa_circ_0137704	7e-155	556	mmu_circ_0011717	4e-77	294
Chr01_133566449_133570558	Pig.02318	SECISBP2L-201	selenocysteine insertion sequence-binding protein 2-like [Sus scrofa]	Chr01	-	133566449	133570558	CTAC	exon	hsa_circ_0103718	5e-103	383	NA	NA	NA
Chr01_133566449_133594901	Pig.02318	SECISBP2L-201	selenocysteine insertion sequence-binding protein 2-like [Sus scrofa]	Chr01	-	133566449	133594901	CTAC	exon	hsa_circ_0035185	0	1166	NA	NA	NA
Chr01_133568573_133578138	Pig.02318	SECISBP2L-201	selenocysteine insertion sequence-binding protein 2-like [Sus scrofa]	Chr01	-	133568573	133578138	CTAC	exon	hsa_circ_0103721	0	702	NA	NA	NA
Chr01_133568573_133584556	Pig.02318	SECISBP2L-201	selenocysteine insertion sequence-binding protein 2-like [Sus scrofa]	Chr01	-	133568573	133584556	CTAC	exon	hsa_circ_0103721	0	702	NA	NA	NA
Chr01_133570396_133577505	Pig.02318	SECISBP2L-201	selenocysteine insertion sequence-binding protein 2-like [Sus scrofa]	Chr01	-	133570396	133577505	CTAC	exon	hsa_circ_0103721	4e-166	593	NA	NA	NA
Chr01_133570396_133584556	Pig.02318	SECISBP2L-201	selenocysteine insertion sequence-binding protein 2-like [Sus scrofa]	Chr01	-	133570396	133584556	CTAC	exon	hsa_circ_0103721	0	702	NA	NA	NA
Chr01_133572532_133594901	Pig.02318	SECISBP2L-201	selenocysteine insertion sequence-binding protein 2-like [Sus scrofa]	Chr01	-	133572532	133594901	CTAC	exon	hsa_circ_0035185	0	1166	NA	NA	NA
Chr01_133577053_133578138	Pig.02318	SECISBP2L-201	selenocysteine insertion sequence-binding protein 2-like [Sus scrofa]	Chr01	-	133577053	133578138	CTAC	exon	hsa_circ_0103721	0	641	NA	NA	NA
Chr01_133584441_133585728	Pig.02318	SECISBP2L-201	selenocysteine insertion sequence-binding protein 2-like [Sus scrofa]	Chr01	-	133584441	133585728	CTAC	exon	hsa_circ_0103721	8e-52	211	NA	NA	NA
Chr01_133584441_133589805	Pig.02318	SECISBP2L-201	selenocysteine insertion sequence-binding protein 2-like [Sus scrofa]	Chr01	-	133584441	133589805	CTAC	exon	hsa_circ_0035185	0	706	NA	NA	NA
Chr01_133584441_133594901	Pig.02318	SECISBP2L-201	selenocysteine insertion sequence-binding protein 2-like [Sus scrofa]	Chr01	-	133584441	133594901	CTAC	exon	hsa_circ_0035185	0	1166	NA	NA	NA
Chr01_133585186_133594901	Pig.02318	SECISBP2L-201	selenocysteine insertion sequence-binding protein 2-like [Sus scrofa]	Chr01	-	133585186	133594901	CTAC	intron	hsa_circ_0035185	0	1166	NA	NA	NA
Chr01_133585499_133592756	Pig.02318	SECISBP2L-201	selenocysteine insertion sequence-binding protein 2-like [Sus scrofa]	Chr01	-	133585499	133592756	CTAC	intron	hsa_circ_0035185	0	721	NA	NA	NA
Chr01_133585499_133594901	Pig.02318	SECISBP2L-201	selenocysteine insertion sequence-binding protein 2-like [Sus scrofa]	Chr01	-	133585499	133594901	CTAC	intron	hsa_circ_0035185	0	1166	NA	NA	NA
Chr01_133592432_133594901	Pig.02318	SECISBP2L-201	selenocysteine insertion sequence-binding protein 2-like [Sus scrofa]	Chr01	-	133592432	133594901	CTAC	exon	hsa_circ_0035185	0	1149	NA	NA	NA
Chr01_133605671_133655373				Chr01	-	133605671	133655373	CTAC	intergenic_region	hsa_circ_0096813	4e-148	536	NA	NA	NA
Chr01_133671380_133671719	Pig.02317	COPS2-203	COP9 signalosome complex subunit 2 isoform X1 [Columba livia]	Chr01	-	133671380	133671719	CTAC	exon	hsa_circ_0103725	3e-100	370	NA	NA	NA
Chr01_133671380_133672657	Pig.02317	COPS2-203	COP9 signalosome complex subunit 2 isoform X1 [Columba livia]	Chr01	-	133671380	133672657	CTAC	exon	hsa_circ_0103724	4e-104	385	mmu_circ_0009297	3e-65	252
Chr01_133671380_133679773	Pig.02317	COPS2-203	COP9 signalosome complex subunit 2 isoform X1 [Columba livia]	Chr01	-	133671380	133679773	CTAC	exon	hsa_circ_0103724	0	676	mmu_circ_0009297	1e-126	459
Chr01_133703525_133743310				Chr01	+	133703525	133743310	GTAG	intergenic_region	hsa_circ_0033905	0	765	mmu_circ_0015020	3e-64	254
Chr01_133722769_133733474	Pig.02316	GALK2-202	N-acetylgalactosamine kinase isoform X1 [Sus scrofa]	Chr01	+	133722769	133733474	GTAG	exon	hsa_circ_0033905	0	765	mmu_circ_0001739	3e-09	69.4
Chr01_133722769_133743310	Pig.02316	GALK2-202	N-acetylgalactosamine kinase isoform X1 [Sus scrofa]	Chr01	+	133722769	133743310	GTAG	exon	hsa_circ_0033905	0	765	mmu_circ_0001739	6e-09	69.4
Chr01_133722769_133811351	Pig.02316	GALK2-202	N-acetylgalactosamine kinase isoform X1 [Sus scrofa]	Chr01	+	133722769	133811351	GTAG	exon	hsa_circ_0103731	0	1286	mmu_circ_0012707	1e-41	180
Chr01_133739367_133743310	Pig.02316	GALK2-202	N-acetylgalactosamine kinase isoform X1 [Sus scrofa]	Chr01	+	133739367	133743310	GTAG	exon	hsa_circ_0103731	8e-121	442	NA	NA	NA
Chr01_133739367_133811351	Pig.02316	GALK2-202	N-acetylgalactosamine kinase isoform X1 [Sus scrofa]	Chr01	+	133739367	133811351	GTAG	exon	hsa_circ_0103731	0	1286	mmu_circ_0012707	9e-42	180
Chr01_133792678_133811351	Pig.02316	GALK2-202	N-acetylgalactosamine kinase isoform X1 [Sus scrofa]	Chr01	+	133792678	133811351	GTAG	exon	hsa_circ_0033905	0	752	mmu_circ_0012508	2e-07	63.9
Chr01_133837235_133927815				Chr01	+	133837235	133927815	GTAG	intergenic_region	hsa_circ_0005337	0	981	mmu_circ_0010392	2e-19	106
Chr01_1338725_1347122	Pig.03787	ECPAS-201	proteasome-associated protein ECM29 homolog isoform X4 [Sus scrofa]	Chr01	+	1338725	1347122	GTAG	exon	hsa_circ_0137704	6e-155	556	mmu_circ_0011717	1e-71	276
Chr01_1338725_1350733	Pig.03787	ECPAS-201	proteasome-associated protein ECM29 homolog isoform X4 [Sus scrofa]	Chr01	+	1338725	1350733	GTAG	exon	hsa_circ_0137704	8e-155	556	mmu_circ_0011717	2e-71	276
Chr01_1338725_1383028	Pig.03787	ECPAS-201	proteasome-associated protein ECM29 homolog isoform X4 [Sus scrofa]	Chr01	+	1338725	1383028	GTAG	exon	hsa_circ_0137701	0	1229	mmu_circ_0011709	1e-72	281
Chr01_134040427_134080258				Chr01	-	134040427	134080258	CTAC	intergenic_region	hsa_circ_0044988	0	998	mmu_circ_0004765	5e-62	246
Chr01_134094420_134101011				Chr01	+	134094420	134101011	GTAG	intergenic_region	hsa_circ_0035194	1e-180	641	NA	NA	NA
Chr01_134107982_134126779				Chr01	+	134107982	134126779	GTAG	intergenic_region	hsa_circ_0113185	9e-37	165	NA	NA	NA
Chr01_134107982_134143431				Chr01	+	134107982	134143431	GTAG	intergenic_region	hsa_circ_0079659	0	715	mmu_circ_0004219	2e-105	390
Chr01_134108303_134143431				Chr01	+	134108303	134143431	GTAG	intergenic_region	hsa_circ_0079659	0	715	mmu_circ_0004219	2e-105	390
Chr01_134108303_134158632				Chr01	+	134108303	134158632	GTAG	intergenic_region	hsa_circ_0079659	0	715	mmu_circ_0004219	3e-105	390
Chr01_1341997_1350733	Pig.03787	ECPAS-201	proteasome-associated protein ECM29 homolog isoform X4 [Sus scrofa]	Chr01	+	1341997	1350733	GTAG	exon	hsa_circ_0137703	1e-102	383	NA	NA	NA
Chr01_1341997_1360107	Pig.03787	ECPAS-201	proteasome-associated protein ECM29 homolog isoform X4 [Sus scrofa]	Chr01	+	1341997	1360107	GTAG	exon	hsa_circ_0137701	0	1229	mmu_circ_0011711	1e-45	191
Chr01_134200818_134234315				Chr01	+	134200818	134234315	GTAG	intergenic_region	hsa_circ_0056675	1e-27	135	mmu_circ_0004799	4e-12	80.5
Chr01_134200821_134234315				Chr01	+	134200821	134234315	GTAG	intergenic_region	hsa_circ_0056675	1e-27	135	mmu_circ_0004799	4e-12	80.5
Chr01_134327182_134335443	Pig.02313	ATP8B4-201	probable phospholipid-transporting ATPase IM isoform X2 [Sus scrofa]	Chr01	-	134327182	134335443	CTAC	exon	hsa_circ_0035196	7e-144	520	NA	NA	NA
Chr01_134327182_134355710	Pig.02313	ATP8B4-201	probable phospholipid-transporting ATPase IM isoform X2 [Sus scrofa]	Chr01	-	134327182	134355710	CTAC	exon	hsa_circ_0035196	3e-143	520	NA	NA	NA
Chr01_134403600_134425024	Pig.02313	ATP8B4-201	probable phospholipid-transporting ATPase IM isoform X2 [Sus scrofa]	Chr01	-	134403600	134425024	CTAC	exon	hsa_circ_0103735	0	752	NA	NA	NA
Chr01_134403600_134492735				Chr01	-	134403600	134492735	CTAC	intergenic_region	hsa_circ_0103737	0	1541	NA	NA	NA
Chr01_134486447_134492735	Pig.02312	ATP8B4-201	hypothetical protein CB1_000540002 [Camelus ferus]	Chr01	-	134486447	134492735	CTAC	intron	hsa_circ_0103743	1e-150	542	NA	NA	NA
Chr01_134656435_134680558	Pig.02311	SLC27A2-202	very long-chain acyl-CoA synthetase [Sus scrofa]	Chr01	+	134656435	134680558	GTAG	exon	hsa_circ_0035202	0	737	NA	NA	NA
Chr01_134735808_134762826	Pig.02309	GABPB1-201	GA-binding protein subunit beta-1 isoform X1 [Sus scrofa]	Chr01	-	134735808	134762826	CTAC	intron	hsa_circ_0103747	0	789	NA	NA	NA
Chr01_134753671_134754261	Pig.02309	GABPB1-201	GA-binding protein subunit beta-1 isoform X1 [Sus scrofa]	Chr01	-	134753671	134754261	CTAC	exon	hsa_circ_0103749	5e-175	619	NA	NA	NA
Chr01_134753671_134758046	Pig.02309	GABPB1-201	GA-binding protein subunit beta-1 isoform X1 [Sus scrofa]	Chr01	-	134753671	134758046	CTAC	exon	hsa_circ_0103749	0	743	NA	NA	NA
Chr01_134753671_134762826	Pig.02309	GABPB1-201	GA-binding protein subunit beta-1 isoform X1 [Sus scrofa]	Chr01	-	134753671	134762826	CTAC	exon	hsa_circ_0103749	0	743	NA	NA	NA
Chr01_134858176_134872948	MSTRG.1863			Chr01	+	134858176	134872948	GTAG	exon	hsa_circ_0103757	2e-86	329	mmu_circ_0009299	5e-48	198
Chr01_134858176_134875868	MSTRG.1863			Chr01	+	134858176	134875868	GTAG	exon	hsa_circ_0103757	3e-86	329	mmu_circ_0009299	6e-48	198
Chr01_134858176_134880538	MSTRG.1863			Chr01	+	134858176	134880538	GTAG	exon	hsa_circ_0103757	4e-86	329	mmu_circ_0009299	8e-48	198
Chr01_134858176_134888642	MSTRG.1863			Chr01	+	134858176	134888642	GTAG	exon	hsa_circ_0035218	0	874	mmu_circ_0009299	1e-47	198
Chr01_134861597_134868664	MSTRG.1863,Pig.02307			Chr01	+	134861597	134868664	GTAG	exon	hsa_circ_0103756	9e-58	233	mmu_circ_0009299	1e-46	193
Chr01_134861597_134883484	MSTRG.1863,Pig.02307			Chr01	+	134861597	134883484	GTAG	exon	hsa_circ_0103757	1e-106	398	mmu_circ_0009299	4e-46	193
Chr01_134868579_134875868	MSTRG.1863,Pig.02307			Chr01	+	134868579	134875868	GTAG	exon	hsa_circ_0103757	1e-86	329	mmu_circ_0009299	3e-27	128
Chr01_134868579_134880538	MSTRG.1863,Pig.02307			Chr01	+	134868579	134880538	GTAG	exon	hsa_circ_0103757	2e-86	329	mmu_circ_0009299	5e-27	128
Chr01_134868579_134883484	MSTRG.1863,Pig.02307			Chr01	+	134868579	134883484	GTAG	exon	hsa_circ_0103757	7e-107	398	mmu_circ_0009299	7e-27	128
Chr01_134868579_134884170	MSTRG.1863,Pig.02307			Chr01	+	134868579	134884170	GTAG	exon	hsa_circ_0103757	4e-129	472	mmu_circ_0009299	7e-27	128
Chr01_134868579_134888642	MSTRG.1863,Pig.02307			Chr01	+	134868579	134888642	GTAG	exon	hsa_circ_0035218	0	874	mmu_circ_0009299	9e-27	128
Chr01_134870766_134875868	MSTRG.1863,Pig.02307			Chr01	+	134870766	134875868	GTAG	exon	hsa_circ_0103757	1e-69	272	NA	NA	NA
Chr01_134870766_134888642	MSTRG.1863,Pig.02307			Chr01	+	134870766	134888642	GTAG	exon	hsa_circ_0035218	0	874	NA	NA	NA
Chr01_134875724_134880538	MSTRG.1863,Pig.02307			Chr01	+	134875724	134880538	GTAG	exon	hsa_circ_0103757	6e-78	300	NA	NA	NA
Chr01_134875724_134884170	MSTRG.1863,Pig.02307			Chr01	+	134875724	134884170	GTAG	exon	hsa_circ_0103757	2e-129	472	NA	NA	NA
Chr01_134875724_134888642	MSTRG.1863,Pig.02307			Chr01	+	134875724	134888642	GTAG	exon	hsa_circ_0035218	0	874	NA	NA	NA
Chr01_134875724_134905655	MSTRG.1863,Pig.02307			Chr01	+	134875724	134905655	GTAG	exon	hsa_circ_0035218	0	952	NA	NA	NA
Chr01_134880376_134883484	MSTRG.1863,Pig.02307			Chr01	+	134880376	134883484	GTAG	exon	hsa_circ_0103757	4e-98	366	NA	NA	NA
Chr01_134880376_134884170	MSTRG.1863,Pig.02307			Chr01	+	134880376	134884170	GTAG	exon	hsa_circ_0103757	1e-129	472	NA	NA	NA
Chr01_134880376_134888642	MSTRG.1863,Pig.02307			Chr01	+	134880376	134888642	GTAG	exon	hsa_circ_0035218	0	874	NA	NA	NA
Chr01_134883340_134884170	MSTRG.1863,Pig.02307			Chr01	+	134883340	134884170	GTAG	exon	hsa_circ_0103757	5e-92	344	NA	NA	NA
Chr01_134883340_134888642	MSTRG.1863,Pig.02307			Chr01	+	134883340	134888642	GTAG	exon	hsa_circ_0035218	0	874	NA	NA	NA
Chr01_134883340_134909417	MSTRG.1863,Pig.02307			Chr01	+	134883340	134909417	GTAG	exon	hsa_circ_0035218	0	952	NA	NA	NA
Chr01_134883340_134911991	MSTRG.1863			Chr01	+	134883340	134911991	GTAG	intron	hsa_circ_0035218	0	952	NA	NA	NA
Chr01_134883950_134884170	MSTRG.1863,Pig.02307			Chr01	+	134883950	134884170	GTAG	exon	hsa_circ_0103757	1e-62	244	NA	NA	NA
Chr01_134883950_134888642	MSTRG.1863,Pig.02307			Chr01	+	134883950	134888642	GTAG	exon	hsa_circ_0035218	0	874	NA	NA	NA
Chr01_134883950_134897487	MSTRG.1863,Pig.02307			Chr01	+	134883950	134897487	GTAG	exon	hsa_circ_0035218	0	952	NA	NA	NA
Chr01_134897410_134901593	MSTRG.1863,Pig.02307			Chr01	+	134897410	134901593	GTAG	exon	hsa_circ_0035221	4e-149	536	NA	NA	NA
Chr01_134975024_134979024	Pig.02305	TRPM7-201	transient receptor potential cation channel subfamily M member 7 isoform X1 [Sus scrofa]	Chr01	-	134975024	134979024	CTAC	exon	hsa_circ_0103761	0	665	mmu_circ_0001064	7e-27	126
Chr01_134975024_134980409	Pig.02305	TRPM7-201	transient receptor potential cation channel subfamily M member 7 isoform X1 [Sus scrofa]	Chr01	-	134975024	134980409	CTAC	exon	hsa_circ_0103761	0	1068	mmu_circ_0001064	6e-133	479
Chr01_134975024_134982830	Pig.02305	TRPM7-201	transient receptor potential cation channel subfamily M member 7 isoform X1 [Sus scrofa]	Chr01	-	134975024	134982830	CTAC	exon	hsa_circ_0103761	0	1068	mmu_circ_0001064	9e-133	479
Chr01_134978571_135001147	Pig.02305	TRPM7-201	transient receptor potential cation channel subfamily M member 7 isoform X1 [Sus scrofa]	Chr01	-	134978571	135001147	CTAC	exon	hsa_circ_0103771	0	1053	mmu_circ_0009302	0	795
Chr01_134979142_134980409	Pig.02305	TRPM7-201	transient receptor potential cation channel subfamily M member 7 isoform X1 [Sus scrofa]	Chr01	-	134979142	134980409	CTAC	exon	hsa_circ_0103769	3e-125	455	NA	NA	NA
Chr01_134980214_134980409	Pig.02305	TRPM7-201	transient receptor potential cation channel subfamily M member 7 isoform X1 [Sus scrofa]	Chr01	-	134980214	134980409	CTAC	exon	hsa_circ_0103768	2e-64	250	NA	NA	NA
Chr01_134980214_135001147	Pig.02305	TRPM7-201	transient receptor potential cation channel subfamily M member 7 isoform X1 [Sus scrofa]	Chr01	-	134980214	135001147	CTAC	exon	hsa_circ_0103771	0	1053	mmu_circ_0009302	0	795
Chr01_134982805_134998094	Pig.02305	TRPM7-201	transient receptor potential cation channel subfamily M member 7 isoform X1 [Sus scrofa]	Chr01	-	134982805	134998094	CTAC	exon	hsa_circ_0103768	3e-81	313	NA	NA	NA
Chr01_134982805_135000544	Pig.02305	TRPM7-201	transient receptor potential cation channel subfamily M member 7 isoform X1 [Sus scrofa]	Chr01	-	134982805	135000544	CTAC	intron	hsa_circ_0103768	3e-81	313	NA	NA	NA
Chr01_134982805_135001147	Pig.02305	TRPM7-201	transient receptor potential cation channel subfamily M member 7 isoform X1 [Sus scrofa]	Chr01	-	134982805	135001147	CTAC	exon	hsa_circ_0103771	0	1053	mmu_circ_0009302	0	795
Chr01_134985509_135001147	Pig.02305	TRPM7-201	transient receptor potential cation channel subfamily M member 7 isoform X1 [Sus scrofa]	Chr01	-	134985509	135001147	CTAC	exon	hsa_circ_0103771	0	1053	mmu_circ_0009302	0	795
Chr01_134987666_134998094	Pig.02305	TRPM7-201	transient receptor potential cation channel subfamily M member 7 isoform X1 [Sus scrofa]	Chr01	-	134987666	134998094	CTAC	exon	hsa_circ_0103770	1e-37	167	NA	NA	NA
Chr01_134987666_135001147	Pig.02305	TRPM7-201	transient receptor potential cation channel subfamily M member 7 isoform X1 [Sus scrofa]	Chr01	-	134987666	135001147	CTAC	exon	hsa_circ_0103771	0	1053	mmu_circ_0009302	0	795
Chr01_134987666_135001163	Pig.02305	TRPM7-201	transient receptor potential cation channel subfamily M member 7 isoform X1 [Sus scrofa]	Chr01	-	134987666	135001163	CTAC	intron	hsa_circ_0103770	0	1062	mmu_circ_0009302	0	795
Chr01_134990236_135001147	Pig.02305	TRPM7-201	transient receptor potential cation channel subfamily M member 7 isoform X1 [Sus scrofa]	Chr01	-	134990236	135001147	CTAC	exon	hsa_circ_0103771	0	1053	mmu_circ_0009302	0	795
Chr01_134996827_134998094	Pig.02305	TRPM7-201	transient receptor potential cation channel subfamily M member 7 isoform X1 [Sus scrofa]	Chr01	-	134996827	134998094	CTAC	exon	hsa_circ_0103771	1e-30	141	NA	NA	NA
Chr01_134996827_135001147	Pig.02305	TRPM7-201	transient receptor potential cation channel subfamily M member 7 isoform X1 [Sus scrofa]	Chr01	-	134996827	135001147	CTAC	exon	hsa_circ_0103771	0	1053	mmu_circ_0009302	0	795
Chr01_134996827_135025548	Pig.02305	TRPM7-201	transient receptor potential cation channel subfamily M member 7 isoform X1 [Sus scrofa]	Chr01	-	134996827	135025548	CTAC	exon	hsa_circ_0103770	0	1090	mmu_circ_0009302	0	795
Chr01_134996827_135057177	Pig.02305	TRPM7-201	transient receptor potential cation channel subfamily M member 7 isoform X1 [Sus scrofa]	Chr01	-	134996827	135057177	CTAC	exon	hsa_circ_0103770	0	1090	mmu_circ_0009302	0	795
Chr01_134998027_135016933	Pig.02305	TRPM7-201	transient receptor potential cation channel subfamily M member 7 isoform X1 [Sus scrofa]	Chr01	-	134998027	135016933	CTAC	exon	hsa_circ_0103770	0	1090	mmu_circ_0009302	0	795
Chr01_135000432_135004605	Pig.02305	TRPM7-201	transient receptor potential cation channel subfamily M member 7 isoform X1 [Sus scrofa]	Chr01	-	135000432	135004605	CTAC	exon	hsa_circ_0103770	0	1026	mmu_circ_0009302	0	773
Chr01_135000432_135025548	Pig.02305	TRPM7-201	transient receptor potential cation channel subfamily M member 7 isoform X1 [Sus scrofa]	Chr01	-	135000432	135025548	CTAC	exon	hsa_circ_0103770	0	1026	mmu_circ_0009302	0	773
Chr01_135001981_135004605	Pig.02305	TRPM7-201	transient receptor potential cation channel subfamily M member 7 isoform X1 [Sus scrofa]	Chr01	-	135001981	135004605	CTAC	exon	hsa_circ_0035234	9e-129	468	NA	NA	NA
Chr01_135001981_135025548	Pig.02305	TRPM7-201	transient receptor potential cation channel subfamily M member 7 isoform X1 [Sus scrofa]	Chr01	-	135001981	135025548	CTAC	exon	hsa_circ_0103773	0	861	mmu_circ_0001065	2e-129	470
Chr01_135003238_135015050	Pig.02305	TRPM7-201	transient receptor potential cation channel subfamily M member 7 isoform X1 [Sus scrofa]	Chr01	-	135003238	135015050	CTAC	exon	hsa_circ_0035235	2e-155	558	NA	NA	NA
Chr01_135014772_135057177	Pig.02305	TRPM7-201	transient receptor potential cation channel subfamily M member 7 isoform X1 [Sus scrofa]	Chr01	-	135014772	135057177	CTAC	exon	hsa_circ_0103773	0	861	mmu_circ_0007202	0	676
Chr01_135021346_135025548	Pig.02305	TRPM7-201	transient receptor potential cation channel subfamily M member 7 isoform X1 [Sus scrofa]	Chr01	-	135021346	135025548	CTAC	exon	hsa_circ_0103776	2e-176	627	NA	NA	NA
Chr01_135021346_135028950	Pig.02305	TRPM7-201	transient receptor potential cation channel subfamily M member 7 isoform X1 [Sus scrofa]	Chr01	-	135021346	135028950	CTAC	exon	hsa_circ_0047479	0	811	mmu_circ_0007202	0	676
Chr01_135021346_135046128	Pig.02305	TRPM7-201	transient receptor potential cation channel subfamily M member 7 isoform X1 [Sus scrofa]	Chr01	-	135021346	135046128	CTAC	exon	hsa_circ_0047479	0	811	mmu_circ_0007202	0	676
Chr01_135022144_135022697	Pig.02305	TRPM7-201	transient receptor potential cation channel subfamily M member 7 isoform X1 [Sus scrofa]	Chr01	-	135022144	135022697	CTAC	exon	hsa_circ_0103777	1e-126	459	NA	NA	NA
Chr01_135025495_135028950	Pig.02305	TRPM7-201	transient receptor potential cation channel subfamily M member 7 isoform X1 [Sus scrofa]	Chr01	-	135025495	135028950	CTAC	exon	hsa_circ_0047479	0	811	mmu_circ_0007202	0	676
Chr01_135025495_135046128	Pig.02305	TRPM7-201	transient receptor potential cation channel subfamily M member 7 isoform X1 [Sus scrofa]	Chr01	-	135025495	135046128	CTAC	exon	hsa_circ_0047479	0	811	mmu_circ_0007202	0	676
Chr01_1350345_1350733	Pig.03787	ECPAS-201	proteasome-associated protein ECM29 homolog isoform X4 [Sus scrofa]	Chr01	+	1350345	1350733	GTAG	exon	hsa_circ_0137702	2e-88	331	NA	NA	NA
Chr01_135036363_135046128	Pig.02305	TRPM7-201	transient receptor potential cation channel subfamily M member 7 isoform X1 [Sus scrofa]	Chr01	-	135036363	135046128	CTAC	intron	hsa_circ_0103784	9e-104	387	mmu_circ_0009303	6e-41	174
Chr01_135038621_135049921	Pig.02305	TRPM7-201	transient receptor potential cation channel subfamily M member 7 isoform X1 [Sus scrofa]	Chr01	-	135038621	135049921	CTAC	exon	hsa_circ_0103784	1e-103	387	mmu_circ_0009303	9e-35	154
Chr01_135038621_135057177	Pig.02305	TRPM7-201	transient receptor potential cation channel subfamily M member 7 isoform X1 [Sus scrofa]	Chr01	-	135038621	135057177	CTAC	exon	hsa_circ_0103785	8e-137	497	mmu_circ_0009304	5e-84	318
Chr01_135039869_135045141	Pig.02305	TRPM7-201	transient receptor potential cation channel subfamily M member 7 isoform X1 [Sus scrofa]	Chr01	-	135039869	135045141	CTAC	exon	hsa_circ_0103784	7e-88	333	NA	NA	NA
Chr01_135039869_135046128	Pig.02305	TRPM7-201	transient receptor potential cation channel subfamily M member 7 isoform X1 [Sus scrofa]	Chr01	-	135039869	135046128	CTAC	exon	hsa_circ_0103784	6e-104	387	NA	NA	NA
Chr01_135039869_135049921	Pig.02305	TRPM7-201	transient receptor potential cation channel subfamily M member 7 isoform X1 [Sus scrofa]	Chr01	-	135039869	135049921	CTAC	exon	hsa_circ_0103784	1e-103	387	NA	NA	NA
Chr01_135039869_135057177	Pig.02305	TRPM7-201	transient receptor potential cation channel subfamily M member 7 isoform X1 [Sus scrofa]	Chr01	-	135039869	135057177	CTAC	exon	hsa_circ_0103785	7e-137	497	mmu_circ_0009304	4e-84	318
Chr01_135039869_135068077	Pig.02305	TRPM7-201	transient receptor potential cation channel subfamily M member 7 isoform X1 [Sus scrofa]	Chr01	-	135039869	135068077	CTAC	intron	hsa_circ_0103785	1e-136	497	mmu_circ_0009304	7e-84	318
Chr01_135042247_135045141	Pig.02305	TRPM7-201	transient receptor potential cation channel subfamily M member 7 isoform X1 [Sus scrofa]	Chr01	-	135042247	135045141	CTAC	exon	hsa_circ_0103784	4e-88	333	NA	NA	NA
Chr01_135042247_135046128	Pig.02305	TRPM7-201	transient receptor potential cation channel subfamily M member 7 isoform X1 [Sus scrofa]	Chr01	-	135042247	135046128	CTAC	exon	hsa_circ_0103784	4e-104	387	NA	NA	NA
Chr01_135042247_135049921	Pig.02305	TRPM7-201	transient receptor potential cation channel subfamily M member 7 isoform X1 [Sus scrofa]	Chr01	-	135042247	135049921	CTAC	exon	hsa_circ_0103784	7e-104	387	NA	NA	NA
Chr01_135042247_135057177	Pig.02305	TRPM7-201	transient receptor potential cation channel subfamily M member 7 isoform X1 [Sus scrofa]	Chr01	-	135042247	135057177	CTAC	exon	hsa_circ_0103785	6e-137	497	mmu_circ_0009304	4e-84	318
Chr01_135044970_135057177	Pig.02305	TRPM7-201	transient receptor potential cation channel subfamily M member 7 isoform X1 [Sus scrofa]	Chr01	-	135044970	135057177	CTAC	exon	hsa_circ_0103785	5e-137	497	mmu_circ_0009304	3e-84	318
Chr01_135049708_135053510	Pig.02305	TRPM7-201	transient receptor potential cation channel subfamily M member 7 isoform X1 [Sus scrofa]	Chr01	-	135049708	135053510	CTAC	exon	hsa_circ_0103785	6e-127	462	mmu_circ_0009304	1e-84	318
Chr01_135049708_135057177	Pig.02305	TRPM7-201	transient receptor potential cation channel subfamily M member 7 isoform X1 [Sus scrofa]	Chr01	-	135049708	135057177	CTAC	exon	hsa_circ_0103785	1e-126	462	mmu_circ_0009304	2e-84	318
Chr01_1350655_1354473	Pig.03787	ECPAS-201	proteasome-associated protein ECM29 homolog isoform X4 [Sus scrofa]	Chr01	+	1350655	1354473	GTAG	exon	hsa_circ_0137701	0	1194	mmu_circ_0011713	5e-23	113
Chr01_135096192_135120479	Pig.02304	SPPL2A-201	signal peptide peptidase-like 2A isoform X1 [Sus scrofa]	Chr01	-	135096192	135120479	CTAC	exon	hsa_circ_0103794	0	791	mmu_circ_0009306	2e-59	237
Chr01_135100648_135101492	Pig.02304	SPPL2A-201	signal peptide peptidase-like 2A isoform X1 [Sus scrofa]	Chr01	-	135100648	135101492	CTAC	exon	hsa_circ_0103794	2e-160	571	NA	NA	NA
Chr01_135105772_135113228	Pig.02304	SPPL2A-201	signal peptide peptidase-like 2A isoform X1 [Sus scrofa]	Chr01	-	135105772	135113228	CTAC	exon	hsa_circ_0103796	0	712	NA	NA	NA
Chr01_135113077_135119227	Pig.02304	SPPL2A-201	signal peptide peptidase-like 2A isoform X1 [Sus scrofa]	Chr01	-	135113077	135119227	CTAC	exon	hsa_circ_0103799	0	725	mmu_circ_0009306	4e-60	237
Chr01_135113077_135120479	Pig.02304	SPPL2A-201	signal peptide peptidase-like 2A isoform X1 [Sus scrofa]	Chr01	-	135113077	135120479	CTAC	exon	hsa_circ_0103799	0	791	mmu_circ_0009306	5e-60	237
Chr01_135113077_135121373	Pig.02304	SPPL2A-201	signal peptide peptidase-like 2A isoform X1 [Sus scrofa]	Chr01	-	135113077	135121373	CTAC	intron	hsa_circ_0103799	0	791	mmu_circ_0009306	6e-60	237
Chr01_135120297_135121377	Pig.02304	SPPL2A-201	signal peptide peptidase-like 2A isoform X1 [Sus scrofa]	Chr01	-	135120297	135121377	CTAC	exon	hsa_circ_0103798	9e-31	141	NA	NA	NA
Chr01_135273932_135291022	Pig.02303	AP4E1-201	AP-4 complex subunit epsilon-1 isoform X1 [Sus scrofa]	Chr01	+	135273932	135291022	GTAG	exon	hsa_circ_0103802	3e-146	529	mmu_circ_0007980	3e-95	355
Chr01_135280439_135294725	Pig.02303	AP4E1-201	AP-4 complex subunit epsilon-1 isoform X1 [Sus scrofa]	Chr01	+	135280439	135294725	GTAG	exon	hsa_circ_0035268	3e-135	492	mmu_circ_0007980	3e-95	355
Chr01_135283704_135294725	Pig.02303	AP4E1-201	AP-4 complex subunit epsilon-1 isoform X1 [Sus scrofa]	Chr01	+	135283704	135294725	GTAG	exon	hsa_circ_0035268	2e-135	492	mmu_circ_0007980	2e-95	355
Chr01_135283704_135302081	Pig.02303	AP4E1-201	AP-4 complex subunit epsilon-1 isoform X1 [Sus scrofa]	Chr01	+	135283704	135302081	GTAG	exon	hsa_circ_0035268	1e-169	606	mmu_circ_0007980	4e-95	355
Chr01_135306547_135330396	Pig.02303	AP4E1-201	AP-4 complex subunit epsilon-1 isoform X1 [Sus scrofa]	Chr01	+	135306547	135330396	GTAG	exon	hsa_circ_0103808	0	987	mmu_circ_0009307	2e-83	316
Chr01_1353137_1360107	Pig.03787	ECPAS-201	proteasome-associated protein ECM29 homolog isoform X4 [Sus scrofa]	Chr01	+	1353137	1360107	GTAG	exon	hsa_circ_0137701	0	833	mmu_circ_0011711	4e-46	191
Chr01_1353137_1381054	Pig.03787	ECPAS-201	proteasome-associated protein ECM29 homolog isoform X4 [Sus scrofa]	Chr01	+	1353137	1381054	GTAG	exon	hsa_circ_0137701	0	833	mmu_circ_0011709	9e-73	281
Chr01_1353137_1383028	Pig.03787	ECPAS-201	proteasome-associated protein ECM29 homolog isoform X4 [Sus scrofa]	Chr01	+	1353137	1383028	GTAG	exon	hsa_circ_0137701	0	833	mmu_circ_0011709	1e-72	281
Chr01_1353137_1391453	Pig.03787	ECPAS-201	proteasome-associated protein ECM29 homolog isoform X4 [Sus scrofa]	Chr01	+	1353137	1391453	GTAG	exon	hsa_circ_0087975	0	725	mmu_circ_0011709	1e-72	281
Chr01_1353137_1396574	Pig.03787	ECPAS-201	proteasome-associated protein ECM29 homolog isoform X4 [Sus scrofa]	Chr01	+	1353137	1396574	GTAG	exon	hsa_circ_0087973	0	725	mmu_circ_0011709	1e-72	281
Chr01_135315125_135330396	Pig.02303	AP4E1-201	AP-4 complex subunit epsilon-1 isoform X1 [Sus scrofa]	Chr01	+	135315125	135330396	GTAG	exon	hsa_circ_0103808	0	987	mmu_circ_0009307	1e-58	233
Chr01_135332827_135360585				Chr01	+	135332827	135360585	GTAG	intergenic_region	hsa_circ_0054409	1e-175	627	mmu_circ_0009307	7e-104	385
Chr01_135334042_135371494				Chr01	+	135334042	135371494	GTAG	intergenic_region	hsa_circ_0103811	0	998	mmu_circ_0009307	9e-89	335
Chr01_1354193_1381054	Pig.03787	ECPAS-201	proteasome-associated protein ECM29 homolog isoform X4 [Sus scrofa]	Chr01	+	1354193	1381054	GTAG	exon	hsa_circ_0088003	1e-145	527	mmu_circ_0011709	9e-73	281
Chr01_1354193_1383028	Pig.03787	ECPAS-201	proteasome-associated protein ECM29 homolog isoform X4 [Sus scrofa]	Chr01	+	1354193	1383028	GTAG	exon	hsa_circ_0087990	2e-145	527	mmu_circ_0011709	1e-72	281
Chr01_1356577_1360107	Pig.03787	ECPAS-201	proteasome-associated protein ECM29 homolog isoform X4 [Sus scrofa]	Chr01	+	1356577	1360107	GTAG	exon	hsa_circ_0137700	2e-87	331	mmu_circ_0011711	7e-46	189
Chr01_1356577_1379810	Pig.03787	ECPAS-201	proteasome-associated protein ECM29 homolog isoform X4 [Sus scrofa]	Chr01	+	1356577	1379810	GTAG	exon	hsa_circ_0088003	1e-145	527	mmu_circ_0011709	8e-73	281
Chr01_1359203_1361948	Pig.03787	ECPAS-201	proteasome-associated protein ECM29 homolog isoform X4 [Sus scrofa]	Chr01	+	1359203	1361948	GTAG	exon	hsa_circ_0137700	2e-65	257	mmu_circ_0011712	1e-38	165
Chr01_135985863_135988378	Pig.02297	DMXL2-201	dmX-like protein 2 isoform X1 [Sus scrofa]	Chr01	-	135985863	135988378	CTAC	exon	hsa_circ_0103815	5e-116	425	mmu_circ_0015680	5e-36	156
Chr01_135985863_136002225	Pig.02297	DMXL2-201	dmX-like protein 2 isoform X1 [Sus scrofa]	Chr01	-	135985863	136002225	CTAC	exon	hsa_circ_0103818	9e-161	577	mmu_circ_0015680	3e-35	156
Chr01_135985863_136056967	Pig.02297	DMXL2-201	dmX-like protein 2 isoform X1 [Sus scrofa]	Chr01	-	135985863	136056967	CTAC	exon	hsa_circ_0103824	0	2652	mmu_circ_0015682	0	2001
Chr01_135987664_136002222	Pig.02297	DMXL2-201	dmX-like protein 2 isoform X1 [Sus scrofa]	Chr01	-	135987664	136002222	CTAC	intron	hsa_circ_0103818	8e-161	577	NA	NA	NA
Chr01_135996268_136007641	Pig.02297	DMXL2-201	dmX-like protein 2 isoform X1 [Sus scrofa]	Chr01	-	135996268	136007641	CTAC	exon	hsa_circ_0103820	0	1899	mmu_circ_0015681	0	1002
Chr01_136000319_136007641	Pig.02297	DMXL2-201	dmX-like protein 2 isoform X1 [Sus scrofa]	Chr01	-	136000319	136007641	CTAC	exon	hsa_circ_0103820	0	1899	mmu_circ_0015681	0	1002
Chr01_136004004_136022798	Pig.02297	DMXL2-201	dmX-like protein 2 isoform X1 [Sus scrofa]	Chr01	-	136004004	136022798	CTAC	exon	hsa_circ_0103820	0	2178	mmu_circ_0015681	0	1014
Chr01_136022688_136030588	Pig.02297	DMXL2-201	dmX-like protein 2 isoform X1 [Sus scrofa]	Chr01	-	136022688	136030588	CTAC	exon	hsa_circ_0103824	0	2652	mmu_circ_0015682	0	2001
Chr01_136022688_136034613	Pig.02297	DMXL2-201	dmX-like protein 2 isoform X1 [Sus scrofa]	Chr01	-	136022688	136034613	CTAC	exon	hsa_circ_0103824	0	2652	mmu_circ_0015682	0	2001
Chr01_136022688_136039483	Pig.02297	DMXL2-201	dmX-like protein 2 isoform X1 [Sus scrofa]	Chr01	-	136022688	136039483	CTAC	exon	hsa_circ_0103824	0	2652	mmu_circ_0015682	0	2001
Chr01_136022688_136056967	Pig.02297	DMXL2-201	dmX-like protein 2 isoform X1 [Sus scrofa]	Chr01	-	136022688	136056967	CTAC	exon	hsa_circ_0103824	0	2652	mmu_circ_0015682	0	2001
Chr01_136026008_136056967	Pig.02297	DMXL2-201	dmX-like protein 2 isoform X1 [Sus scrofa]	Chr01	-	136026008	136056967	CTAC	exon	hsa_circ_0103825	0	2573	mmu_circ_0015682	0	1986
Chr01_136030361_136039483	Pig.02297	DMXL2-201	dmX-like protein 2 isoform X1 [Sus scrofa]	Chr01	-	136030361	136039483	CTAC	exon	hsa_circ_0103825	3e-73	285	mmu_circ_0015682	3e-58	231
Chr01_136030361_136056967	Pig.02297	DMXL2-201	dmX-like protein 2 isoform X1 [Sus scrofa]	Chr01	-	136030361	136056967	CTAC	exon	hsa_circ_0103836	0	2174	mmu_circ_0015684	0	821
Chr01_136034494_136056967	Pig.02297	DMXL2-201	dmX-like protein 2 isoform X1 [Sus scrofa]	Chr01	-	136034494	136056967	CTAC	exon	hsa_circ_0103836	0	2174	mmu_circ_0015684	0	821
Chr01_136039366_136052629	Pig.02297	DMXL2-201	dmX-like protein 2 isoform X1 [Sus scrofa]	Chr01	-	136039366	136052629	CTAC	exon	hsa_circ_0103836	0	2060	mmu_circ_0015684	0	821
Chr01_136039366_136056967	Pig.02297	DMXL2-201	dmX-like protein 2 isoform X1 [Sus scrofa]	Chr01	-	136039366	136056967	CTAC	exon	hsa_circ_0103836	0	2174	mmu_circ_0015684	0	821
Chr01_136049612_136052629	Pig.02297	DMXL2-201	dmX-like protein 2 isoform X1 [Sus scrofa]	Chr01	-	136049612	136052629	CTAC	exon	hsa_circ_0103836	0	2060	mmu_circ_0015684	0	821
Chr01_136049612_136056967	Pig.02297	DMXL2-201	dmX-like protein 2 isoform X1 [Sus scrofa]	Chr01	-	136049612	136056967	CTAC	exon	hsa_circ_0103836	0	2174	mmu_circ_0015684	0	821
Chr01_136049612_136065678	Pig.02297	DMXL2-201	dmX-like protein 2 isoform X1 [Sus scrofa]	Chr01	-	136049612	136065678	CTAC	exon	hsa_circ_0103836	0	2174	mmu_circ_0015684	0	821
Chr01_136056793_136065678	Pig.02297	DMXL2-201	dmX-like protein 2 isoform X1 [Sus scrofa]	Chr01	-	136056793	136065678	CTAC	exon	hsa_circ_0103837	1e-121	446	NA	NA	NA
Chr01_136083757_136093483	Pig.02297	DMXL2-201	dmX-like protein 2 isoform X1 [Sus scrofa]	Chr01	-	136083757	136093483	CTAC	exon	hsa_circ_0103836	0	682	mmu_circ_0015686	2e-65	255
Chr01_1361814_1363539	Pig.03787	ECPAS-201	proteasome-associated protein ECM29 homolog isoform X4 [Sus scrofa]	Chr01	+	1361814	1363539	GCAG	exon	hsa_circ_0088007	3e-87	329	NA	NA	NA
Chr01_1361814_1365042	Pig.03787	ECPAS-201	proteasome-associated protein ECM29 homolog isoform X4 [Sus scrofa]	Chr01	+	1361814	1365042	GTAG	exon	hsa_circ_0088007	3e-89	337	NA	NA	NA
Chr01_136278724_136287102	Pig.02293	TMOD2-201	tropomodulin-2 isoform X1 [Sus scrofa]	Chr01	+	136278724	136287102	GTAG	exon	hsa_circ_0103850	2e-74	289	NA	NA	NA
Chr01_136283465_136287102	Pig.02293	TMOD2-201	tropomodulin-2 isoform X1 [Sus scrofa]	Chr01	+	136283465	136287102	GTAG	exon	hsa_circ_0103851	2e-57	231	NA	NA	NA
Chr01_136360610_136365659				Chr01	+	136360610	136365659	GTAG	intergenic_region	hsa_circ_0103861	5e-114	420	mmu_circ_0015887	4e-60	237
Chr01_136361477_136365659				Chr01	+	136361477	136365659	GTAG	intergenic_region	hsa_circ_0103861	4e-114	420	mmu_circ_0015887	3e-60	237
Chr01_136361477_136369773				Chr01	+	136361477	136369773	GTAG	intergenic_region	hsa_circ_0103861	2e-150	542	mmu_circ_0015887	6e-60	237
Chr01_136361477_136387958				Chr01	+	136361477	136387958	GTAG	intergenic_region	hsa_circ_0103861	5e-150	542	mmu_circ_0015887	2e-59	237
Chr01_136361477_136392267				Chr01	+	136361477	136392267	GTAG	intergenic_region	hsa_circ_0103861	6e-150	542	mmu_circ_0015887	2e-59	237
Chr01_136361477_136398932				Chr01	+	136361477	136398932	GTAG	intergenic_region	hsa_circ_0103861	7e-150	542	mmu_circ_0015887	3e-59	237
Chr01_136365503_136392267	Pig.02292	TMOD3-201	tropomodulin-3 [Sus scrofa]	Chr01	+	136365503	136392267	GTAG	exon	hsa_circ_0103863	9e-133	484	mmu_circ_0015480	2e-45	191
Chr01_136365503_136394355	Pig.02292	TMOD3-201	tropomodulin-3 [Sus scrofa]	Chr01	+	136365503	136394355	GTAG	exon	hsa_circ_0103863	1e-132	484	mmu_circ_0015480	2e-45	191
Chr01_136365503_136398932	Pig.02292	TMOD3-201	tropomodulin-3 [Sus scrofa]	Chr01	+	136365503	136398932	GTAG	exon	hsa_circ_0103863	1e-132	484	mmu_circ_0015480	2e-45	191
Chr01_136386419_136396173	Pig.02292	TMOD3-201	tropomodulin-3 [Sus scrofa]	Chr01	+	136386419	136396173	GTAG	exon	hsa_circ_0103863	3e-133	484	NA	NA	NA
Chr01_136386419_136398932	Pig.02292	TMOD3-201	tropomodulin-3 [Sus scrofa]	Chr01	+	136386419	136398932	GTAG	exon	hsa_circ_0103863	4e-133	484	NA	NA	NA
Chr01_136386419_136405072	Pig.02292	TMOD3-201	tropomodulin-3 [Sus scrofa]	Chr01	+	136386419	136405072	GTAG	intron	hsa_circ_0103863	6e-133	484	NA	NA	NA
Chr01_136386419_136405085				Chr01	+	136386419	136405085	GTAG	intergenic_region	hsa_circ_0103863	6e-133	484	NA	NA	NA
Chr01_136392137_136394355	Pig.02292	TMOD3-201	tropomodulin-3 [Sus scrofa]	Chr01	+	136392137	136394355	GTAG	exon	hsa_circ_0035297	6e-70	272	NA	NA	NA
Chr01_136392137_136396173	Pig.02292	TMOD3-201	tropomodulin-3 [Sus scrofa]	Chr01	+	136392137	136396173	GTAG	exon	hsa_circ_0035297	9e-81	309	NA	NA	NA
Chr01_136392137_136398932	Pig.02292	TMOD3-201	tropomodulin-3 [Sus scrofa]	Chr01	+	136392137	136398932	GTAG	exon	hsa_circ_0035298	1e-81	313	NA	NA	NA
Chr01_136394248_136398932	Pig.02292	TMOD3-201	tropomodulin-3 [Sus scrofa]	Chr01	+	136394248	136398932	GTAG	exon	hsa_circ_0035298	8e-82	313	NA	NA	NA
Chr01_136417136_136419543	Pig.02291	LEO1-204	RNA polymerase-associated protein LEO1-like isoform X2 [Sus scrofa]	Chr01	-	136417136	136419543	CTAC	exon	hsa_circ_0103866	2e-49	204	NA	NA	NA
Chr01_136434972_136454945	Pig.02290	LEO1-204	RNA polymerase-associated protein LEO1 isoform X1 [Sus scrofa]	Chr01	-	136434972	136454945	CTAC	exon	hsa_circ_0103865	0	1197	NA	NA	NA
Chr01_136434972_136455714	Pig.02290	LEO1-204	RNA polymerase-associated protein LEO1 isoform X1 [Sus scrofa]	Chr01	-	136434972	136455714	CTAC	intron	hsa_circ_0103865	0	1262	NA	NA	NA
Chr01_136442204_136451778	Pig.02290	LEO1-204	RNA polymerase-associated protein LEO1 isoform X1 [Sus scrofa]	Chr01	-	136442204	136451778	CTAC	exon	hsa_circ_0103869	6e-91	344	NA	NA	NA
Chr01_136451674_136454945	Pig.02290	LEO1-204	RNA polymerase-associated protein LEO1 isoform X1 [Sus scrofa]	Chr01	-	136451674	136454945	CTAC	intron	hsa_circ_0103865	0	1197	NA	NA	NA
Chr01_1364941_1372599	Pig.03787	ECPAS-201	proteasome-associated protein ECM29 homolog isoform X4 [Sus scrofa]	Chr01	+	1364941	1372599	GTAG	exon	hsa_circ_0088005	5e-81	311	mmu_circ_0011709	2e-39	169
Chr01_1364941_1383028	Pig.03787	ECPAS-201	proteasome-associated protein ECM29 homolog isoform X4 [Sus scrofa]	Chr01	+	1364941	1383028	GTAG	exon	hsa_circ_0087990	1e-145	527	mmu_circ_0011709	6e-73	281
Chr01_13651483_13655739	Pig.03864	TBC1D2-201	LOW QUALITY PROTEIN: TBC1 domain family member 2A [Sus scrofa]	Chr01	+	13651483	13655739	GTAG	exon	hsa_circ_0091299	2e-22	115	NA	NA	NA
Chr01_136529850_136531042				Chr01	+	136529850	136531042	GTAG	intergenic_region	hsa_circ_0035304	0	1884	NA	NA	NA
Chr01_136529850_136532030				Chr01	+	136529850	136532030	GTAG	intergenic_region	hsa_circ_0035304	0	1969	NA	NA	NA
Chr01_136529850_136532048				Chr01	+	136529850	136532048	GTAG	intergenic_region	hsa_circ_0035304	0	1969	NA	NA	NA
Chr01_136529850_136535026				Chr01	+	136529850	136535026	GTAG	intergenic_region	hsa_circ_0035304	0	1969	NA	NA	NA
Chr01_136529850_136543063				Chr01	+	136529850	136543063	GTAG	intergenic_region	hsa_circ_0035304	0	1969	NA	NA	NA
Chr01_136529850_136560115				Chr01	+	136529850	136560115	GTAG	intergenic_region	hsa_circ_0035310	0	3672	mmu_circ_0016424	5e-06	60.2
Chr01_136531904_136541567	Pig.02288	MAPK6-201	mitogen-activated protein kinase 6 [Sus scrofa]	Chr01	+	136531904	136541567	GTAG	exon	hsa_circ_0035307	1e-126	462	NA	NA	NA
Chr01_136534862_136541567	Pig.02288	MAPK6-201	mitogen-activated protein kinase 6 [Sus scrofa]	Chr01	+	136534862	136541567	GTAG	exon	hsa_circ_0035308	8e-108	399	NA	NA	NA
Chr01_136534862_136543063	Pig.02288	MAPK6-201	mitogen-activated protein kinase 6 [Sus scrofa]	Chr01	+	136534862	136543063	GTAG	intron	hsa_circ_0035310	2e-140	508	NA	NA	NA
Chr01_13668268_13670502	Pig.03864	TBC1D2-201	LOW QUALITY PROTEIN: TBC1 domain family member 2A [Sus scrofa]	Chr01	+	13668268	13670502	GTAG	exon	hsa_circ_0087714	4e-92	346	NA	NA	NA
Chr01_136689701_136706430	Pig.02286	GNB5-201	guanine nucleotide-binding protein subunit beta-5 [Sus scrofa]	Chr01	-	136689701	136706430	CTAC	exon	hsa_circ_0035311	2e-113	420	NA	NA	NA
Chr01_136689701_136712882	Pig.02286	GNB5-201	guanine nucleotide-binding protein subunit beta-5 [Sus scrofa]	Chr01	-	136689701	136712882	CTAC	intron	hsa_circ_0035311	2e-113	420	NA	NA	NA
Chr01_136689701_136712890	Pig.02286	GNB5-201	guanine nucleotide-binding protein subunit beta-5 [Sus scrofa]	Chr01	-	136689701	136712890	CTAC	exon	hsa_circ_0035311	2e-113	420	NA	NA	NA
Chr01_136692404_136712890	Pig.02286	GNB5-201	guanine nucleotide-binding protein subunit beta-5 [Sus scrofa]	Chr01	-	136692404	136712890	CTAC	exon	hsa_circ_0129839	2e-98	370	NA	NA	NA
Chr01_136692404_136728776				Chr01	-	136692404	136728776	CTAC	intergenic_region	hsa_circ_0129839	4e-98	370	NA	NA	NA
Chr01_136700770_136712890	Pig.02286	GNB5-201	guanine nucleotide-binding protein subunit beta-5 [Sus scrofa]	Chr01	-	136700770	136712890	CTAC	exon	hsa_circ_0129839	1e-98	370	NA	NA	NA
Chr01_136706354_136728776				Chr01	-	136706354	136728776	CTAC	intergenic_region	hsa_circ_0035313	5e-65	259	NA	NA	NA
Chr01_136755094_136765863	Pig.02285	MYO5C-201	unconventional myosin-Vc isoform X1 [Sus scrofa]	Chr01	-	136755094	136765863	CTAC	exon	hsa_circ_0035318	1e-112	416	NA	NA	NA
Chr01_136770741_136783770	Pig.02285	MYO5C-201	unconventional myosin-Vc isoform X1 [Sus scrofa]	Chr01	-	136770741	136783770	CTAC	exon	hsa_circ_0103874	2e-147	532	NA	NA	NA
Chr01_1368520_1371185	Pig.03787	ECPAS-201	proteasome-associated protein ECM29 homolog isoform X4 [Sus scrofa]	Chr01	+	1368520	1371185	GTAG	exon	hsa_circ_0088005	3e-78	300	NA	NA	NA
Chr01_1368520_1383028	Pig.03787	ECPAS-201	proteasome-associated protein ECM29 homolog isoform X4 [Sus scrofa]	Chr01	+	1368520	1383028	GTAG	exon	hsa_circ_0087990	8e-146	527	mmu_circ_0011709	5e-73	281
Chr01_136886729_136898714	Pig.02284	MYO5A-201	unconventional myosin-Va isoform X1 [Sus scrofa]	Chr01	-	136886729	136898714	CTAC	exon	hsa_circ_0035323	4e-133	484	NA	NA	NA
Chr01_136909446_136958370	Pig.02284	MYO5A-201	unconventional myosin-Va isoform X1 [Sus scrofa]	Chr01	-	136909446	136958370	CTAC	exon	hsa_circ_0035332	0	1206	mmu_circ_0015883	2e-52	215
Chr01_136939797_136942736	Pig.02284	MYO5A-201	unconventional myosin-Va isoform X1 [Sus scrofa]	Chr01	-	136939797	136942736	CTAC	exon	hsa_circ_0035331	1e-58	235	mmu_circ_0015883	1e-48	198
Chr01_136958273_136959662	Pig.02284	MYO5A-201	unconventional myosin-Va isoform X1 [Sus scrofa]	Chr01	-	136958273	136959662	CTAC	exon	hsa_circ_0103881	1e-50	207	NA	NA	NA
Chr01_136972484_136995909	Pig.02284	MYO5A-201	unconventional myosin-Va isoform X1 [Sus scrofa]	Chr01	-	136972484	136995909	CTAC	exon	hsa_circ_0103883	0	769	NA	NA	NA
Chr01_136972484_137024954	Pig.02284	MYO5A-201	unconventional myosin-Va isoform X1 [Sus scrofa]	Chr01	-	136972484	137024954	CTAC	exon	hsa_circ_0103883	0	918	mmu_circ_0001807	7e-47	196
Chr01_136983162_136995909	Pig.02284	MYO5A-201	unconventional myosin-Va isoform X1 [Sus scrofa]	Chr01	-	136983162	136995909	CTAC	exon	hsa_circ_0103883	0	769	NA	NA	NA
Chr01_136990086_136992518	Pig.02284	MYO5A-201	unconventional myosin-Va isoform X1 [Sus scrofa]	Chr01	-	136990086	136992518	CTAC	exon	hsa_circ_0103884	2e-54	220	NA	NA	NA
Chr01_136992411_136995909	Pig.02284	MYO5A-201	unconventional myosin-Va isoform X1 [Sus scrofa]	Chr01	-	136992411	136995909	CTAC	exon	hsa_circ_0103884	1e-73	285	NA	NA	NA
Chr01_136993430_137018197	Pig.02284	MYO5A-201	unconventional myosin-Va isoform X1 [Sus scrofa]	Chr01	+	136993430	137018197	GTAG	intron	hsa_circ_0103884	0	918	NA	NA	NA
Chr01_137018155_137024954	Pig.02284	MYO5A-201	unconventional myosin-Va isoform X1 [Sus scrofa]	Chr01	-	137018155	137024954	CTAC	exon	hsa_circ_0103887	0	662	mmu_circ_0001807	8e-48	196
Chr01_1370304_1375680	Pig.03787	ECPAS-201	proteasome-associated protein ECM29 homolog isoform X4 [Sus scrofa]	Chr01	+	1370304	1375680	GCAG	exon	hsa_circ_0088003	5e-139	503	mmu_circ_0011709	1e-65	255
Chr01_1370304_1385219	Pig.03787	ECPAS-201	proteasome-associated protein ECM29 homolog isoform X4 [Sus scrofa]	Chr01	+	1370304	1385219	GTAG	exon	hsa_circ_0087990	8e-146	527	mmu_circ_0011709	5e-73	281
Chr01_137118166_137122900				Chr01	-	137118166	137122900	CTAC	intergenic_region	hsa_circ_0035344	0	878	NA	NA	NA
Chr01_137118166_137122907				Chr01	-	137118166	137122907	CTAC	intergenic_region	hsa_circ_0035344	0	878	NA	NA	NA
Chr01_137149202_137183626	Pig.02282	FAM214A-201	protein FAM214A isoform X3 [Sus scrofa]	Chr01	-	137149202	137183626	CTAC	intron	hsa_circ_0103892	0	1122	mmu_circ_0016082	2e-40	174
Chr01_137167432_137183629	Pig.02282	FAM214A-201	protein FAM214A isoform X3 [Sus scrofa]	Chr01	-	137167432	137183629	CTGC	exon	hsa_circ_0111653	5e-158	568	mmu_circ_0016082	9e-41	174
Chr01_137167432_137190846	Pig.02282	FAM214A-201	protein FAM214A isoform X3 [Sus scrofa]	Chr01	-	137167432	137190846	CTGC	exon	hsa_circ_0103893	0	2357	mmu_circ_0016082	1e-40	174
Chr01_137178704_137183626	Pig.02282	FAM214A-201	protein FAM214A isoform X3 [Sus scrofa]	Chr01	-	137178704	137183626	CTAC	intron	hsa_circ_0035349	3e-91	344	NA	NA	NA
Chr01_137178946_137183626	Pig.02282	FAM214A-201	protein FAM214A isoform X3 [Sus scrofa]	Chr01	-	137178946	137183626	CTAC	intron	hsa_circ_0035349	3e-91	344	NA	NA	NA
Chr01_137178946_137183629	Pig.02282	FAM214A-201	protein FAM214A isoform X3 [Sus scrofa]	Chr01	-	137178946	137183629	CTAC	exon	hsa_circ_0035349	3e-91	344	NA	NA	NA
Chr01_137178946_137190846	Pig.02282	FAM214A-201	protein FAM214A isoform X3 [Sus scrofa]	Chr01	-	137178946	137190846	CTAC	exon	hsa_circ_0103893	0	2357	NA	NA	NA
Chr01_137407318_137480737				Chr01	+	137407318	137480737	GTAG	intergenic_region	hsa_circ_0094800	0	809	mmu_circ_0008612	4e-80	307
Chr01_1375112_1379810	Pig.03787	ECPAS-201	proteasome-associated protein ECM29 homolog isoform X4 [Sus scrofa]	Chr01	+	1375112	1379810	GTAG	exon	hsa_circ_0087996	2e-127	464	mmu_circ_0011709	2e-73	281
Chr01_13775181_13785642	MSTRG.195			Chr01	-	13775181	13785642	CTAC	intron	hsa_circ_0087703	0	643	mmu_circ_0011642	2e-95	355
Chr01_13775181_13785653	MSTRG.195			Chr01	-	13775181	13785653	CTAC	intron	hsa_circ_0087703	0	643	mmu_circ_0011642	2e-95	355
Chr01_13782443_13796440	Pig.03867,MSTRG.195			Chr01	-	13782443	13796440	CTAC	exon	hsa_circ_0137497	6e-107	398	NA	NA	NA
Chr01_13796225_13834714				Chr01	-	13796225	13834714	CTAC	intergenic_region	hsa_circ_0087700	0	887	mmu_circ_0011640	2e-111	411
Chr01_13821155_13831263	Pig.03868	ANP32B	acidic leucine-rich nuclear phosphoprotein 32 family member B [Sus scrofa]	Chr01	-	13821155	13831263	CTAC	exon	hsa_circ_0087700	0	887	mmu_circ_0011640	4e-112	411
Chr01_13821155_13834714	Pig.03868	ANP32B	acidic leucine-rich nuclear phosphoprotein 32 family member B [Sus scrofa]	Chr01	-	13821155	13834714	CTAC	exon	hsa_circ_0087700	0	887	mmu_circ_0011640	6e-112	411
Chr01_13822890_13831263	Pig.03868	ANP32B	acidic leucine-rich nuclear phosphoprotein 32 family member B [Sus scrofa]	Chr01	-	13822890	13831263	CTAC	exon	hsa_circ_0087700	0	887	mmu_circ_0011640	3e-112	411
Chr01_138259315_138284262	Pig.02280	WDR72-201	WD repeat-containing protein 72 isoform X1 [Sus scrofa]	Chr01	+	138259315	138284262	GTAG	intron	hsa_circ_0035356	0	1618	NA	NA	NA
Chr01_13854920_13887072				Chr01	+	13854920	13887072	GTAG	intergenic_region	hsa_circ_0128919	2e-16	99	NA	NA	NA
Chr01_13854920_13898324				Chr01	+	13854920	13898324	GTAG	intergenic_region	hsa_circ_0087698	2e-136	497	NA	NA	NA
Chr01_138774814_138800617	Pig.02278	UNC13C-201	protein unc-13 homolog C isoform X1 [Sus scrofa]	Chr01	+	138774814	138800617	GTAG	intron	hsa_circ_0103905	0	701	mmu_circ_0015879	9e-78	298
Chr01_1393534_1396574	Pig.03787	ECPAS-201	proteasome-associated protein ECM29 homolog isoform X4 [Sus scrofa]	Chr01	+	1393534	1396574	GTAG	exon	hsa_circ_0137696	7e-66	259	NA	NA	NA
Chr01_1395894_1398964	Pig.03787	ECPAS-201	proteasome-associated protein ECM29 homolog isoform X4 [Sus scrofa]	Chr01	+	1395894	1398964	GTAG	exon	hsa_circ_0137695	4e-103	383	NA	NA	NA
Chr01_139694846_139697041	Pig.02277	RSL24D1-202	probable ribosome biogenesis protein RLP24 [Sus scrofa]	Chr01	-	139694846	139697041	CTAC	exon	hsa_circ_0035373	5e-36	159	NA	NA	NA
Chr01_139807162_139810818	Pig.02274	PIGB-201	GPI mannosyltransferase 3 isoform X1 [Sus scrofa]	Chr01	+	139807162	139810818	GTAG	exon	hsa_circ_0103915	2e-132	481	NA	NA	NA
Chr01_139823169_139831089	Pig.02273	CCPG1-201	cell cycle progression protein 1 isoform X2 [Sus scrofa]	Chr01	-	139823169	139831089	CTAC	intron	hsa_circ_0103918	0	1899	NA	NA	NA
Chr01_139830968_139846088	Pig.02273	CCPG1-201	cell cycle progression protein 1 isoform X2 [Sus scrofa]	Chr01	-	139830968	139846088	CTAC	exon	hsa_circ_0103919	9e-116	427	NA	NA	NA
Chr01_139830968_139848908				Chr01	-	139830968	139848908	CTAC	intergenic_region	hsa_circ_0103919	1e-115	427	NA	NA	NA
Chr01_139837671_139848908				Chr01	-	139837671	139848908	CTAC	intergenic_region	hsa_circ_0103919	2e-95	359	NA	NA	NA
Chr01_139839747_139858669				Chr01	+	139839747	139858669	GTAG	intergenic_region	hsa_circ_0103923	1e-104	390	NA	NA	NA
Chr01_139844248_139848908				Chr01	-	139844248	139848908	CTAC	intergenic_region	hsa_circ_0103924	3e-61	244	NA	NA	NA
Chr01_139844248_139858782				Chr01	-	139844248	139858782	CTAC	intergenic_region	hsa_circ_0103923	1e-104	390	NA	NA	NA
Chr01_139888040_139910775	Pig.02272	DNAAF4-201	dyslexia susceptibility 1 candidate gene 1 protein isoform X1 [Sus scrofa]	Chr01	-	139888040	139910775	CTAC	intron	hsa_circ_0103930	1e-60	244	NA	NA	NA
Chr01_139888040_139911143	Pig.02272	DNAAF4-201	dyslexia susceptibility 1 candidate gene 1 protein isoform X1 [Sus scrofa]	Chr01	-	139888040	139911143	CTAC	intron	hsa_circ_0103930	3e-77	300	NA	NA	NA
Chr01_139889420_139910775	Pig.02272	DNAAF4-201	dyslexia susceptibility 1 candidate gene 1 protein isoform X1 [Sus scrofa]	Chr01	-	139889420	139910775	CTAC	intron	hsa_circ_0103930	1e-60	244	NA	NA	NA
Chr01_139889420_139911143	Pig.02272	DNAAF4-201	dyslexia susceptibility 1 candidate gene 1 protein isoform X1 [Sus scrofa]	Chr01	-	139889420	139911143	CTAC	intron	hsa_circ_0103930	3e-77	300	NA	NA	NA
Chr01_139908230_139911143	Pig.02272	DNAAF4-201	dyslexia susceptibility 1 candidate gene 1 protein isoform X1 [Sus scrofa]	Chr01	-	139908230	139911143	CTAC	intron	hsa_circ_0103930	4e-78	300	NA	NA	NA
Chr01_140043831_140115420	Pig.02270	PRTG-201	protogenin isoform X1 [Sus scrofa]	Chr01	-	140043831	140115420	CTAC	exon	hsa_circ_0103936	0	1810	mmu_circ_0015874	2e-103	385
Chr01_140057938_140061006	Pig.02270	PRTG-201	protogenin isoform X1 [Sus scrofa]	Chr01	-	140057938	140061006	CTAC	exon	hsa_circ_0103934	2e-115	424	NA	NA	NA
Chr01_140104810_140115420	Pig.02270	PRTG-201	protogenin isoform X1 [Sus scrofa]	Chr01	-	140104810	140115420	CTAC	exon	hsa_circ_0103936	0	1810	mmu_circ_0015874	3e-104	385
Chr01_140104810_140118480	Pig.02270	PRTG-201	protogenin isoform X1 [Sus scrofa]	Chr01	-	140104810	140118480	CTAC	exon	hsa_circ_0103936	0	1810	mmu_circ_0015874	3e-104	385
Chr01_140104810_140142453	Pig.02270	PRTG-201	protogenin isoform X1 [Sus scrofa]	Chr01	-	140104810	140142453	CTAC	intron	hsa_circ_0103936	0	1810	mmu_circ_0015874	9e-104	385
Chr01_140110543_140118480	Pig.02270	PRTG-201	protogenin isoform X1 [Sus scrofa]	Chr01	-	140110543	140118480	CTAC	exon	hsa_circ_0103936	0	1810	mmu_circ_0015874	2e-104	385
Chr01_140115283_140118480	Pig.02270	PRTG-201	protogenin isoform X1 [Sus scrofa]	Chr01	-	140115283	140118480	CTAC	exon	hsa_circ_0103936	9e-65	255	NA	NA	NA
Chr01_140117218_140118480	Pig.02270	PRTG-201	protogenin isoform X1 [Sus scrofa]	Chr01	-	140117218	140118480	CTAC	exon	hsa_circ_0103936	8e-52	211	NA	NA	NA
Chr01_140239856_140245135				Chr01	-	140239856	140245135	CTAC	intergenic_region	hsa_circ_0035388	6e-19	104	NA	NA	NA
Chr01_140247864_140258752	Pig.02269	NEDD4-201	E3 ubiquitin-protein ligase NEDD4 isoform X1 [Sus scrofa]	Chr01	-	140247864	140258752	CTAC	exon	hsa_circ_0103938	3e-129	472	NA	NA	NA
Chr01_140248910_140258752	Pig.02269	NEDD4-201	E3 ubiquitin-protein ligase NEDD4 isoform X1 [Sus scrofa]	Chr01	-	140248910	140258752	CTAC	exon	hsa_circ_0103938	3e-129	472	NA	NA	NA
Chr01_140253652_140260136	Pig.02269	NEDD4-201	E3 ubiquitin-protein ligase NEDD4 isoform X1 [Sus scrofa]	Chr01	-	140253652	140260136	CTAC	exon	hsa_circ_0103938	9e-162	579	NA	NA	NA
Chr01_140260516_140276252	Pig.02269	NEDD4-201	E3 ubiquitin-protein ligase NEDD4 isoform X1 [Sus scrofa]	Chr01	+	140260516	140276252	GTAG	intron	hsa_circ_0035394	8e-146	527	mmu_circ_0001805	2e-28	134
Chr01_140263306_140273881	Pig.02269	NEDD4-201	E3 ubiquitin-protein ligase NEDD4 isoform X1 [Sus scrofa]	Chr01	-	140263306	140273881	CTAC	exon	hsa_circ_0035394	1e-117	433	mmu_circ_0001805	4e-28	132
Chr01_140268104_140286527	Pig.02269	NEDD4-201	E3 ubiquitin-protein ligase NEDD4 isoform X1 [Sus scrofa]	Chr01	-	140268104	140286527	CTAC	exon	hsa_circ_0035395	0	699	mmu_circ_0016368	7e-08	65.8
Chr01_140273507_140273881	Pig.02269	NEDD4-201	E3 ubiquitin-protein ligase NEDD4 isoform X1 [Sus scrofa]	Chr01	-	140273507	140273881	CTAC	exon	hsa_circ_0035395	9e-111	405	NA	NA	NA
Chr01_140273507_140286527	Pig.02269	NEDD4-201	E3 ubiquitin-protein ligase NEDD4 isoform X1 [Sus scrofa]	Chr01	-	140273507	140286527	CTAC	exon	hsa_circ_0035395	0	699	NA	NA	NA
Chr01_140281670_140304295	Pig.02269	NEDD4-201	E3 ubiquitin-protein ligase NEDD4 isoform X1 [Sus scrofa]	Chr01	-	140281670	140304295	CTAC	intron	hsa_circ_0035396	6e-59	239	NA	NA	NA
Chr01_140329355_140354285				Chr01	-	140329355	140354285	CTAC	intergenic_region	hsa_circ_0112383	5e-95	359	mmu_circ_0016368	7e-19	102
Chr01_140491850_140493907	Pig.02268	RFX7-201	DNA-binding protein RFX7 isoform X1 [Sus scrofa]	Chr01	-	140491850	140493907	CTAC	intron	hsa_circ_0103941	1e-81	311	mmu_circ_0015869	4e-61	239
Chr01_140491850_140493911	Pig.02268	RFX7-201	DNA-binding protein RFX7 isoform X1 [Sus scrofa]	Chr01	-	140491850	140493911	CTAC	exon	hsa_circ_0103941	1e-81	311	mmu_circ_0015869	4e-61	239
Chr01_140491850_140501042	Pig.02268	RFX7-201	DNA-binding protein RFX7 isoform X1 [Sus scrofa]	Chr01	-	140491850	140501042	CTAC	intron	hsa_circ_0103941	5e-81	311	mmu_circ_0015869	2e-60	239
Chr01_140491850_140501047	Pig.02268	RFX7-201	DNA-binding protein RFX7 isoform X1 [Sus scrofa]	Chr01	-	140491850	140501047	CTAC	intron	hsa_circ_0103941	5e-81	311	mmu_circ_0015869	2e-60	239
Chr01_140491850_140520766	Pig.02268	RFX7-201	DNA-binding protein RFX7 isoform X1 [Sus scrofa]	Chr01	-	140491850	140520766	CTAC	exon	hsa_circ_0103941	2e-80	311	mmu_circ_0015869	6e-60	239
Chr01_140491850_140557936	Pig.02268	RFX7-201	DNA-binding protein RFX7 isoform X1 [Sus scrofa]	Chr01	-	140491850	140557936	CTAC	intron	hsa_circ_0120143	1e-179	641	mmu_circ_0015869	1e-59	239
Chr01_140491850_140577655				Chr01	-	140491850	140577655	CTAC	intergenic_region	hsa_circ_0035405	0	1648	mmu_circ_0015869	2e-59	239
Chr01_140610136_140654577				Chr01	+	140610136	140654577	GTAG	intergenic_region	hsa_circ_0121256	0	900	mmu_circ_0013794	2e-22	115
Chr01_140716782_140759222	Pig.02266	TEX9-202	testis-expressed sequence 9 protein [Sus scrofa]	Chr01	+	140716782	140759222	GTAG	intron	hsa_circ_0103952	0	773	mmu_circ_0004108	3e-24	121
Chr01_140717158_140737049	Pig.02266	TEX9-202	testis-expressed sequence 9 protein [Sus scrofa]	Chr01	+	140717158	140737049	GTAG	exon	hsa_circ_0103952	0	686	NA	NA	NA
Chr01_140717158_140759222	Pig.02266	TEX9-202	testis-expressed sequence 9 protein [Sus scrofa]	Chr01	+	140717158	140759222	GTAG	exon	hsa_circ_0103952	0	773	mmu_circ_0004108	3e-24	121
Chr01_140718734_140736437	Pig.02266	TEX9-202	testis-expressed sequence 9 protein [Sus scrofa]	Chr01	+	140718734	140736437	GTAG	exon	hsa_circ_0103949	1e-84	324	NA	NA	NA
Chr01_140725389_140737049	Pig.02266	TEX9-202	testis-expressed sequence 9 protein [Sus scrofa]	Chr01	+	140725389	140737049	GTAG	intron	hsa_circ_0103952	0	686	NA	NA	NA
Chr01_140725389_140759222	Pig.02266	TEX9-202	testis-expressed sequence 9 protein [Sus scrofa]	Chr01	+	140725389	140759222	GTAG	intron	hsa_circ_0103952	0	773	mmu_circ_0004108	3e-24	121
Chr01_140725389_140785773				Chr01	+	140725389	140785773	GTAG	intergenic_region	hsa_circ_0103952	0	773	mmu_circ_0004108	5e-24	121
Chr01_140726906_140737049	Pig.02266	TEX9-202	testis-expressed sequence 9 protein [Sus scrofa]	Chr01	+	140726906	140737049	GTAG	exon	hsa_circ_0103952	0	686	NA	NA	NA
Chr01_140726906_140759222	Pig.02266	TEX9-202	testis-expressed sequence 9 protein [Sus scrofa]	Chr01	+	140726906	140759222	GTAG	exon	hsa_circ_0103952	0	773	mmu_circ_0004108	2e-24	121
Chr01_140726906_140763350	Pig.02266	TEX9-202	testis-expressed sequence 9 protein [Sus scrofa]	Chr01	+	140726906	140763350	GTAG	intron	hsa_circ_0103952	0	773	mmu_circ_0004108	3e-24	121
Chr01_140726906_140785032	Pig.02266	TEX9-202	testis-expressed sequence 9 protein [Sus scrofa]	Chr01	+	140726906	140785032	GTAG	exon	hsa_circ_0103952	0	773	mmu_circ_0004108	4e-24	121
Chr01_140726906_140785773				Chr01	+	140726906	140785773	GTAG	intergenic_region	hsa_circ_0103952	0	773	mmu_circ_0004108	5e-24	121
Chr01_140733143_140737049	Pig.02266	TEX9-202	testis-expressed sequence 9 protein [Sus scrofa]	Chr01	+	140733143	140737049	GTAG	exon	hsa_circ_0103952	0	686	NA	NA	NA
Chr01_140733143_140759222	Pig.02266	TEX9-202	testis-expressed sequence 9 protein [Sus scrofa]	Chr01	+	140733143	140759222	GTAG	exon	hsa_circ_0103952	0	773	mmu_circ_0004108	2e-24	121
Chr01_140733143_140763350	Pig.02266	TEX9-202	testis-expressed sequence 9 protein [Sus scrofa]	Chr01	+	140733143	140763350	GTAG	intron	hsa_circ_0103952	0	773	mmu_circ_0004108	2e-24	121
Chr01_140733143_140785032	Pig.02266	TEX9-202	testis-expressed sequence 9 protein [Sus scrofa]	Chr01	+	140733143	140785032	GTAG	exon	hsa_circ_0103952	0	773	mmu_circ_0004108	4e-24	121
Chr01_140733143_140785744	Pig.02266	TEX9-202	testis-expressed sequence 9 protein [Sus scrofa]	Chr01	+	140733143	140785744	GTAG	exon	hsa_circ_0103952	0	773	mmu_circ_0004108	4e-24	121
Chr01_140733255_140736437	Pig.02266	TEX9-202	testis-expressed sequence 9 protein [Sus scrofa]	Chr01	+	140733255	140736437	GTAG	intron	hsa_circ_0103952	3e-64	254	NA	NA	NA
Chr01_140759088_140759222	Pig.02266	TEX9-202	testis-expressed sequence 9 protein [Sus scrofa]	Chr01	+	140759088	140759222	GTAG	exon	hsa_circ_0103955	2e-47	193	NA	NA	NA
Chr01_140963325_140973346				Chr01	-	140963325	140973346	CTAC	intergenic_region	hsa_circ_0103958	0	2435	NA	NA	NA
Chr01_140963357_140973346				Chr01	-	140963357	140973346	CTAC	intergenic_region	hsa_circ_0103958	0	2435	NA	NA	NA
Chr01_140964406_140973346				Chr01	-	140964406	140973346	CTAC	intergenic_region	hsa_circ_0103958	0	2435	NA	NA	NA
Chr01_140995305_141018694	Pig.02264	ZNF280C-203	zinc finger protein 280D isoform X1 [Sus scrofa]	Chr01	-	140995305	141018694	CTAC	exon	hsa_circ_0103963	0	2039	mmu_circ_0005497	5e-20	106
Chr01_140995305_141037215	Pig.02264	ZNF280C-203	zinc finger protein 280D isoform X1 [Sus scrofa]	Chr01	-	140995305	141037215	CTAC	exon	hsa_circ_0103968	0	2174	mmu_circ_0016291	2e-40	174
Chr01_140995305_141040855	Pig.02264	ZNF280C-203	zinc finger protein 280D isoform X1 [Sus scrofa]	Chr01	-	140995305	141040855	CTAC	exon	hsa_circ_0103968	0	2174	mmu_circ_0016291	3e-40	174
Chr01_140995305_141048194	Pig.02264	ZNF280C-203	zinc finger protein 280D isoform X1 [Sus scrofa]	Chr01	-	140995305	141048194	CTAC	exon	hsa_circ_0103968	0	2174	mmu_circ_0016291	3e-40	174
Chr01_140995305_141067158				Chr01	-	140995305	141067158	CTAC	intergenic_region	hsa_circ_0103968	0	2174	mmu_circ_0015866	2e-92	348
Chr01_141012919_141028257	Pig.02264	ZNF280C-203	zinc finger protein 280D isoform X1 [Sus scrofa]	Chr01	-	141012919	141028257	CTAC	exon	hsa_circ_0103968	0	2122	NA	NA	NA
Chr01_141012919_141037215	Pig.02264	ZNF280C-203	zinc finger protein 280D isoform X1 [Sus scrofa]	Chr01	-	141012919	141037215	CTAC	exon	hsa_circ_0103968	0	2174	mmu_circ_0016291	1e-40	174
Chr01_141012919_141052284	Pig.02264	ZNF280C-203	zinc finger protein 280D isoform X1 [Sus scrofa]	Chr01	-	141012919	141052284	CTAC	exon	hsa_circ_0103968	0	2174	mmu_circ_0016291	2e-40	174
Chr01_141018632_141028257	Pig.02264	ZNF280C-203	zinc finger protein 280D isoform X1 [Sus scrofa]	Chr01	-	141018632	141028257	CTAC	exon	hsa_circ_0103968	0	2122	NA	NA	NA
Chr01_141018632_141037215	Pig.02264	ZNF280C-203	zinc finger protein 280D isoform X1 [Sus scrofa]	Chr01	-	141018632	141037215	CTAC	exon	hsa_circ_0103968	0	2174	mmu_circ_0016291	1e-40	174
Chr01_141025379_141067158				Chr01	-	141025379	141067158	CTAC	intergenic_region	hsa_circ_0103968	0	2174	mmu_circ_0015866	1e-92	348
Chr01_141027289_141028257	Pig.02264	ZNF280C-203	zinc finger protein 280D isoform X1 [Sus scrofa]	Chr01	-	141027289	141028257	CTAC	intron	hsa_circ_0103968	0	1044	NA	NA	NA
Chr01_141034510_141037215	Pig.02264	ZNF280C-203	zinc finger protein 280D isoform X1 [Sus scrofa]	Chr01	-	141034510	141037215	CTAC	exon	hsa_circ_0103971	3e-118	433	mmu_circ_0016291	2e-41	174
Chr01_141034510_141052284	Pig.02264	ZNF280C-203	zinc finger protein 280D isoform X1 [Sus scrofa]	Chr01	-	141034510	141052284	CTAC	exon	hsa_circ_0103973	0	881	mmu_circ_0016291	1e-40	174
Chr01_141035896_141037215	Pig.02264	ZNF280C-203	zinc finger protein 280D isoform X1 [Sus scrofa]	Chr01	-	141035896	141037215	CTAC	exon	hsa_circ_0103971	5e-84	318	mmu_circ_0016291	1e-35	154
Chr01_141035896_141040855	Pig.02264	ZNF280C-203	zinc finger protein 280D isoform X1 [Sus scrofa]	Chr01	-	141035896	141040855	CTAC	exon	hsa_circ_0103973	0	725	mmu_circ_0016291	4e-35	154
Chr01_141037058_141040855	Pig.02264	ZNF280C-203	zinc finger protein 280D isoform X1 [Sus scrofa]	Chr01	-	141037058	141040855	CTAC	exon	hsa_circ_0103973	0	725	NA	NA	NA
Chr01_141037058_141048194	Pig.02264	ZNF280C-203	zinc finger protein 280D isoform X1 [Sus scrofa]	Chr01	-	141037058	141048194	CTAC	exon	hsa_circ_0103973	0	881	NA	NA	NA
Chr01_141047778_141048194	Pig.02264	ZNF280C-203	zinc finger protein 280D isoform X1 [Sus scrofa]	Chr01	-	141047778	141048194	CTAC	exon	hsa_circ_0103974	4e-120	436	NA	NA	NA
Chr01_141047778_141061739	Pig.02264	ZNF280C-203	zinc finger protein 280D isoform X1 [Sus scrofa]	Chr01	-	141047778	141061739	CTAC	exon	hsa_circ_0103974	4e-173	617	mmu_circ_0015866	5e-88	331
Chr01_141047778_141067158				Chr01	-	141047778	141067158	CTAC	intergenic_region	hsa_circ_0103974	0	774	mmu_circ_0015866	6e-93	348
Chr01_141052167_141084259				Chr01	-	141052167	141084259	CTAC	intergenic_region	hsa_circ_0103974	0	774	mmu_circ_0015866	1e-92	348
Chr01_141061437_141067158				Chr01	-	141061437	141067158	CTAC	intergenic_region	hsa_circ_0103976	1e-155	558	mmu_circ_0015866	7e-78	296
Chr01_14123700_14129466	Pig.03873	XPA-201	DNA repair protein complementing XP-A cells [Sus scrofa]	Chr01	+	14123700	14129466	GTAG	exon	hsa_circ_0137494	4e-75	291	NA	NA	NA
Chr01_14123700_14139839	Pig.03873	XPA-201	DNA repair protein complementing XP-A cells [Sus scrofa]	Chr01	+	14123700	14139839	GTAG	exon	hsa_circ_0137494	7e-107	398	mmu_circ_0013124	5e-09	69.4
Chr01_14123700_14142364	Pig.03873	XPA-201	DNA repair protein complementing XP-A cells [Sus scrofa]	Chr01	+	14123700	14142364	GTAG	exon	hsa_circ_0137494	2e-117	433	mmu_circ_0013124	5e-09	69.4
Chr01_14123700_14145814	Pig.03873	XPA-201	DNA repair protein complementing XP-A cells [Sus scrofa]	Chr01	+	14123700	14145814	GTAG	intron	hsa_circ_0137493	9e-147	531	mmu_circ_0013124	6e-09	69.4
Chr01_14129361_14145814	Pig.03873	XPA-201	DNA repair protein complementing XP-A cells [Sus scrofa]	Chr01	+	14129361	14145814	GTAG	intron	hsa_circ_0137493	7e-147	531	mmu_circ_0013124	5e-09	69.4
Chr01_141393737_141430667	Pig.02263	TCF12-203	transcription factor 12 isoform X1 [Sus scrofa]	Chr01	+	141393737	141430667	GTAG	intron	hsa_circ_0035416	0	817	mmu_circ_0015862	2e-100	374
Chr01_141395195_141429772	Pig.02263	TCF12-203	transcription factor 12 isoform X1 [Sus scrofa]	Chr01	+	141395195	141429772	GTAG	exon	hsa_circ_0035416	0	817	mmu_circ_0015862	2e-100	374
Chr01_141407271_141429772	Pig.02263	TCF12-203	transcription factor 12 isoform X1 [Sus scrofa]	Chr01	+	141407271	141429772	GTAG	intron	hsa_circ_0035416	0	817	mmu_circ_0015862	2e-59	237
Chr01_141429670_141430667	Pig.02263	TCF12-203	transcription factor 12 isoform X1 [Sus scrofa]	Chr01	+	141429670	141430667	GTAG	intron	hsa_circ_0035417	3e-109	401	mmu_circ_0015862	6e-42	174
Chr01_14144616_14157918				Chr01	-	14144616	14157918	CTAC	intergenic_region	hsa_circ_0137493	6e-147	531	NA	NA	NA
Chr01_141508067_141538675	Pig.02263	TCF12-203	transcription factor 12 isoform X1 [Sus scrofa]	Chr01	+	141508067	141538675	GTAG	exon	hsa_circ_0035418	0	904	NA	NA	NA
Chr01_141533552_141538675	Pig.02263	TCF12-203	transcription factor 12 isoform X1 [Sus scrofa]	Chr01	+	141533552	141538675	GTAG	exon	hsa_circ_0099978	1e-10	76.8	NA	NA	NA
Chr01_141533552_141583860	Pig.02263	TCF12-203	transcription factor 12 isoform X1 [Sus scrofa]	Chr01	+	141533552	141583860	GTAG	exon	hsa_circ_0103991	0	2610	NA	NA	NA
Chr01_141538623_141573048	Pig.02263	TCF12-203	transcription factor 12 isoform X1 [Sus scrofa]	Chr01	+	141538623	141573048	GTAG	exon	hsa_circ_0035420	0	2100	NA	NA	NA
Chr01_141570623_141573048	Pig.02263	TCF12-203	transcription factor 12 isoform X1 [Sus scrofa]	Chr01	+	141570623	141573048	GTAG	exon	hsa_circ_0103991	0	1369	NA	NA	NA
Chr01_141570623_141583860	Pig.02263	TCF12-203	transcription factor 12 isoform X1 [Sus scrofa]	Chr01	+	141570623	141583860	GTAG	exon	hsa_circ_0103991	0	2610	NA	NA	NA
Chr01_141570623_141594436	Pig.02263	TCF12-203	transcription factor 12 isoform X1 [Sus scrofa]	Chr01	+	141570623	141594436	GTAG	exon	hsa_circ_0103991	0	2610	NA	NA	NA
Chr01_141572158_141583860	Pig.02263	TCF12-203	transcription factor 12 isoform X1 [Sus scrofa]	Chr01	+	141572158	141583860	GTAG	exon	hsa_circ_0103991	0	2610	NA	NA	NA
Chr01_141572158_141594436	Pig.02263	TCF12-203	transcription factor 12 isoform X1 [Sus scrofa]	Chr01	+	141572158	141594436	GTAG	exon	hsa_circ_0103991	0	2610	NA	NA	NA
Chr01_141572158_141611477	Pig.02263	TCF12-203	transcription factor 12 isoform X1 [Sus scrofa]	Chr01	+	141572158	141611477	GTAG	exon	hsa_circ_0103991	0	2610	NA	NA	NA
Chr01_141583782_141594436	Pig.02263	TCF12-203	transcription factor 12 isoform X1 [Sus scrofa]	Chr01	+	141583782	141594436	GTAG	exon	hsa_circ_0103992	0	1465	NA	NA	NA
Chr01_141592352_141594436	Pig.02263	TCF12-203	transcription factor 12 isoform X1 [Sus scrofa]	Chr01	+	141592352	141594436	GTAG	exon	hsa_circ_0103992	0	1465	NA	NA	NA
Chr01_141592352_141611477	Pig.02263	TCF12-203	transcription factor 12 isoform X1 [Sus scrofa]	Chr01	+	141592352	141611477	GTAG	exon	hsa_circ_0103992	0	1524	NA	NA	NA
Chr01_14162246_14173095	Pig.03874	NCBP1-201	nuclear cap-binding protein subunit 1 [Sus scrofa]	Chr01	-	14162246	14173095	CTAC	exon	hsa_circ_0087695	4e-143	518	NA	NA	NA
Chr01_14167202_14173095	Pig.03874	NCBP1-201	nuclear cap-binding protein subunit 1 [Sus scrofa]	Chr01	-	14167202	14173095	CTAC	exon	hsa_circ_0087695	2e-59	239	NA	NA	NA
Chr01_14167202_14175314	Pig.03874	NCBP1-201	nuclear cap-binding protein subunit 1 [Sus scrofa]	Chr01	-	14167202	14175314	CTAC	exon	hsa_circ_0087691	3e-63	252	NA	NA	NA
Chr01_14170422_14173095	Pig.03874	NCBP1-201	nuclear cap-binding protein subunit 1 [Sus scrofa]	Chr01	-	14170422	14173095	CTAC	exon	hsa_circ_0137488	3e-49	204	NA	NA	NA
Chr01_14170422_14178865	Pig.03874	NCBP1-201	nuclear cap-binding protein subunit 1 [Sus scrofa]	Chr01	-	14170422	14178865	CTAC	exon	hsa_circ_0087691	0	675	NA	NA	NA
Chr01_14172985_14180093	Pig.03874	NCBP1-201	nuclear cap-binding protein subunit 1 [Sus scrofa]	Chr01	-	14172985	14180093	CTAC	intron	hsa_circ_0087691	0	675	NA	NA	NA
Chr01_141777677_141781760				Chr01	+	141777677	141781760	GTAG	intergenic_region	hsa_circ_0035433	0	1382	mmu_circ_0015859	5e-23	113
Chr01_141777677_141789381				Chr01	+	141777677	141789381	GTAG	intergenic_region	hsa_circ_0035433	0	1382	mmu_circ_0015859	5e-27	128
Chr01_141777677_141801661				Chr01	+	141777677	141801661	GTAG	intergenic_region	hsa_circ_0035433	0	1382	mmu_circ_0015859	1e-26	128
Chr01_141786748_141789381	Pig.02262	CGNL1-201	cingulin-like protein 1 isoform X1 [Sus scrofa]	Chr01	+	141786748	141789381	GTAG	exon	hsa_circ_0035435	1e-166	593	mmu_circ_0015859	1e-17	95.3
Chr01_141786748_141801661	Pig.02262	CGNL1-201	cingulin-like protein 1 isoform X1 [Sus scrofa]	Chr01	+	141786748	141801661	GTAG	exon	hsa_circ_0035435	8e-166	593	mmu_circ_0015859	7e-17	95.3
Chr01_141789246_141801661	Pig.02262	CGNL1-201	cingulin-like protein 1 isoform X1 [Sus scrofa]	Chr01	+	141789246	141801661	GTAG	exon	hsa_circ_0035435	1e-48	204	NA	NA	NA
Chr01_14198105_14215149	MSTRG.212			Chr01	+	14198105	14215149	GTAG	exon	hsa_circ_0087666	1e-164	590	NA	NA	NA
Chr01_14198105_14218533				Chr01	+	14198105	14218533	GTAG	intergenic_region	hsa_circ_0087666	1e-164	590	NA	NA	NA
Chr01_14199614_14206317	MSTRG.212			Chr01	+	14199614	14206317	GTAG	exon	hsa_circ_0137486	1e-111	412	NA	NA	NA
Chr01_14203728_14204041	MSTRG.212,Pig.03875			Chr01	+	14203728	14204041	GTAG	exon	hsa_circ_0137486	2e-72	278	NA	NA	NA
Chr01_142060358_142060752				Chr01	-	142060358	142060752	CTAC	intergenic_region	hsa_circ_0139895	2e-07	62.1	NA	NA	NA
Chr01_14214395_14215149	MSTRG.212,Pig.03875			Chr01	+	14214395	14215149	GTAG	exon	hsa_circ_0087666	3e-123	448	NA	NA	NA
Chr01_14214395_14216142	MSTRG.212,Pig.03875			Chr01	+	14214395	14216142	GTAG	exon	hsa_circ_0087666	2e-128	466	NA	NA	NA
Chr01_142282886_142334699	Pig.02260	ALDH1A2-201	retinal dehydrogenase 2 isoform X1 [Sus scrofa]	Chr01	-	142282886	142334699	CTAC	exon	hsa_circ_0035441	0	1507	mmu_circ_0009183	3e-25	124
Chr01_142312584_142338920	Pig.02260	ALDH1A2-201	retinal dehydrogenase 2 isoform X1 [Sus scrofa]	Chr01	-	142312584	142338920	CTAC	intron	hsa_circ_0035441	0	1507	mmu_circ_0009183	2e-25	124
Chr01_14231317_14249789	MSTRG.212,Pig.03876			Chr01	-	14231317	14249789	CTAC	exon	hsa_circ_0118949	2e-78	303	NA	NA	NA
Chr01_14231317_14252840	MSTRG.212,Pig.03876			Chr01	-	14231317	14252840	CTAC	exon	hsa_circ_0118949	2e-78	303	NA	NA	NA
Chr01_14231317_14262200	MSTRG.212,Pig.03876			Chr01	-	14231317	14262200	CTAC	exon	hsa_circ_0137480	5e-86	329	NA	NA	NA
Chr01_14231317_14291554	MSTRG.212			Chr01	-	14231317	14291554	CTAC	exon	hsa_circ_0137478	0	745	NA	NA	NA
Chr01_142322234_142324753	Pig.02260	ALDH1A2-201	retinal dehydrogenase 2 isoform X1 [Sus scrofa]	Chr01	-	142322234	142324753	CTAC	exon	hsa_circ_0035443	0	1413	NA	NA	NA
Chr01_142322234_142338920	Pig.02260	ALDH1A2-201	retinal dehydrogenase 2 isoform X1 [Sus scrofa]	Chr01	-	142322234	142338920	CTAC	exon	hsa_circ_0035443	0	1413	mmu_circ_0013794	1e-10	75
Chr01_14244900_14252840	MSTRG.212,Pig.03876			Chr01	-	14244900	14252840	CTAC	exon	hsa_circ_0118949	8e-79	303	NA	NA	NA
Chr01_14244900_14262200	MSTRG.212,Pig.03876			Chr01	-	14244900	14262200	CTAC	exon	hsa_circ_0137480	3e-86	329	NA	NA	NA
Chr01_14244900_14291554	MSTRG.212			Chr01	-	14244900	14291554	CTAC	exon	hsa_circ_0137478	0	745	NA	NA	NA
Chr01_14244900_14307482	MSTRG.212			Chr01	-	14244900	14307482	CTAC	intron	hsa_circ_0137478	0	745	NA	NA	NA
Chr01_14249682_14291554	MSTRG.212			Chr01	-	14249682	14291554	CTAC	exon	hsa_circ_0137478	0	745	NA	NA	NA
Chr01_14262081_14291554	MSTRG.212			Chr01	-	14262081	14291554	CTAC	exon	hsa_circ_0137478	0	745	NA	NA	NA
Chr01_142626729_142649503				Chr01	-	142626729	142649503	CTAC	intergenic_region	hsa_circ_0137347	1e-60	244	NA	NA	NA
Chr01_142649428_142653977				Chr01	-	142649428	142653977	CTAC	intergenic_region	hsa_circ_0140196	6e-18	100	NA	NA	NA
Chr01_14271312_14279819	MSTRG.212,Pig.03876			Chr01	-	14271312	14279819	CTAC	intron	hsa_circ_0137478	6e-110	407	NA	NA	NA
Chr01_14271312_14291554	MSTRG.212			Chr01	-	14271312	14291554	CTAC	exon	hsa_circ_0137478	0	745	NA	NA	NA
Chr01_142845595_142857292	Pig.02258	LIPC-201	hepatic triacylglycerol lipase isoform X1 [Sus scrofa]	Chr01	+	142845595	142857292	GTAG	exon	hsa_circ_0121285	3e-10	76.8	NA	NA	NA
Chr01_142916003_142925140	Pig.02257	ADAM10-206	disintegrin and metalloproteinase domain-containing protein 10 precursor [Sus scrofa]	Chr01	-	142916003	142925140	CTAC	exon	hsa_circ_0035447	0	749	mmu_circ_0015855	3e-93	348
Chr01_142916003_142989433	Pig.02257	ADAM10-206	disintegrin and metalloproteinase domain-containing protein 10 precursor [Sus scrofa]	Chr01	-	142916003	142989433	CTAC	exon	hsa_circ_0035447	0	749	mmu_circ_0008844	1e-150	542
Chr01_142917695_142918843	Pig.02257	ADAM10-206	disintegrin and metalloproteinase domain-containing protein 10 precursor [Sus scrofa]	Chr01	-	142917695	142918843	CTAC	exon	hsa_circ_0035448	5e-88	331	NA	NA	NA
Chr01_142917695_142925140	Pig.02257	ADAM10-206	disintegrin and metalloproteinase domain-containing protein 10 precursor [Sus scrofa]	Chr01	-	142917695	142925140	CTAC	exon	hsa_circ_0103998	3e-152	547	mmu_circ_0015855	2e-93	348
Chr01_142932718_142938006	Pig.02257	ADAM10-206	disintegrin and metalloproteinase domain-containing protein 10 precursor [Sus scrofa]	Chr01	-	142932718	142938006	CTAC	exon	hsa_circ_0104001	4e-145	523	mmu_circ_0015854	2e-53	215
Chr01_142932718_142947408	Pig.02257	ADAM10-206	disintegrin and metalloproteinase domain-containing protein 10 precursor [Sus scrofa]	Chr01	-	142932718	142947408	CTAC	exon	hsa_circ_0104770	2e-176	628	mmu_circ_0015854	5e-53	215
Chr01_142932718_143010392	Pig.02257	ADAM10-206	disintegrin and metalloproteinase domain-containing protein 10 precursor [Sus scrofa]	Chr01	-	142932718	143010392	CTAC	intron	hsa_circ_0104770	1e-175	628	mmu_circ_0008844	1e-150	542
Chr01_142947308_142989433	Pig.02257	ADAM10-206	disintegrin and metalloproteinase domain-containing protein 10 precursor [Sus scrofa]	Chr01	-	142947308	142989433	CTAC	exon	hsa_circ_0104001	5e-172	616	mmu_circ_0008844	6e-151	542
Chr01_142966216_142989433	Pig.02257	ADAM10-206	disintegrin and metalloproteinase domain-containing protein 10 precursor [Sus scrofa]	Chr01	-	142966216	142989433	CTAC	exon	hsa_circ_0035457	4e-141	512	mmu_circ_0015851	2e-68	267
Chr01_142966216_142999766	Pig.02257	ADAM10-206	disintegrin and metalloproteinase domain-containing protein 10 precursor [Sus scrofa]	Chr01	-	142966216	142999766	CTAC	intron	hsa_circ_0035457	4e-172	616	mmu_circ_0015851	3e-68	267
Chr01_142966216_143010392	Pig.02257	ADAM10-206	disintegrin and metalloproteinase domain-containing protein 10 precursor [Sus scrofa]	Chr01	-	142966216	143010392	CTAC	intron	hsa_circ_0035457	5e-172	616	mmu_circ_0015851	4e-68	267
Chr01_142989283_142989433	Pig.02257	ADAM10-206	disintegrin and metalloproteinase domain-containing protein 10 precursor [Sus scrofa]	Chr01	-	142989283	142989433	CTAC	exon	hsa_circ_0035457	2e-54	217	mmu_circ_0015850	1e-60	233
Chr01_142989283_142999766	Pig.02257	ADAM10-206	disintegrin and metalloproteinase domain-containing protein 10 precursor [Sus scrofa]	Chr01	-	142989283	142999766	CTAC	intron	hsa_circ_0083840	5e-117	431	mmu_circ_0015850	1e-58	233
Chr01_143070224_143091561	Pig.02256	MINDY2-201	Protein FAM63B, partial [Tyto alba]	Chr01	+	143070224	143091561	GTAG	exon	hsa_circ_0035460	3e-126	462	NA	NA	NA
Chr01_143070224_143101794	Pig.02256	MINDY2-201	Protein FAM63B, partial [Tyto alba]	Chr01	+	143070224	143101794	GTAG	exon	hsa_circ_0035460	5e-126	462	mmu_circ_0015846	7e-50	206
Chr01_143070224_143108902	Pig.02256	MINDY2-201	Protein FAM63B, partial [Tyto alba]	Chr01	+	143070224	143108902	GTAG	exon	hsa_circ_0104006	3e-143	520	mmu_circ_0015845	2e-70	274
Chr01_143085279_143108902	Pig.02256	MINDY2-201	Protein FAM63B, partial [Tyto alba]	Chr01	+	143085279	143108902	GTAG	exon	hsa_circ_0104006	2e-143	520	mmu_circ_0015845	1e-70	274
Chr01_143091403_143108902	Pig.02256	MINDY2-201	Protein FAM63B, partial [Tyto alba]	Chr01	+	143091403	143108902	GTAG	exon	hsa_circ_0104006	2e-143	520	mmu_circ_0015845	1e-70	274
Chr01_143101692_143108902	Pig.02256	MINDY2-201	Protein FAM63B, partial [Tyto alba]	Chr01	+	143101692	143108902	GTAG	exon	hsa_circ_0104006	6e-144	520	mmu_circ_0015845	4e-71	274
Chr01_143138765_143150586				Chr01	+	143138765	143150586	GTAG	intergenic_region	hsa_circ_0137117	2e-130	475	NA	NA	NA
Chr01_143172825_143210729				Chr01	-	143172825	143210729	CTAC	intergenic_region	hsa_circ_0104010	0	3400	mmu_circ_0001803	2e-106	394
Chr01_143177110_143180433	Pig.02254	SLTM-201	SAFB-like transcription modulator isoform X2 [Sus scrofa]	Chr01	-	143177110	143180433	CTAC	exon	hsa_circ_0035467	5e-157	562	NA	NA	NA
Chr01_143177110_143188632	Pig.02254	SLTM-201	SAFB-like transcription modulator isoform X2 [Sus scrofa]	Chr01	-	143177110	143188632	CTAC	exon	hsa_circ_0035467	0	1941	NA	NA	NA
Chr01_143177110_143192446	Pig.02254	SLTM-201	SAFB-like transcription modulator isoform X2 [Sus scrofa]	Chr01	-	143177110	143192446	CTAC	exon	hsa_circ_0035467	0	1941	NA	NA	NA
Chr01_143177110_143197380	Pig.02254	SLTM-201	SAFB-like transcription modulator isoform X2 [Sus scrofa]	Chr01	-	143177110	143197380	CTAC	exon	hsa_circ_0104010	0	3258	NA	NA	NA
Chr01_143177110_143207520	Pig.02254	SLTM-201	SAFB-like transcription modulator isoform X2 [Sus scrofa]	Chr01	-	143177110	143207520	CTAC	exon	hsa_circ_0104010	0	3400	mmu_circ_0001803	2e-84	320
Chr01_143177110_143210729	Pig.02254	SLTM-201	SAFB-like transcription modulator isoform X2 [Sus scrofa]	Chr01	-	143177110	143210729	CTAC	exon	hsa_circ_0104010	0	3400	mmu_circ_0001803	1e-106	394
Chr01_143179854_143180433	Pig.02254	SLTM-201	SAFB-like transcription modulator isoform X2 [Sus scrofa]	Chr01	-	143179854	143180433	CTAC	exon	hsa_circ_0104009	2e-153	547	NA	NA	NA
Chr01_143181927_143187994	Pig.02254	SLTM-201	SAFB-like transcription modulator isoform X2 [Sus scrofa]	Chr01	-	143181927	143187994	CTAC	exon	hsa_circ_0035467	0	1941	NA	NA	NA
Chr01_143181927_143188632	Pig.02254	SLTM-201	SAFB-like transcription modulator isoform X2 [Sus scrofa]	Chr01	-	143181927	143188632	CTAC	exon	hsa_circ_0035467	0	1941	NA	NA	NA
Chr01_143186634_143187994	Pig.02254	SLTM-201	SAFB-like transcription modulator isoform X2 [Sus scrofa]	Chr01	-	143186634	143187994	CTAC	exon	hsa_circ_0035467	0	765	NA	NA	NA
Chr01_143186634_143206457	Pig.02254	SLTM-201	SAFB-like transcription modulator isoform X2 [Sus scrofa]	Chr01	-	143186634	143206457	CTAC	exon	hsa_circ_0104010	0	3400	NA	NA	NA
Chr01_143186634_143210729	Pig.02254	SLTM-201	SAFB-like transcription modulator isoform X2 [Sus scrofa]	Chr01	-	143186634	143210729	CTAC	exon	hsa_circ_0104010	0	3400	mmu_circ_0001803	1e-106	394
Chr01_143192328_143197380	Pig.02254	SLTM-201	SAFB-like transcription modulator isoform X2 [Sus scrofa]	Chr01	-	143192328	143197380	CTAC	exon	hsa_circ_0104010	0	3258	NA	NA	NA
Chr01_143192328_143207520	Pig.02254	SLTM-201	SAFB-like transcription modulator isoform X2 [Sus scrofa]	Chr01	-	143192328	143207520	CTAC	exon	hsa_circ_0104010	0	3400	mmu_circ_0001803	1e-84	320
Chr01_143192328_143210729	Pig.02254	SLTM-201	SAFB-like transcription modulator isoform X2 [Sus scrofa]	Chr01	-	143192328	143210729	CTAC	exon	hsa_circ_0104010	0	3400	mmu_circ_0001803	8e-107	394
Chr01_143192328_143222333	Pig.02254	SLTM-201	SAFB-like transcription modulator isoform X2 [Sus scrofa]	Chr01	-	143192328	143222333	CTAC	exon	hsa_circ_0104010	0	3400	mmu_circ_0001803	1e-106	394
Chr01_14319344_14322426	Pig.03877	TDRD1-201	tudor domain-containing protein 7 isoform X2 [Sus scrofa]	Chr01	-	14319344	14322426	CTAC	intron	hsa_circ_0137477	1e-57	231	NA	NA	NA
Chr01_143194860_143210729	Pig.02254	SLTM-201	SAFB-like transcription modulator isoform X2 [Sus scrofa]	Chr01	-	143194860	143210729	CTAC	exon	hsa_circ_0104010	0	3334	mmu_circ_0001803	6e-107	394
Chr01_143202463_143210729	Pig.02254	SLTM-201	SAFB-like transcription modulator isoform X2 [Sus scrofa]	Chr01	-	143202463	143210729	CTAC	intron	hsa_circ_0104010	0	1461	mmu_circ_0001803	3e-107	394
Chr01_143206410_143207520	Pig.02254	SLTM-201	SAFB-like transcription modulator isoform X2 [Sus scrofa]	Chr01	-	143206410	143207520	CTAC	exon	hsa_circ_0104013	0	852	mmu_circ_0001803	8e-86	320
Chr01_143206410_143210729	Pig.02254	SLTM-201	SAFB-like transcription modulator isoform X2 [Sus scrofa]	Chr01	-	143206410	143210729	CTAC	exon	hsa_circ_0104013	0	1282	mmu_circ_0001803	2e-107	394
Chr01_143206410_143210750	Pig.02254	SLTM-201	SAFB-like transcription modulator isoform X2 [Sus scrofa]	Chr01	-	143206410	143210750	CTAC	intron	hsa_circ_0104013	0	1282	mmu_circ_0001803	2e-107	394
Chr01_143207323_143210729	Pig.02254	SLTM-201	SAFB-like transcription modulator isoform X2 [Sus scrofa]	Chr01	-	143207323	143210729	CTAC	exon	hsa_circ_0104013	0	761	mmu_circ_0001803	3e-89	333
Chr01_14322266_14331691	Pig.03877	TDRD1-201	tudor domain-containing protein 7 isoform X2 [Sus scrofa]	Chr01	-	14322266	14331691	CTAC	exon	hsa_circ_0137477	0	972	NA	NA	NA
Chr01_14326284_14328761	Pig.03877	TDRD1-201	tudor domain-containing protein 7 isoform X2 [Sus scrofa]	Chr01	-	14326284	14328761	CTAC	exon	hsa_circ_0137477	0	737	NA	NA	NA
Chr01_14326284_14331691	Pig.03877	TDRD1-201	tudor domain-containing protein 7 isoform X2 [Sus scrofa]	Chr01	-	14326284	14331691	CTAC	exon	hsa_circ_0137477	0	737	NA	NA	NA
Chr01_143295667_143296562	Pig.02252	RNF111-201	E3 ubiquitin-protein ligase Arkadia isoform X4 [Sus scrofa]	Chr01	+	143295667	143296562	GTAG	exon	hsa_circ_0104018	0	1336	mmu_circ_0015842	0	691
Chr01_143295667_143312611	Pig.02252	RNF111-201	E3 ubiquitin-protein ligase Arkadia isoform X4 [Sus scrofa]	Chr01	+	143295667	143312611	GTAG	exon	hsa_circ_0035475	0	1378	mmu_circ_0001802	0	695
Chr01_143295667_143317801	Pig.02252	RNF111-201	E3 ubiquitin-protein ligase Arkadia isoform X4 [Sus scrofa]	Chr01	+	143295667	143317801	GTAG	exon	hsa_circ_0035475	0	1378	mmu_circ_0001802	0	695
Chr01_143295667_143327569	Pig.02252	RNF111-201	E3 ubiquitin-protein ligase Arkadia isoform X4 [Sus scrofa]	Chr01	+	143295667	143327569	GTAG	exon	hsa_circ_0035475	0	1378	mmu_circ_0001802	0	695
Chr01_143295667_143335971	Pig.02252	RNF111-201	E3 ubiquitin-protein ligase Arkadia isoform X4 [Sus scrofa]	Chr01	+	143295667	143335971	GTAG	exon	hsa_circ_0035475	0	1378	mmu_circ_0001802	0	695
Chr01_143312485_143323328	Pig.02252	RNF111-201	E3 ubiquitin-protein ligase Arkadia isoform X4 [Sus scrofa]	Chr01	+	143312485	143323328	GTAG	exon	hsa_circ_0035478	0	769	mmu_circ_0001802	2e-50	206
Chr01_143312485_143327569	Pig.02252	RNF111-201	E3 ubiquitin-protein ligase Arkadia isoform X4 [Sus scrofa]	Chr01	+	143312485	143327569	GTAG	exon	hsa_circ_0035478	0	769	mmu_circ_0001802	3e-50	206
Chr01_143317638_143323328	Pig.02252	RNF111-201	E3 ubiquitin-protein ligase Arkadia isoform X4 [Sus scrofa]	Chr01	+	143317638	143323328	GTAG	exon	hsa_circ_0035478	0	737	NA	NA	NA
Chr01_143317638_143327569	Pig.02252	RNF111-201	E3 ubiquitin-protein ligase Arkadia isoform X4 [Sus scrofa]	Chr01	+	143317638	143327569	GTAG	exon	hsa_circ_0035478	0	737	NA	NA	NA
Chr01_143320750_143323328	Pig.02252	RNF111-201	E3 ubiquitin-protein ligase Arkadia isoform X4 [Sus scrofa]	Chr01	+	143320750	143323328	GTAG	exon	hsa_circ_0035478	1e-142	514	NA	NA	NA
Chr01_143320750_143327569	Pig.02252	RNF111-201	E3 ubiquitin-protein ligase Arkadia isoform X4 [Sus scrofa]	Chr01	+	143320750	143327569	GTAG	exon	hsa_circ_0035478	1e-146	529	NA	NA	NA
Chr01_143320750_143340378	Pig.02252	RNF111-201	E3 ubiquitin-protein ligase Arkadia isoform X4 [Sus scrofa]	Chr01	+	143320750	143340378	GTAG	exon	hsa_circ_0035478	4e-160	575	NA	NA	NA
Chr01_143320750_143341710	Pig.02252	RNF111-201	E3 ubiquitin-protein ligase Arkadia isoform X4 [Sus scrofa]	Chr01	+	143320750	143341710	GTAG	exon	hsa_circ_0035478	4e-160	575	NA	NA	NA
Chr01_143323009_143327569	Pig.02252	RNF111-201	E3 ubiquitin-protein ligase Arkadia isoform X4 [Sus scrofa]	Chr01	+	143323009	143327569	GTAG	exon	hsa_circ_0035478	5e-138	499	NA	NA	NA
Chr01_143323009_143335971	Pig.02252	RNF111-201	E3 ubiquitin-protein ligase Arkadia isoform X4 [Sus scrofa]	Chr01	+	143323009	143335971	GTAG	exon	hsa_circ_0035478	2e-160	575	NA	NA	NA
Chr01_143323009_143343076	Pig.02252	RNF111-201	E3 ubiquitin-protein ligase Arkadia isoform X4 [Sus scrofa]	Chr01	+	143323009	143343076	GTAG	exon	hsa_circ_0035478	4e-160	575	NA	NA	NA
Chr01_143323173_143327563	Pig.02252	RNF111-201	E3 ubiquitin-protein ligase Arkadia isoform X4 [Sus scrofa]	Chr01	-	143323173	143327563	CTAC	intron	hsa_circ_0035478	7e-127	462	NA	NA	NA
Chr01_143327311_143327569	Pig.02252	RNF111-201	E3 ubiquitin-protein ligase Arkadia isoform X4 [Sus scrofa]	Chr01	+	143327311	143327569	GTAG	exon	hsa_circ_0035478	2e-101	374	NA	NA	NA
Chr01_143327311_143335971	Pig.02252	RNF111-201	E3 ubiquitin-protein ligase Arkadia isoform X4 [Sus scrofa]	Chr01	+	143327311	143335971	GTAG	exon	hsa_circ_0035478	2e-160	575	NA	NA	NA
Chr01_143327311_143341710	Pig.02252	RNF111-201	E3 ubiquitin-protein ligase Arkadia isoform X4 [Sus scrofa]	Chr01	+	143327311	143341710	GTAG	exon	hsa_circ_0035478	3e-160	575	NA	NA	NA
Chr01_143332434_143335971	Pig.02252	RNF111-201	E3 ubiquitin-protein ligase Arkadia isoform X4 [Sus scrofa]	Chr01	+	143332434	143335971	GTAG	exon	hsa_circ_0035480	7e-156	558	NA	NA	NA
Chr01_143332434_143340378	Pig.02252	RNF111-201	E3 ubiquitin-protein ligase Arkadia isoform X4 [Sus scrofa]	Chr01	+	143332434	143340378	GTAG	exon	hsa_circ_0104020	9e-158	566	NA	NA	NA
Chr01_143332434_143341710	Pig.02252	RNF111-201	E3 ubiquitin-protein ligase Arkadia isoform X4 [Sus scrofa]	Chr01	+	143332434	143341710	GTAG	exon	hsa_circ_0104020	1e-157	566	NA	NA	NA
Chr01_143334659_143341710	Pig.02252	RNF111-201	E3 ubiquitin-protein ligase Arkadia isoform X4 [Sus scrofa]	Chr01	+	143334659	143341710	GTAG	intron	hsa_circ_0104020	8e-158	566	NA	NA	NA
Chr01_143334686_143335971	Pig.02252	RNF111-201	E3 ubiquitin-protein ligase Arkadia isoform X4 [Sus scrofa]	Chr01	+	143334686	143335971	GTAG	exon	hsa_circ_0104020	5e-148	531	NA	NA	NA
Chr01_143334686_143340378	Pig.02252	RNF111-201	E3 ubiquitin-protein ligase Arkadia isoform X4 [Sus scrofa]	Chr01	+	143334686	143340378	GTAG	exon	hsa_circ_0104020	6e-158	566	NA	NA	NA
Chr01_143334686_143341710	Pig.02252	RNF111-201	E3 ubiquitin-protein ligase Arkadia isoform X4 [Sus scrofa]	Chr01	+	143334686	143341710	GTAG	exon	hsa_circ_0104020	8e-158	566	NA	NA	NA
Chr01_143334686_143343076	Pig.02252	RNF111-201	E3 ubiquitin-protein ligase Arkadia isoform X4 [Sus scrofa]	Chr01	+	143334686	143343076	GTAG	exon	hsa_circ_0104020	1e-157	566	NA	NA	NA
Chr01_143340286_143343076	Pig.02252	RNF111-201	E3 ubiquitin-protein ligase Arkadia isoform X4 [Sus scrofa]	Chr01	+	143340286	143343076	GTAG	exon	hsa_circ_0104021	3e-118	433	NA	NA	NA
Chr01_14335054_14338463	Pig.03877	TDRD1-201	tudor domain-containing protein 7 isoform X2 [Sus scrofa]	Chr01	-	14335054	14338463	CTAC	exon	hsa_circ_0137476	2e-87	331	mmu_circ_0011637	4e-43	180
Chr01_143380916_143384820	Pig.02251	CCNB2-202	G2/mitotic-specific cyclin-B2 [Sus scrofa]	Chr01	+	143380916	143384820	GTAG	exon	hsa_circ_0035488	9e-180	638	NA	NA	NA
Chr01_143412616_143433016	Pig.02250	MYO1E-201	unconventional myosin-Ie isoform X1 [Sus scrofa]	Chr01	-	143412616	143433016	CTAC	exon	hsa_circ_0035504	1e-175	627	NA	NA	NA
Chr01_143412616_143446031	Pig.02250	MYO1E-201	unconventional myosin-Ie isoform X1 [Sus scrofa]	Chr01	-	143412616	143446031	CTAC	exon	hsa_circ_0035504	2e-175	627	NA	NA	NA
Chr01_143423674_143427902	Pig.02250	MYO1E-201	unconventional myosin-Ie isoform X1 [Sus scrofa]	Chr01	-	143423674	143427902	CTAC	exon	hsa_circ_0104022	7e-77	296	NA	NA	NA
Chr01_143423674_143433016	Pig.02250	MYO1E-201	unconventional myosin-Ie isoform X1 [Sus scrofa]	Chr01	-	143423674	143433016	CTAC	exon	hsa_circ_0104022	2e-76	296	NA	NA	NA
Chr01_143423674_143443776	Pig.02250	MYO1E-201	unconventional myosin-Ie isoform X1 [Sus scrofa]	Chr01	-	143423674	143443776	CTAC	exon	hsa_circ_0104022	3e-76	296	NA	NA	NA
Chr01_143423674_143446355	Pig.02250	MYO1E-201	unconventional myosin-Ie isoform X1 [Sus scrofa]	Chr01	-	143423674	143446355	CTAC	exon	hsa_circ_0104022	1e-105	394	NA	NA	NA
Chr01_143423674_143451325	Pig.02250	MYO1E-201	unconventional myosin-Ie isoform X1 [Sus scrofa]	Chr01	-	143423674	143451325	CTAC	exon	hsa_circ_0104022	3e-127	466	NA	NA	NA
Chr01_143423674_143485275	Pig.02250	MYO1E-201	unconventional myosin-Ie isoform X1 [Sus scrofa]	Chr01	-	143423674	143485275	CTAC	exon	hsa_circ_0104022	7e-127	466	NA	NA	NA
Chr01_143427810_143433016	Pig.02250	MYO1E-201	unconventional myosin-Ie isoform X1 [Sus scrofa]	Chr01	-	143427810	143433016	CTAC	exon	hsa_circ_0104022	4e-60	241	NA	NA	NA
Chr01_143430618_143446355	Pig.02250	MYO1E-201	unconventional myosin-Ie isoform X1 [Sus scrofa]	Chr01	-	143430618	143446355	CTAC	exon	hsa_circ_0104022	9e-106	394	NA	NA	NA
Chr01_143432870_143446355	Pig.02250	MYO1E-201	unconventional myosin-Ie isoform X1 [Sus scrofa]	Chr01	-	143432870	143446355	CTAC	exon	hsa_circ_0104022	8e-106	394	NA	NA	NA
Chr01_143443631_143451325	Pig.02250	MYO1E-201	unconventional myosin-Ie isoform X1 [Sus scrofa]	Chr01	-	143443631	143451325	CTAC	exon	hsa_circ_0104022	9e-128	466	NA	NA	NA
Chr01_143445862_143451325	Pig.02250	MYO1E-201	unconventional myosin-Ie isoform X1 [Sus scrofa]	Chr01	-	143445862	143451325	CTAC	exon	hsa_circ_0104022	6e-128	466	NA	NA	NA
Chr01_143457828_143491291	Pig.02250	MYO1E-201	unconventional myosin-Ie isoform X1 [Sus scrofa]	Chr01	-	143457828	143491291	CTAC	exon	hsa_circ_0035526	8e-164	588	NA	NA	NA
Chr01_143464488_143485275	Pig.02250	MYO1E-201	unconventional myosin-Ie isoform X1 [Sus scrofa]	Chr01	-	143464488	143485275	CTAC	exon	hsa_circ_0104027	1e-125	460	NA	NA	NA
Chr01_143472170_143496570	Pig.02250	MYO1E-201	unconventional myosin-Ie isoform X1 [Sus scrofa]	Chr01	-	143472170	143496570	CTAC	exon	hsa_circ_0035526	6e-164	588	NA	NA	NA
Chr01_143475197_143481128	Pig.02250	MYO1E-201	unconventional myosin-Ie isoform X1 [Sus scrofa]	Chr01	-	143475197	143481128	CTAC	exon	hsa_circ_0104027	3e-126	460	NA	NA	NA
Chr01_143478023_143505975	Pig.02250	MYO1E-201	unconventional myosin-Ie isoform X1 [Sus scrofa]	Chr01	-	143478023	143505975	CTAC	exon	hsa_circ_0035530	0	741	NA	NA	NA
Chr01_143480664_143493036	Pig.02250	MYO1E-201	unconventional myosin-Ie isoform X1 [Sus scrofa]	Chr01	-	143480664	143493036	CTAC	exon	hsa_circ_0035526	3e-164	588	NA	NA	NA
Chr01_143491159_143505975	Pig.02250	MYO1E-201	unconventional myosin-Ie isoform X1 [Sus scrofa]	Chr01	-	143491159	143505975	CTAC	exon	hsa_circ_0035530	0	741	NA	NA	NA
Chr01_143501733_143505975	Pig.02250	MYO1E-201	unconventional myosin-Ie isoform X1 [Sus scrofa]	Chr01	-	143501733	143505975	CTAC	exon	hsa_circ_0035532	0	702	NA	NA	NA
Chr01_143501733_143522711	Pig.02250	MYO1E-201	unconventional myosin-Ie isoform X1 [Sus scrofa]	Chr01	-	143501733	143522711	CTAC	exon	hsa_circ_0035532	0	702	NA	NA	NA
Chr01_143522617_143534591	Pig.02250	MYO1E-201	unconventional myosin-Ie isoform X1 [Sus scrofa]	Chr01	-	143522617	143534591	CTAC	exon	hsa_circ_0035530	0	808	NA	NA	NA
Chr01_14363357_14386267				Chr01	-	14363357	14386267	CTAC	intergenic_region	hsa_circ_0137475	0	758	mmu_circ_0011638	6e-94	351
Chr01_14365828_14386267				Chr01	-	14365828	14386267	CTAC	intergenic_region	hsa_circ_0137475	0	758	NA	NA	NA
Chr01_143705122_143706437				Chr01	+	143705122	143706437	GTAG	intergenic_region	hsa_circ_0104030	1e-114	420	NA	NA	NA
Chr01_143705122_143727782				Chr01	+	143705122	143727782	GTAG	intergenic_region	hsa_circ_0104030	0	867	NA	NA	NA
Chr01_143727664_143744502	Pig.02249	FAM81A-201	protein FAM81A isoform X1 [Sus scrofa]	Chr01	+	143727664	143744502	GTAG	exon	hsa_circ_0104032	4e-169	604	NA	NA	NA
Chr01_143742459_143744502	Pig.02249	FAM81A-201	protein FAM81A isoform X1 [Sus scrofa]	Chr01	+	143742459	143744502	GTAG	exon	hsa_circ_0104032	5e-170	604	NA	NA	NA
Chr01_14380624_14381933	Pig.03877	TDRD1-201	tudor domain-containing protein 7 isoform X2 [Sus scrofa]	Chr01	-	14380624	14381933	CTAC	exon	hsa_circ_0137475	4e-159	568	NA	NA	NA
Chr01_14380624_14386267				Chr01	-	14380624	14386267	CTAC	intergenic_region	hsa_circ_0137475	0	758	NA	NA	NA
Chr01_143915496_143916951				Chr01	-	143915496	143916951	CTAC	intergenic_region	hsa_circ_0035533	9e-47	195	NA	NA	NA
Chr01_143945310_143951902	Pig.02246	BNIP2-201	BCL2/adenovirus E1B 19 kDa protein-interacting protein 2 [Sus scrofa]	Chr01	-	143945310	143951902	CTAC	exon	hsa_circ_0104035	2e-109	405	mmu_circ_0015835	4e-21	108
Chr01_143946359_143955737	Pig.02246	BNIP2-201	BCL2/adenovirus E1B 19 kDa protein-interacting protein 2 [Sus scrofa]	Chr01	-	143946359	143955737	CTAC	exon	hsa_circ_0104035	0	1066	NA	NA	NA
Chr01_143951726_143955737	Pig.02246	BNIP2-201	BCL2/adenovirus E1B 19 kDa protein-interacting protein 2 [Sus scrofa]	Chr01	-	143951726	143955737	CTAC	exon	hsa_circ_0104036	0	1053	NA	NA	NA
Chr01_144670394_144675792	Pig.02243	ANXA2-201	annexin A2 isoform X1 [Sus scrofa]	Chr01	-	144670394	144675792	CTAC	exon	hsa_circ_0035553	5e-134	486	mmu_circ_0015831	7e-38	163
Chr01_144671525_144679769	Pig.02243	ANXA2-201	annexin A2 isoform X1 [Sus scrofa]	Chr01	-	144671525	144679769	CTAC	intron	hsa_circ_0035557	0	1568	mmu_circ_0015831	2e-124	451
Chr01_144671525_144701612				Chr01	-	144671525	144701612	CTAC	intergenic_region	hsa_circ_0035557	0	1568	mmu_circ_0015831	7e-124	451
Chr01_144674664_144675745	Pig.02243	ANXA2-201	annexin A2 isoform X1 [Sus scrofa]	Chr01	-	144674664	144675745	CTAC	intron	hsa_circ_0035555	1e-44	187	NA	NA	NA
Chr01_144679737_144683670	Pig.02243	ANXA2-201	annexin A2 isoform X1 [Sus scrofa]	Chr01	-	144679737	144683670	CTAC	exon	hsa_circ_0035560	3e-125	457	NA	NA	NA
Chr01_144679737_144697933	Pig.02243	ANXA2-201	annexin A2 isoform X1 [Sus scrofa]	Chr01	-	144679737	144697933	CTAC	exon	hsa_circ_0035562	0	1088	NA	NA	NA
Chr01_144679737_144701612				Chr01	-	144679737	144701612	CTAC	intergenic_region	hsa_circ_0035562	0	1088	NA	NA	NA
Chr01_144679778_144697889	Pig.02243	ANXA2-201	annexin A2 isoform X1 [Sus scrofa]	Chr01	+	144679778	144697889	GTAG	intron	hsa_circ_0035562	0	1088	NA	NA	NA
Chr01_144751256_144763725	Pig.02242	ICE2-203	little elongation complex subunit 2 isoform X1 [Sus scrofa]	Chr01	-	144751256	144763725	CTAC	intron	hsa_circ_0035570	4e-54	222	NA	NA	NA
Chr01_144773889_144792052	Pig.02242	ICE2-203	little elongation complex subunit 2 isoform X1 [Sus scrofa]	Chr01	-	144773889	144792052	CTAC	exon	hsa_circ_0104038	0	1616	mmu_circ_0015830	4e-55	222
Chr01_144773889_144811215				Chr01	-	144773889	144811215	CTAC	intergenic_region	hsa_circ_0104038	0	1616	mmu_circ_0015829	0	652
Chr01_144830677_144837028	Pig.02241	RORA-201	Nuclear receptor ROR-alpha [Myotis brandtii]	Chr01	-	144830677	144837028	CTAC	exon	hsa_circ_0104042	0	715	NA	NA	NA
Chr01_144834140_144837028	Pig.02241	RORA-201	Nuclear receptor ROR-alpha [Myotis brandtii]	Chr01	-	144834140	144837028	CTAC	exon	hsa_circ_0104042	3e-168	599	NA	NA	NA
Chr01_144843933_144847097	Pig.02241	RORA-201	Nuclear receptor ROR-alpha [Myotis brandtii]	Chr01	-	144843933	144847097	CTAC	exon	hsa_circ_0104040	0	809	NA	NA	NA
Chr01_14488906_14510074				Chr01	-	14488906	14510074	CTAC	intergenic_region	hsa_circ_0087655	4e-115	425	NA	NA	NA
Chr01_14490676_14501425	Pig.03880	Stra6l	stimulated by retinoic acid gene 6 protein-like [Sus scrofa]	Chr01	-	14490676	14501425	CTAC	exon	hsa_circ_0087655	2e-115	425	NA	NA	NA
Chr01_14490676_14505533	Pig.03880	Stra6l	stimulated by retinoic acid gene 6 protein-like [Sus scrofa]	Chr01	-	14490676	14505533	CTAC	exon	hsa_circ_0087655	3e-115	425	NA	NA	NA
Chr01_14496308_14501425	Pig.03880	Stra6l	stimulated by retinoic acid gene 6 protein-like [Sus scrofa]	Chr01	-	14496308	14501425	CTAC	exon	hsa_circ_0087655	1e-115	425	NA	NA	NA
Chr01_14499581_14505533	Pig.03880	Stra6l	stimulated by retinoic acid gene 6 protein-like [Sus scrofa]	Chr01	-	14499581	14505533	CTAC	exon	hsa_circ_0087655	1e-105	392	NA	NA	NA
Chr01_145012774_145045693				Chr01	-	145012774	145045693	CTAC	intergenic_region	hsa_circ_0124338	1e-22	119	NA	NA	NA
Chr01_145012774_145052209				Chr01	-	145012774	145052209	CTAC	intergenic_region	hsa_circ_0124338	2e-22	119	NA	NA	NA
Chr01_145014298_145045693				Chr01	-	145014298	145045693	CTAC	intergenic_region	hsa_circ_0124338	1e-22	119	NA	NA	NA
Chr01_14505405_14511595	Pig.03880	Stra6l	stimulated by retinoic acid gene 6 protein-like [Sus scrofa]	Chr01	-	14505405	14511595	CTAC	exon	hsa_circ_0138777	4e-56	228	NA	NA	NA
Chr01_14510262_14521460	Pig.03880	Stra6l	stimulated by retinoic acid gene 6 protein-like [Sus scrofa]	Chr01	-	14510262	14521460	CTAC	exon	hsa_circ_0138776	8e-115	424	NA	NA	NA
Chr01_14516578_14521460	Pig.03880	Stra6l	stimulated by retinoic acid gene 6 protein-like [Sus scrofa]	Chr01	-	14516578	14521460	CTAC	exon	hsa_circ_0138776	8e-62	246	NA	NA	NA
Chr01_145300084_145393957				Chr01	-	145300084	145393957	CTAC	intergenic_region	hsa_circ_0104048	0	1439	NA	NA	NA
Chr01_145300084_145395761				Chr01	-	145300084	145395761	CTAC	intergenic_region	hsa_circ_0104048	0	1439	NA	NA	NA
Chr01_145383879_145400285	MSTRG.2091			Chr01	-	145383879	145400285	CTAC	intron	hsa_circ_0104055	0	1402	NA	NA	NA
Chr01_145390971_145400285	MSTRG.2091			Chr01	-	145390971	145400285	CTAC	intron	hsa_circ_0104055	3e-79	305	NA	NA	NA
Chr01_145393335_145393957	MSTRG.2091			Chr01	-	145393335	145393957	CTAC	intron	hsa_circ_0104055	1e-57	230	NA	NA	NA
Chr01_145393335_145395761	MSTRG.2091			Chr01	-	145393335	145395761	CTAC	intron	hsa_circ_0104055	4e-57	230	NA	NA	NA
Chr01_145393335_145400282	MSTRG.2091			Chr01	-	145393335	145400282	CTAC	intron	hsa_circ_0104055	1e-56	230	NA	NA	NA
Chr01_145393335_145400285	MSTRG.2091			Chr01	-	145393335	145400285	CTAC	intron	hsa_circ_0104055	1e-56	230	NA	NA	NA
Chr01_145393335_145403359	MSTRG.2091			Chr01	-	145393335	145403359	CTAC	intron	hsa_circ_0104055	2e-56	230	NA	NA	NA
Chr01_145393335_145427243	MSTRG.2091			Chr01	-	145393335	145427243	CTAC	intron	hsa_circ_0104055	0	1301	NA	NA	NA
Chr01_145393335_145427285	MSTRG.2091			Chr01	-	145393335	145427285	CTAC	intron	hsa_circ_0104055	0	1301	NA	NA	NA
Chr01_146196945_146205259	Pig.02237	VPS13C-201	vacuolar protein sorting-associated protein 13C isoform X2 [Sus scrofa]	Chr01	-	146196945	146205259	CTAC	exon	hsa_circ_0131922	5e-06	62.1	NA	NA	NA
Chr01_146205171_146213649	Pig.02237	VPS13C-201	vacuolar protein sorting-associated protein 13C isoform X2 [Sus scrofa]	Chr01	-	146205171	146213649	CTAC	exon	hsa_circ_0035576	5e-71	278	NA	NA	NA
Chr01_146210679_146216523	Pig.02237	VPS13C-201	vacuolar protein sorting-associated protein 13C isoform X2 [Sus scrofa]	Chr01	-	146210679	146216523	CTAC	exon	hsa_circ_0035576	2e-119	438	NA	NA	NA
Chr01_146215528_146249597	Pig.02237	VPS13C-201	vacuolar protein sorting-associated protein 13C isoform X2 [Sus scrofa]	Chr01	-	146215528	146249597	CTAC	exon	hsa_circ_0035578	0	1387	mmu_circ_0015822	1e-101	377
Chr01_146224550_146225984	Pig.02237	VPS13C-201	vacuolar protein sorting-associated protein 13C isoform X2 [Sus scrofa]	Chr01	-	146224550	146225984	CTAC	exon	hsa_circ_0104063	3e-86	326	mmu_circ_0015823	2e-33	147
Chr01_146224550_146227415	Pig.02237	VPS13C-201	vacuolar protein sorting-associated protein 13C isoform X2 [Sus scrofa]	Chr01	-	146224550	146227415	CTAC	exon	hsa_circ_0104063	6e-86	326	mmu_circ_0015823	4e-33	147
Chr01_146234514_146237229	Pig.02237	VPS13C-201	vacuolar protein sorting-associated protein 13C isoform X2 [Sus scrofa]	Chr01	-	146234514	146237229	CTAC	exon	hsa_circ_0104065	7e-95	355	NA	NA	NA
Chr01_146237101_146251691	Pig.02237	VPS13C-201	vacuolar protein sorting-associated protein 13C isoform X2 [Sus scrofa]	Chr01	-	146237101	146251691	CTAC	exon	hsa_circ_0104067	0	1022	mmu_circ_0015822	6e-102	377
Chr01_146242962_146251691	Pig.02237	VPS13C-201	vacuolar protein sorting-associated protein 13C isoform X2 [Sus scrofa]	Chr01	-	146242962	146251691	CTAC	exon	hsa_circ_0104067	0	1022	mmu_circ_0015822	2e-100	372
Chr01_146250002_146251691	Pig.02237	VPS13C-201	vacuolar protein sorting-associated protein 13C isoform X2 [Sus scrofa]	Chr01	-	146250002	146251691	CTAC	exon	hsa_circ_0104067	3e-137	496	NA	NA	NA
Chr01_146251599_146256340	Pig.02237	VPS13C-201	vacuolar protein sorting-associated protein 13C isoform X2 [Sus scrofa]	Chr01	-	146251599	146256340	CTAC	exon	hsa_circ_0104067	0	662	NA	NA	NA
Chr01_146251599_146258167	Pig.02237	VPS13C-201	vacuolar protein sorting-associated protein 13C isoform X2 [Sus scrofa]	Chr01	-	146251599	146258167	CTAC	exon	hsa_circ_0104067	0	662	NA	NA	NA
Chr01_146251599_146260917	Pig.02237	VPS13C-201	vacuolar protein sorting-associated protein 13C isoform X2 [Sus scrofa]	Chr01	-	146251599	146260917	CTAC	exon	hsa_circ_0104067	0	662	NA	NA	NA
Chr01_146254282_146256340	Pig.02237	VPS13C-201	vacuolar protein sorting-associated protein 13C isoform X2 [Sus scrofa]	Chr01	-	146254282	146256340	CTAC	exon	hsa_circ_0104069	2e-109	403	NA	NA	NA
Chr01_146254282_146260917	Pig.02237	VPS13C-201	vacuolar protein sorting-associated protein 13C isoform X2 [Sus scrofa]	Chr01	-	146254282	146260917	CTAC	exon	hsa_circ_0104069	8e-133	483	NA	NA	NA
Chr01_146254282_146267318	Pig.02237	VPS13C-201	vacuolar protein sorting-associated protein 13C isoform X2 [Sus scrofa]	Chr01	-	146254282	146267318	CTAC	exon	hsa_circ_0104067	0	856	NA	NA	NA
Chr01_146254282_146324683	Pig.02237	VPS13C-201	vacuolar protein sorting-associated protein 13C isoform X2 [Sus scrofa]	Chr01	-	146254282	146324683	CTAC	exon	hsa_circ_0104073	0	1223	mmu_circ_0015821	7e-53	217
Chr01_146256093_146265939	Pig.02237	VPS13C-201	vacuolar protein sorting-associated protein 13C isoform X2 [Sus scrofa]	Chr01	-	146256093	146265939	CTAC	exon	hsa_circ_0104070	6e-116	427	NA	NA	NA
Chr01_146257998_146265939	Pig.02237	VPS13C-201	vacuolar protein sorting-associated protein 13C isoform X2 [Sus scrofa]	Chr01	-	146257998	146265939	CTAC	exon	hsa_circ_0104070	4e-102	381	NA	NA	NA
Chr01_146260805_146265939	Pig.02237	VPS13C-201	vacuolar protein sorting-associated protein 13C isoform X2 [Sus scrofa]	Chr01	-	146260805	146265939	CTAC	exon	hsa_circ_0104067	7e-63	250	NA	NA	NA
Chr01_146267017_146271346	Pig.02237	VPS13C-201	vacuolar protein sorting-associated protein 13C isoform X2 [Sus scrofa]	Chr01	-	146267017	146271346	CTAC	exon	hsa_circ_0104067	7e-127	462	NA	NA	NA
Chr01_146269043_146271346	Pig.02237	VPS13C-201	vacuolar protein sorting-associated protein 13C isoform X2 [Sus scrofa]	Chr01	-	146269043	146271346	CTAC	exon	hsa_circ_0104067	2e-74	287	NA	NA	NA
Chr01_146269043_146273980	Pig.02237	VPS13C-201	vacuolar protein sorting-associated protein 13C isoform X2 [Sus scrofa]	Chr01	-	146269043	146273980	CTAC	exon	hsa_circ_0104067	3e-96	361	NA	NA	NA
Chr01_146271230_146282630	Pig.02237	VPS13C-201	vacuolar protein sorting-associated protein 13C isoform X2 [Sus scrofa]	Chr01	-	146271230	146282630	CTAC	exon	hsa_circ_0104071	6e-121	444	NA	NA	NA
Chr01_146271230_146329661	Pig.02237	VPS13C-201	vacuolar protein sorting-associated protein 13C isoform X2 [Sus scrofa]	Chr01	-	146271230	146329661	CTAC	exon	hsa_circ_0104073	0	1223	mmu_circ_0015821	6e-53	217
Chr01_146273824_146282630	Pig.02237	VPS13C-201	vacuolar protein sorting-associated protein 13C isoform X2 [Sus scrofa]	Chr01	-	146273824	146282630	CTAC	exon	hsa_circ_0104071	5e-121	444	NA	NA	NA
Chr01_146284054_146287373	Pig.02237	VPS13C-201	vacuolar protein sorting-associated protein 13C isoform X2 [Sus scrofa]	Chr01	-	146284054	146287373	CTAC	exon	hsa_circ_0104073	0	869	NA	NA	NA
Chr01_146284054_146315588	Pig.02237	VPS13C-201	vacuolar protein sorting-associated protein 13C isoform X2 [Sus scrofa]	Chr01	-	146284054	146315588	CTAC	exon	hsa_circ_0104073	0	1223	mmu_circ_0015821	3e-53	217
Chr01_146286404_146287682	Pig.02237	VPS13C-201	vacuolar protein sorting-associated protein 13C isoform X2 [Sus scrofa]	Chr01	-	146286404	146287682	CTAC	intron	hsa_circ_0104074	0	1062	NA	NA	NA
Chr01_146291937_146307897	Pig.02237	VPS13C-201	vacuolar protein sorting-associated protein 13C isoform X2 [Sus scrofa]	Chr01	-	146291937	146307897	CTAC	exon	hsa_circ_0104073	1e-143	520	mmu_circ_0015821	5e-48	198
Chr01_146291937_146315588	Pig.02237	VPS13C-201	vacuolar protein sorting-associated protein 13C isoform X2 [Sus scrofa]	Chr01	-	146291937	146315588	CTAC	exon	hsa_circ_0104076	2e-143	520	mmu_circ_0015821	2e-53	217
Chr01_146291937_146329661	Pig.02237	VPS13C-201	vacuolar protein sorting-associated protein 13C isoform X2 [Sus scrofa]	Chr01	-	146291937	146329661	CTAC	exon	hsa_circ_0104085	0	721	mmu_circ_0015821	4e-53	217
Chr01_146299308_146315588	Pig.02237	VPS13C-201	vacuolar protein sorting-associated protein 13C isoform X2 [Sus scrofa]	Chr01	-	146299308	146315588	CTAC	exon	hsa_circ_0104076	1e-143	520	mmu_circ_0015821	2e-53	217
Chr01_146299308_146324683	Pig.02237	VPS13C-201	vacuolar protein sorting-associated protein 13C isoform X2 [Sus scrofa]	Chr01	-	146299308	146324683	CTAC	exon	hsa_circ_0104085	3e-147	532	mmu_circ_0015821	2e-53	217
Chr01_146299308_146329661	Pig.02237	VPS13C-201	vacuolar protein sorting-associated protein 13C isoform X2 [Sus scrofa]	Chr01	-	146299308	146329661	CTAC	exon	hsa_circ_0104085	0	721	mmu_circ_0015821	3e-53	217
Chr01_146304266_146321521	Pig.02237	VPS13C-201	vacuolar protein sorting-associated protein 13C isoform X2 [Sus scrofa]	Chr01	-	146304266	146321521	CTAC	exon	hsa_circ_0104085	1e-134	490	mmu_circ_0015821	2e-53	217
Chr01_146307761_146324683	Pig.02237	VPS13C-201	vacuolar protein sorting-associated protein 13C isoform X2 [Sus scrofa]	Chr01	-	146307761	146324683	CTAC	exon	hsa_circ_0104085	2e-147	532	mmu_circ_0015821	1e-50	207
Chr01_146309006_146314897	Pig.02237	VPS13C-201	vacuolar protein sorting-associated protein 13C isoform X2 [Sus scrofa]	Chr01	-	146309006	146314897	CTAC	exon	hsa_circ_0104078	2e-58	235	NA	NA	NA
Chr01_146309006_146329661	Pig.02237	VPS13C-201	vacuolar protein sorting-associated protein 13C isoform X2 [Sus scrofa]	Chr01	-	146309006	146329661	CTAC	exon	hsa_circ_0104085	0	721	mmu_circ_0015821	1e-50	207
Chr01_146312184_146329661	Pig.02237	VPS13C-201	vacuolar protein sorting-associated protein 13C isoform X2 [Sus scrofa]	Chr01	-	146312184	146329661	CTAC	exon	hsa_circ_0104085	0	721	mmu_circ_0015821	1e-50	207
Chr01_146313529_146315588	Pig.02237	VPS13C-201	vacuolar protein sorting-associated protein 13C isoform X2 [Sus scrofa]	Chr01	-	146313529	146315588	CTAC	exon	hsa_circ_0104078	6e-55	222	NA	NA	NA
Chr01_146314803_146329661	Pig.02237	VPS13C-201	vacuolar protein sorting-associated protein 13C isoform X2 [Sus scrofa]	Chr01	-	146314803	146329661	CTAC	exon	hsa_circ_0104085	0	721	mmu_circ_0015821	8e-51	207
Chr01_146320093_146322161	Pig.02237	VPS13C-201	vacuolar protein sorting-associated protein 13C isoform X2 [Sus scrofa]	Chr01	-	146320093	146322161	CTAC	exon	hsa_circ_0104085	2e-148	532	mmu_circ_0015821	1e-51	207
Chr01_146320093_146329661	Pig.02237	VPS13C-201	vacuolar protein sorting-associated protein 13C isoform X2 [Sus scrofa]	Chr01	-	146320093	146329661	CTAC	exon	hsa_circ_0104085	0	721	mmu_circ_0015821	5e-51	207
Chr01_146324556_146329661	Pig.02237	VPS13C-201	vacuolar protein sorting-associated protein 13C isoform X2 [Sus scrofa]	Chr01	-	146324556	146329661	CTAC	exon	hsa_circ_0104088	0	721	mmu_circ_0015821	4e-45	187
Chr01_146324556_146333526	Pig.02237	VPS13C-201	vacuolar protein sorting-associated protein 13C isoform X2 [Sus scrofa]	Chr01	-	146324556	146333526	CTAC	exon	hsa_circ_0104088	0	745	mmu_circ_0015821	7e-45	187
Chr01_146327504_146329661	Pig.02237	VPS13C-201	vacuolar protein sorting-associated protein 13C isoform X2 [Sus scrofa]	Chr01	-	146327504	146329661	CTAC	exon	hsa_circ_0104088	0	721	NA	NA	NA
Chr01_146327504_146333526	Pig.02237	VPS13C-201	vacuolar protein sorting-associated protein 13C isoform X2 [Sus scrofa]	Chr01	-	146327504	146333526	CTAC	exon	hsa_circ_0104088	0	745	NA	NA	NA
Chr01_146327504_146352923	Pig.02237	VPS13C-201	vacuolar protein sorting-associated protein 13C isoform X2 [Sus scrofa]	Chr01	-	146327504	146352923	CTAC	exon	hsa_circ_0104089	0	1201	mmu_circ_0015819	1e-111	411
Chr01_146327504_146355323	Pig.02237	VPS13C-201	vacuolar protein sorting-associated protein 13C isoform X2 [Sus scrofa]	Chr01	-	146327504	146355323	CTAC	exon	hsa_circ_0104089	0	1201	mmu_circ_0015819	1e-111	411
Chr01_146337091_146355323	Pig.02237	VPS13C-201	vacuolar protein sorting-associated protein 13C isoform X2 [Sus scrofa]	Chr01	-	146337091	146355323	CTAC	exon	hsa_circ_0104090	0	1110	mmu_circ_0015819	1e-104	387
Chr01_146347024_146352923	Pig.02237	VPS13C-201	vacuolar protein sorting-associated protein 13C isoform X2 [Sus scrofa]	Chr01	-	146347024	146352923	CTAC	exon	hsa_circ_0104088	7e-88	333	mmu_circ_0015819	1e-35	156
Chr01_146347024_146355323	Pig.02237	VPS13C-201	vacuolar protein sorting-associated protein 13C isoform X2 [Sus scrofa]	Chr01	-	146347024	146355323	CTAC	exon	hsa_circ_0104088	1e-87	333	mmu_circ_0015819	2e-35	156
Chr01_146778623_146813183				Chr01	+	146778623	146813183	GTAG	intergenic_region	hsa_circ_0090583	6e-61	246	mmu_circ_0009035	1e-32	148
Chr01_146822823_146823408				Chr01	+	146822823	146823408	GTAG	intergenic_region	hsa_circ_0104093	9e-78	296	NA	NA	NA
Chr01_146822823_146831946				Chr01	+	146822823	146831946	GTAG	intergenic_region	hsa_circ_0104093	2e-76	296	NA	NA	NA
Chr01_146822823_146897735				Chr01	+	146822823	146897735	GTAG	intergenic_region	hsa_circ_0104094	0	1144	mmu_circ_0015817	2e-54	222
Chr01_146823336_146897735				Chr01	+	146823336	146897735	GTAG	intergenic_region	hsa_circ_0104094	0	1144	mmu_circ_0015817	2e-54	222
Chr01_146888492_146897735				Chr01	+	146888492	146897735	GTAG	intergenic_region	hsa_circ_0104097	5e-86	327	mmu_circ_0015817	2e-55	222
Chr01_146888492_146914509				Chr01	+	146888492	146914509	GTAG	intergenic_region	hsa_circ_0104097	0	645	mmu_circ_0015817	5e-55	222
Chr01_146891103_146893864	Pig.02233	TLN2-202	talin-2 isoform X1 [Sus scrofa]	Chr01	+	146891103	146893864	GTAG	exon	hsa_circ_0104096	2e-60	241	mmu_circ_0015817	4e-52	209
Chr01_146895876_146914509	Pig.02233	TLN2-202	talin-2 isoform X1 [Sus scrofa]	Chr01	+	146895876	146914509	GTAG	exon	hsa_circ_0104097	0	645	mmu_circ_0015816	3e-51	209
Chr01_146895876_146927644	Pig.02233	TLN2-202	talin-2 isoform X1 [Sus scrofa]	Chr01	+	146895876	146927644	GTAG	exon	hsa_circ_0104097	0	645	mmu_circ_0015816	5e-51	209
Chr01_146895876_146933405	Pig.02233	TLN2-202	talin-2 isoform X1 [Sus scrofa]	Chr01	+	146895876	146933405	GTAG	exon	hsa_circ_0104097	0	645	mmu_circ_0015816	6e-51	209
Chr01_146913311_146927644	Pig.02233	TLN2-202	talin-2 isoform X1 [Sus scrofa]	Chr01	+	146913311	146927644	GTAG	exon	hsa_circ_0104097	4e-139	505	mmu_circ_0015816	2e-47	196
Chr01_146965384_146996708	Pig.02233	TLN2-202	talin-2 isoform X1 [Sus scrofa]	Chr01	+	146965384	146996708	GTAG	exon	hsa_circ_0035600	0	845	NA	NA	NA
Chr01_147004337_147005712	Pig.02233	TLN2-202	talin-2 isoform X1 [Sus scrofa]	Chr01	+	147004337	147005712	GTAG	exon	hsa_circ_0035613	6e-83	315	NA	NA	NA
Chr01_147004337_147007178	Pig.02233	TLN2-202	talin-2 isoform X1 [Sus scrofa]	Chr01	+	147004337	147007178	GTAG	exon	hsa_circ_0035613	2e-96	361	NA	NA	NA
Chr01_147004337_147009677	Pig.02233	TLN2-202	talin-2 isoform X1 [Sus scrofa]	Chr01	+	147004337	147009677	GTAG	exon	hsa_circ_0035613	3e-96	361	NA	NA	NA
Chr01_147004337_147015150	Pig.02233	TLN2-202	talin-2 isoform X1 [Sus scrofa]	Chr01	+	147004337	147015150	GTAG	exon	hsa_circ_0035613	6e-96	361	NA	NA	NA
Chr01_147004337_147024620	Pig.02233	TLN2-202	talin-2 isoform X1 [Sus scrofa]	Chr01	+	147004337	147024620	GTAG	exon	hsa_circ_0035613	1e-95	361	NA	NA	NA
Chr01_147014980_147029321	Pig.02233	TLN2-202	talin-2 isoform X1 [Sus scrofa]	Chr01	+	147014980	147029321	GTAG	exon	hsa_circ_0035613	2e-46	196	NA	NA	NA
Chr01_147014980_147056525	Pig.02233	TLN2-202	talin-2 isoform X1 [Sus scrofa]	Chr01	+	147014980	147056525	GTAG	exon	hsa_circ_0035613	0	817	mmu_circ_0013488	2e-07	65.8
Chr01_147039702_147056525	Pig.02233	TLN2-202	talin-2 isoform X1 [Sus scrofa]	Chr01	+	147039702	147056525	GTAG	exon	hsa_circ_0123026	2e-117	433	mmu_circ_0013488	6e-08	65.8
Chr01_147039702_147069931	Pig.02233	TLN2-202	talin-2 isoform X1 [Sus scrofa]	Chr01	+	147039702	147069931	GTAG	exon	hsa_circ_0123026	4e-117	433	mmu_circ_0013488	1e-07	65.8
Chr01_147045016_147056525	Pig.02233	TLN2-202	talin-2 isoform X1 [Sus scrofa]	Chr01	+	147045016	147056525	GTAG	exon	hsa_circ_0035610	8e-110	407	NA	NA	NA
Chr01_147045016_147069931	Pig.02233	TLN2-202	talin-2 isoform X1 [Sus scrofa]	Chr01	+	147045016	147069931	GTAG	exon	hsa_circ_0035610	2e-173	619	NA	NA	NA
Chr01_147046289_147069931	Pig.02233	TLN2-202	talin-2 isoform X1 [Sus scrofa]	Chr01	+	147046289	147069931	GTAG	exon	hsa_circ_0035610	2e-173	619	NA	NA	NA
Chr01_147052402_147052523	Pig.02233	TLN2-202	talin-2 isoform X1 [Sus scrofa]	Chr01	-	147052402	147052523	CTAC	intron	hsa_circ_0035613	6e-38	161	NA	NA	NA
Chr01_147068868_147069931	Pig.02233	TLN2-202	talin-2 isoform X1 [Sus scrofa]	Chr01	+	147068868	147069931	GTAG	exon	hsa_circ_0035610	2e-147	529	NA	NA	NA
Chr01_147283702_147302495	MSTRG.2113,Pig.02232			Chr01	+	147283702	147302495	GTAG	intron	hsa_circ_0035614	0	1906	mmu_circ_0015815	2e-32	147
Chr01_147283721_147297798	MSTRG.2113,Pig.02232			Chr01	+	147283721	147297798	GTAG	intron	hsa_circ_0035614	0	1906	NA	NA	NA
Chr01_147284809_147284934	MSTRG.2113,Pig.02232			Chr01	+	147284809	147284934	GTAG	exon	hsa_circ_0035615	5e-49	198	NA	NA	NA
Chr01_147284809_147301116	MSTRG.2113,Pig.02232			Chr01	+	147284809	147301116	GTAG	exon	hsa_circ_0035615	0	1496	mmu_circ_0015815	2e-32	147
Chr01_147297665_147301116	MSTRG.2113,Pig.02232			Chr01	+	147297665	147301116	GTAG	exon	hsa_circ_0035617	9e-105	388	mmu_circ_0015815	4e-33	147
Chr01_147297665_147302853	MSTRG.2113,Pig.02232			Chr01	+	147297665	147302853	GTAG	exon	hsa_circ_0035618	0	1736	mmu_circ_0015815	7e-33	147
Chr01_147297719_147299949	MSTRG.2113,Pig.02232			Chr01	+	147297719	147299949	GTAG	intron	hsa_circ_0035617	1e-26	128	mmu_circ_0015815	3e-33	147
Chr01_147297770_147302495	MSTRG.2113,Pig.02232			Chr01	+	147297770	147302495	GTAG	intron	hsa_circ_0035618	0	1642	mmu_circ_0015815	6e-33	147
Chr01_147297779_147301973	MSTRG.2113,Pig.02232			Chr01	+	147297779	147301973	GTAG	intron	hsa_circ_0035618	0	1339	mmu_circ_0015815	5e-33	147
Chr01_147299834_147302812	MSTRG.2113,Pig.02232			Chr01	+	147299834	147302812	GTAG	intron	hsa_circ_0035618	0	1670	mmu_circ_0015815	1e-32	145
Chr01_147299906_147301973	MSTRG.2113,Pig.02232			Chr01	+	147299906	147301973	GTAG	intron	hsa_circ_0035618	0	1339	NA	NA	NA
Chr01_147301046_147301973	MSTRG.2113,Pig.02232			Chr01	+	147301046	147301973	GTAG	exon	hsa_circ_0035619	0	1251	NA	NA	NA
Chr01_147301075_147301973	MSTRG.2113,Pig.02232			Chr01	+	147301075	147301973	GTAG	intron	hsa_circ_0035619	0	1203	NA	NA	NA
Chr01_147301079_147306553	MSTRG.2113,Pig.02232			Chr01	-	147301079	147306553	CTAC	intron	hsa_circ_0035619	0	1748	NA	NA	NA
Chr01_147302433_147302853	MSTRG.2113,Pig.02232			Chr01	+	147302433	147302853	GTAG	exon	hsa_circ_0035623	4e-45	187	NA	NA	NA
Chr01_147302433_147304379	MSTRG.2113			Chr01	+	147302433	147304379	GTAG	exon	hsa_circ_0035624	0	845	NA	NA	NA
Chr01_147302449_147302853	MSTRG.2113,Pig.02232			Chr01	+	147302449	147302853	GTAG	intron	hsa_circ_0035623	7e-38	163	NA	NA	NA
Chr01_147304303_147306570	MSTRG.2113,Pig.02232			Chr01	-	147304303	147306570	CTAC	intron	hsa_circ_0035624	5e-86	326	NA	NA	NA
Chr01_147304357_147306463	MSTRG.2113,Pig.02232			Chr01	-	147304357	147306463	CTAC	intron	hsa_circ_0035624	2e-30	141	NA	NA	NA
Chr01_147377841_147379871	Pig.02231	LACTB-201	serine beta-lactamase-like protein LACTB, mitochondrial precursor [Bos taurus]	Chr01	+	147377841	147379871	GTAG	exon	hsa_circ_0104103	2e-169	603	NA	NA	NA
Chr01_147528576_147558919				Chr01	+	147528576	147558919	GTAG	intergenic_region	hsa_circ_0035634	2e-65	261	NA	NA	NA
Chr01_147530280_147543868				Chr01	+	147530280	147543868	GTAG	intergenic_region	hsa_circ_0035634	8e-66	261	NA	NA	NA
Chr01_147821468_147825675	Pig.02228	USP3-203	ubiquitin carboxyl-terminal hydrolase 3 isoform X1 [Sus scrofa]	Chr01	+	147821468	147825675	GTAG	exon	hsa_circ_0104110	0	808	mmu_circ_0015810	1e-59	235
Chr01_147821468_147845299	Pig.02228	USP3-203	ubiquitin carboxyl-terminal hydrolase 3 isoform X1 [Sus scrofa]	Chr01	+	147821468	147845299	GTAG	exon	hsa_circ_0104115	0	1351	mmu_circ_0015810	2e-68	267
Chr01_147821468_147848845	Pig.02228	USP3-203	ubiquitin carboxyl-terminal hydrolase 3 isoform X1 [Sus scrofa]	Chr01	+	147821468	147848845	GTAG	exon	hsa_circ_0104115	0	1351	mmu_circ_0015811	2e-69	270
Chr01_147821468_147860683	Pig.02228	USP3-203	ubiquitin carboxyl-terminal hydrolase 3 isoform X1 [Sus scrofa]	Chr01	+	147821468	147860683	GTAG	exon	hsa_circ_0104115	0	1351	mmu_circ_0015811	3e-69	270
Chr01_147839845_147848845	Pig.02228	USP3-203	ubiquitin carboxyl-terminal hydrolase 3 isoform X1 [Sus scrofa]	Chr01	+	147839845	147848845	GTAG	exon	hsa_circ_0104117	6e-160	573	mmu_circ_0015811	6e-70	270
Chr01_147843799_147860683	Pig.02228	USP3-203	ubiquitin carboxyl-terminal hydrolase 3 isoform X1 [Sus scrofa]	Chr01	+	147843799	147860683	GTAG	exon	hsa_circ_0104117	3e-131	479	mmu_circ_0015811	1e-69	270
Chr01_147921937_147922943	Pig.02226	HERC1-201	probable E3 ubiquitin-protein ligase HERC1 isoform X1 [Sus scrofa]	Chr01	-	147921937	147922943	CTAC	exon	hsa_circ_0104129	1e-93	350	NA	NA	NA
Chr01_147933968_147940764	Pig.02226	HERC1-201	probable E3 ubiquitin-protein ligase HERC1 isoform X1 [Sus scrofa]	Chr01	-	147933968	147940764	CTAC	exon	hsa_circ_0104131	0	669	mmu_circ_0015808	8e-88	329
Chr01_147937469_147940764	Pig.02226	HERC1-201	probable E3 ubiquitin-protein ligase HERC1 isoform X1 [Sus scrofa]	Chr01	-	147937469	147940764	CTAC	exon	hsa_circ_0104131	0	669	mmu_circ_0015807	7e-51	206
Chr01_147937469_147943426	Pig.02226	HERC1-201	probable E3 ubiquitin-protein ligase HERC1 isoform X1 [Sus scrofa]	Chr01	-	147937469	147943426	CTAC	exon	hsa_circ_0104133	0	802	mmu_circ_0015807	1e-50	206
Chr01_147942822_147950193	Pig.02226	HERC1-201	probable E3 ubiquitin-protein ligase HERC1 isoform X1 [Sus scrofa]	Chr01	-	147942822	147950193	CTAC	exon	hsa_circ_0104138	0	1929	mmu_circ_0015806	1e-165	588
Chr01_147945758_147964769	Pig.02226	HERC1-201	probable E3 ubiquitin-protein ligase HERC1 isoform X1 [Sus scrofa]	Chr01	-	147945758	147964769	CTAC	exon	hsa_circ_0104138	0	2124	mmu_circ_0015806	0	697
Chr01_147947068_147950193	Pig.02226	HERC1-201	probable E3 ubiquitin-protein ligase HERC1 isoform X1 [Sus scrofa]	Chr01	-	147947068	147950193	CTAC	exon	hsa_circ_0104138	0	1929	mmu_circ_0015806	5e-166	588
Chr01_147947068_147951552	Pig.02226	HERC1-201	probable E3 ubiquitin-protein ligase HERC1 isoform X1 [Sus scrofa]	Chr01	-	147947068	147951552	CTAC	exon	hsa_circ_0104138	0	2124	mmu_circ_0015806	0	697
Chr01_147949994_147992394	Pig.02226	HERC1-201	probable E3 ubiquitin-protein ligase HERC1 isoform X1 [Sus scrofa]	Chr01	-	147949994	147992394	CTAC	intron	hsa_circ_0104146	0	1609	mmu_circ_0015804	0	1214
Chr01_147952867_147964769	Pig.02226	HERC1-201	probable E3 ubiquitin-protein ligase HERC1 isoform X1 [Sus scrofa]	Chr01	-	147952867	147964769	CTAC	exon	hsa_circ_0104143	0	874	mmu_circ_0015806	2e-85	322
Chr01_147979554_147979954	Pig.02226	HERC1-201	probable E3 ubiquitin-protein ligase HERC1 isoform X1 [Sus scrofa]	Chr01	-	147979554	147979954	CTAC	exon	hsa_circ_0104151	8e-77	292	mmu_circ_0015804	6e-68	259
Chr01_147979554_147982094	Pig.02226	HERC1-201	probable E3 ubiquitin-protein ligase HERC1 isoform X1 [Sus scrofa]	Chr01	-	147979554	147982094	CTAC	exon	hsa_circ_0104153	4e-92	346	mmu_circ_0015804	4e-67	259
Chr01_147990568_148008319	Pig.02226	HERC1-201	probable E3 ubiquitin-protein ligase HERC1 isoform X1 [Sus scrofa]	Chr01	-	147990568	148008319	CTAC	exon	hsa_circ_0104164	0	1594	mmu_circ_0015804	0	662
Chr01_147992126_148008319	Pig.02226	HERC1-201	probable E3 ubiquitin-protein ligase HERC1 isoform X1 [Sus scrofa]	Chr01	-	147992126	148008319	CTAC	exon	hsa_circ_0104164	0	1594	mmu_circ_0015804	0	641
Chr01_148000287_148008319	Pig.02226	HERC1-201	probable E3 ubiquitin-protein ligase HERC1 isoform X1 [Sus scrofa]	Chr01	-	148000287	148008319	CTAC	exon	hsa_circ_0104164	0	1594	mmu_circ_0015804	3e-177	627
Chr01_148004936_148008319	Pig.02226	HERC1-201	probable E3 ubiquitin-protein ligase HERC1 isoform X1 [Sus scrofa]	Chr01	-	148004936	148008319	CTAC	exon	hsa_circ_0104167	0	1504	mmu_circ_0015804	1e-177	627
Chr01_148004936_148021131	Pig.02226	HERC1-201	probable E3 ubiquitin-protein ligase HERC1 isoform X1 [Sus scrofa]	Chr01	-	148004936	148021131	CTAC	exon	hsa_circ_0104167	0	1504	mmu_circ_0015804	6e-177	627
Chr01_148017073_148023203	Pig.02226	HERC1-201	probable E3 ubiquitin-protein ligase HERC1 isoform X1 [Sus scrofa]	Chr01	-	148017073	148023203	CTAC	exon	hsa_circ_0104179	2e-177	630	NA	NA	NA
Chr01_148017073_148050985	Pig.02226	HERC1-201	probable E3 ubiquitin-protein ligase HERC1 isoform X1 [Sus scrofa]	Chr01	-	148017073	148050985	CTAC	exon	hsa_circ_0104193	0	699	NA	NA	NA
Chr01_148020940_148039243	Pig.02226	HERC1-201	probable E3 ubiquitin-protein ligase HERC1 isoform X1 [Sus scrofa]	Chr01	-	148020940	148039243	CTAC	exon	hsa_circ_0104193	0	699	NA	NA	NA
Chr01_148020940_148044980	Pig.02226	HERC1-201	probable E3 ubiquitin-protein ligase HERC1 isoform X1 [Sus scrofa]	Chr01	-	148020940	148044980	CTAC	exon	hsa_circ_0104193	0	699	NA	NA	NA
Chr01_148022791_148023203	Pig.02226	HERC1-201	probable E3 ubiquitin-protein ligase HERC1 isoform X1 [Sus scrofa]	Chr01	-	148022791	148023203	CTAC	exon	hsa_circ_0104181	1e-154	551	NA	NA	NA
Chr01_148033621_148039243	Pig.02226	HERC1-201	probable E3 ubiquitin-protein ligase HERC1 isoform X1 [Sus scrofa]	Chr01	-	148033621	148039243	CTAC	exon	hsa_circ_0104193	0	699	NA	NA	NA
Chr01_148033621_148050985	Pig.02226	HERC1-201	probable E3 ubiquitin-protein ligase HERC1 isoform X1 [Sus scrofa]	Chr01	-	148033621	148050985	CTAC	exon	hsa_circ_0104193	0	699	NA	NA	NA
Chr01_148035558_148035976	Pig.02226	HERC1-201	probable E3 ubiquitin-protein ligase HERC1 isoform X1 [Sus scrofa]	Chr01	-	148035558	148035976	CTAC	exon	hsa_circ_0104193	3e-161	573	NA	NA	NA
Chr01_148037651_148043290	Pig.02226	HERC1-201	probable E3 ubiquitin-protein ligase HERC1 isoform X1 [Sus scrofa]	Chr01	-	148037651	148043290	CTAC	exon	hsa_circ_0104194	6e-158	566	NA	NA	NA
Chr01_148050890_148059667				Chr01	-	148050890	148059667	CTAC	intergenic_region	hsa_circ_0104192	0	1639	NA	NA	NA
Chr01_148058712_148059667				Chr01	-	148058712	148059667	CTAC	intergenic_region	hsa_circ_0104192	0	1424	NA	NA	NA
Chr01_148192710_148202896	Pig.02225	DAPK2-201	death-associated protein kinase 2 [Sus scrofa]	Chr01	-	148192710	148202896	CTAC	exon	hsa_circ_0104196	1e-118	436	NA	NA	NA
Chr01_148340007_148350118	Pig.02224	CIAO2A-201	MIP18 family protein FAM96A isoform X1 [Sus scrofa]	Chr01	-	148340007	148350118	CTAC	exon	hsa_circ_0104198	6e-81	311	NA	NA	NA
Chr01_148342940_148350118	Pig.02224	CIAO2A-201	MIP18 family protein FAM96A isoform X1 [Sus scrofa]	Chr01	-	148342940	148350118	CTAC	exon	hsa_circ_0104198	4e-81	311	NA	NA	NA
Chr01_148349954_148350118	Pig.02224	CIAO2A-201	MIP18 family protein FAM96A isoform X1 [Sus scrofa]	Chr01	-	148349954	148350118	CTAC	exon	hsa_circ_0104198	6e-69	265	NA	NA	NA
Chr01_148376134_148381529	Pig.02223	SNX1	sorting nexin-1 [Sus scrofa]	Chr01	+	148376134	148381529	GTAG	exon	hsa_circ_0104200	3e-101	377	mmu_circ_0015802	7e-33	147
Chr01_148380290_148381529	Pig.02223	SNX1	sorting nexin-1 [Sus scrofa]	Chr01	+	148380290	148381529	GTAG	exon	hsa_circ_0104200	3e-91	342	NA	NA	NA
Chr01_148380290_148389084	Pig.02223	SNX1	sorting nexin-1 [Sus scrofa]	Chr01	+	148380290	148389084	GTAG	exon	hsa_circ_0104200	0	865	NA	NA	NA
Chr01_148447101_148463727	Pig.02220	CSNK1G1-202	casein kinase I isoform X2 [Sus scrofa]	Chr01	-	148447101	148463727	CTAC	intron	hsa_circ_0104208	7e-127	464	mmu_circ_0015800	7e-47	195
Chr01_148460330_148463727	Pig.02220	CSNK1G1-202	casein kinase I isoform X2 [Sus scrofa]	Chr01	-	148460330	148463727	CTAC	exon	hsa_circ_0104210	7e-96	359	mmu_circ_0015800	2e-47	195
Chr01_148460330_148468835	Pig.02220	CSNK1G1-202	casein kinase I isoform X2 [Sus scrofa]	Chr01	-	148460330	148468835	CTAC	exon	hsa_circ_0104212	0	697	mmu_circ_0015800	4e-47	195
Chr01_148460330_148470762	Pig.02220	CSNK1G1-202	casein kinase I isoform X2 [Sus scrofa]	Chr01	-	148460330	148470762	CTAC	exon	hsa_circ_0104212	0	767	mmu_circ_0015800	5e-47	195
Chr01_148503151_148544410				Chr01	-	148503151	148544410	CTAC	intergenic_region	hsa_circ_0019216	0	902	mmu_circ_0015799	2e-95	357
Chr01_148544010_148544410				Chr01	-	148544010	148544410	CTAC	intergenic_region	hsa_circ_0007949	1e-120	438	mmu_circ_0015799	7e-97	355
Chr01_148661024_148753298				Chr01	+	148661024	148753298	GTAG	intergenic_region	hsa_circ_0104218	0	979	mmu_circ_0001797	5e-135	490
Chr01_148666427_148680951	Pig.02218	TRIP4-201	activating signal cointegrator 1 isoform X1 [Sus scrofa]	Chr01	+	148666427	148680951	GTAG	exon	hsa_circ_0104218	6e-167	597	NA	NA	NA
Chr01_148666427_148691012	Pig.02218	TRIP4-201	activating signal cointegrator 1 isoform X1 [Sus scrofa]	Chr01	+	148666427	148691012	GTAG	exon	hsa_circ_0104218	1e-166	597	NA	NA	NA
Chr01_148668879_148677954	Pig.02218	TRIP4-201	activating signal cointegrator 1 isoform X1 [Sus scrofa]	Chr01	+	148668879	148677954	GTAG	exon	hsa_circ_0104218	4e-167	597	NA	NA	NA
Chr01_148668879_148692486	Pig.02218	TRIP4-201	activating signal cointegrator 1 isoform X1 [Sus scrofa]	Chr01	+	148668879	148692486	GTAG	exon	hsa_circ_0104218	1e-166	597	NA	NA	NA
Chr01_148674606_148677954	Pig.02218	TRIP4-201	activating signal cointegrator 1 isoform X1 [Sus scrofa]	Chr01	+	148674606	148677954	GTAG	exon	hsa_circ_0104218	7e-126	459	NA	NA	NA
Chr01_148674606_148680951	Pig.02218	TRIP4-201	activating signal cointegrator 1 isoform X1 [Sus scrofa]	Chr01	+	148674606	148680951	GTAG	exon	hsa_circ_0104218	1e-125	459	NA	NA	NA
Chr01_148677739_148692486	Pig.02218	TRIP4-201	activating signal cointegrator 1 isoform X1 [Sus scrofa]	Chr01	+	148677739	148692486	GTAG	exon	hsa_circ_0104219	3e-105	392	NA	NA	NA
Chr01_148677739_148753298				Chr01	+	148677739	148753298	GTAG	intergenic_region	hsa_circ_0104218	0	979	mmu_circ_0001797	4e-135	490
Chr01_148680825_148692486	Pig.02218	TRIP4-201	activating signal cointegrator 1 isoform X1 [Sus scrofa]	Chr01	+	148680825	148692486	GTAG	exon	hsa_circ_0104219	2e-105	392	NA	NA	NA
Chr01_148688597_148692486	Pig.02218	TRIP4-201	activating signal cointegrator 1 isoform X1 [Sus scrofa]	Chr01	+	148688597	148692486	GTAG	intron	hsa_circ_0104219	5e-88	333	NA	NA	NA
Chr01_148688597_148709581	Pig.02218	TRIP4-201	activating signal cointegrator 1 isoform X1 [Sus scrofa]	Chr01	+	148688597	148709581	GTAG	intron	hsa_circ_0104218	0	979	mmu_circ_0015798	1e-104	387
Chr01_148688641_148692486	Pig.02218	TRIP4-201	activating signal cointegrator 1 isoform X1 [Sus scrofa]	Chr01	+	148688641	148692486	GTAG	exon	hsa_circ_0104220	5e-83	316	NA	NA	NA
Chr01_148688641_148709581	Pig.02218	TRIP4-201	activating signal cointegrator 1 isoform X1 [Sus scrofa]	Chr01	+	148688641	148709581	GTAG	exon	hsa_circ_0104218	0	979	mmu_circ_0015798	1e-104	387
Chr01_148753004_148753298				Chr01	+	148753004	148753298	GTAG	intergenic_region	hsa_circ_0000615	1e-152	544	mmu_circ_0001797	5e-137	488
Chr01_148753004_148753877				Chr01	+	148753004	148753877	GTAG	intergenic_region	hsa_circ_0000615	0	1546	mmu_circ_0001797	0	1336
Chr01_148753004_148771394				Chr01	+	148753004	148771394	GTAG	intergenic_region	hsa_circ_0035837	0	2405	mmu_circ_0001796	0	1620
Chr01_148891163_148891388	Pig.02217	ZNF609-201	zinc finger protein 609 isoform X1 [Sus scrofa]	Chr01	+	148891163	148891388	GTAG	exon	hsa_circ_0104222	2e-89	333	mmu_circ_0001796	9e-79	294
Chr01_148891163_148910887	Pig.02217	ZNF609-201	zinc finger protein 609 isoform X1 [Sus scrofa]	Chr01	+	148891163	148910887	GTAG	intron	hsa_circ_0035838	0	898	mmu_circ_0009254	8e-87	327
Chr01_148952775_148956463	Pig.02217	ZNF609-201	zinc finger protein 609 isoform X1 [Sus scrofa]	Chr01	+	148952775	148956463	GTAG	exon	hsa_circ_0035840	0	3422	mmu_circ_0015797	0	2894
Chr01_148952775_148959937	Pig.02217	ZNF609-201	zinc finger protein 609 isoform X1 [Sus scrofa]	Chr01	+	148952775	148959937	GTAG	exon	hsa_circ_0035840	0	3485	mmu_circ_0015797	0	2907
Chr01_148954123_148956463	Pig.02217	ZNF609-201	zinc finger protein 609 isoform X1 [Sus scrofa]	Chr01	+	148954123	148956463	GTAG	exon	hsa_circ_0035841	0	3308	mmu_circ_0015797	0	2865
Chr01_149018081_149021109	Pig.02215	RBPMS2-201	RNA-binding protein with multiple splicing 2 isoform X1 [Sus scrofa]	Chr01	-	149018081	149021109	CTAC	exon	hsa_circ_0006187	2e-40	174	NA	NA	NA
Chr01_14910511_14980771	Pig.03883	SHB	SH2 domain-containing adapter protein B [Bos taurus]	Chr01	+	14910511	14980771	GTAG	exon	hsa_circ_0138767	2e-142	518	NA	NA	NA
Chr01_149138345_149165638				Chr01	+	149138345	149165638	GTAG	intergenic_region	hsa_circ_0130472	4e-27	134	NA	NA	NA
Chr01_149192165_149206066	Pig.02212	ANKDD1A-201	ankyrin repeat and death domain-containing protein 1A isoform X2 [Sus scrofa]	Chr01	+	149192165	149206066	GTAG	exon	hsa_circ_0110970	0	913	NA	NA	NA
Chr01_149208534_149272052				Chr01	+	149208534	149272052	GTAG	intergenic_region	hsa_circ_0135175	2e-137	501	mmu_circ_0012707	5e-44	187
Chr01_149274718_149278296	Pig.02211	SPG21-201	maspardin isoform X1 [Sus scrofa]	Chr01	-	149274718	149278296	CTAC	exon	hsa_circ_0104235	2e-102	381	NA	NA	NA
Chr01_149274718_149287474	Pig.02211	SPG21-201	maspardin isoform X1 [Sus scrofa]	Chr01	-	149274718	149287474	CTAC	exon	hsa_circ_0104235	6e-102	381	mmu_circ_0001902	2e-31	143
Chr01_149275662_149278296	Pig.02211	SPG21-201	maspardin isoform X1 [Sus scrofa]	Chr01	-	149275662	149278296	CTAC	exon	hsa_circ_0104235	2e-81	311	NA	NA	NA
Chr01_149275662_149280720	Pig.02211	SPG21-201	maspardin isoform X1 [Sus scrofa]	Chr01	-	149275662	149280720	CTAC	exon	hsa_circ_0104235	3e-81	311	NA	NA	NA
Chr01_149280640_149290336	Pig.02211	SPG21-201	maspardin isoform X1 [Sus scrofa]	Chr01	-	149280640	149290336	CTAC	intron	hsa_circ_0104234	4e-102	381	mmu_circ_0001902	2e-31	143
Chr01_149317006_149333398	Pig.02210	MTFMT-201	PREDICTED: LOW QUALITY PROTEIN: methionyl-tRNA formyltransferase, mitochondrial [Condylura cristata]	Chr01	-	149317006	149333398	CTAC	exon	hsa_circ_0104241	9e-96	361	NA	NA	NA
Chr01_149317006_149339391				Chr01	-	149317006	149339391	CTAC	intergenic_region	hsa_circ_0104241	1e-95	361	NA	NA	NA
Chr01_149379650_149382228	Pig.02209	NARS1	asparagine--tRNA ligase, cytoplasmic isoform X2 [Sus scrofa]	Chr01	+	149379650	149382228	GTAG	exon	hsa_circ_0108693	9e-64	252	NA	NA	NA
Chr01_149379650_149383270	Pig.02209	NARS1	asparagine--tRNA ligase, cytoplasmic isoform X2 [Sus scrofa]	Chr01	+	149379650	149383270	GTAG	exon	hsa_circ_0108693	1e-68	268	NA	NA	NA
Chr01_149379653_149383270	Pig.02209	NARS1	asparagine--tRNA ligase, cytoplasmic isoform X2 [Sus scrofa]	Chr01	+	149379653	149383270	GTAG	intron	hsa_circ_0108693	1e-68	268	NA	NA	NA
Chr01_149381791_149383270	Pig.02209	NARS1	asparagine--tRNA ligase, cytoplasmic isoform X2 [Sus scrofa]	Chr01	+	149381791	149383270	GTAG	exon	hsa_circ_0108693	5e-69	268	NA	NA	NA
Chr01_149381791_149393322				Chr01	+	149381791	149393322	GTAG	intergenic_region	hsa_circ_0047767	6e-171	610	NA	NA	NA
Chr01_149381989_149382168	Pig.02209	NARS1	asparagine--tRNA ligase, cytoplasmic isoform X2 [Sus scrofa]	Chr01	-	149381989	149382168	CTAC	intron	hsa_circ_0108693	4e-17	93.5	NA	NA	NA
Chr01_149384751_149388904	Pig.02209	NARS1	asparagine--tRNA ligase, cytoplasmic isoform X2 [Sus scrofa]	Chr01	+	149384751	149388904	GTAG	exon	hsa_circ_0047767	1e-163	584	NA	NA	NA
Chr01_149384751_149389278	Pig.02209	NARS1	asparagine--tRNA ligase, cytoplasmic isoform X2 [Sus scrofa]	Chr01	+	149384751	149389278	GTAG	exon	hsa_circ_0047767	2e-171	610	NA	NA	NA
Chr01_149386931_149388788	Pig.02209	NARS1	asparagine--tRNA ligase, cytoplasmic isoform X2 [Sus scrofa]	Chr01	-	149386931	149388788	CTAC	intron	hsa_circ_0047767	2e-123	449	NA	NA	NA
Chr01_149388392_149388904	Pig.02209	NARS1	asparagine--tRNA ligase, cytoplasmic isoform X2 [Sus scrofa]	Chr01	+	149388392	149388904	GTAG	exon	hsa_circ_0047767	2e-153	547	NA	NA	NA
Chr01_149389143_149393322				Chr01	+	149389143	149393322	GTAG	intergenic_region	hsa_circ_0047764	1e-128	468	NA	NA	NA
Chr01_149390190_149393322				Chr01	+	149390190	149393322	GTAG	intergenic_region	hsa_circ_0047764	1e-128	468	NA	NA	NA
Chr01_149411763_149422708	Pig.02208	FECH-201	ferrochelatase, mitochondrial [Sus scrofa]	Chr01	+	149411763	149422708	GTAG	intron	hsa_circ_0035344	0	1002	mmu_circ_0007449	1e-62	246
Chr01_149422589_149439963	Pig.02208	FECH-201	ferrochelatase, mitochondrial [Sus scrofa]	Chr01	+	149422589	149439963	GTAG	exon	hsa_circ_0047753	3e-146	529	mmu_circ_0007449	2e-42	180
Chr01_149422620_149443771				Chr01	-	149422620	149443771	CTAC	intergenic_region	hsa_circ_0047753	3e-146	529	mmu_circ_0007449	3e-42	180
Chr01_149428889_149435871	Pig.02208	FECH-201	ferrochelatase, mitochondrial [Sus scrofa]	Chr01	+	149428889	149435871	GTAG	exon	hsa_circ_0047754	2e-129	472	mmu_circ_0007449	9e-33	147
Chr01_149432226_149435871	Pig.02208	FECH-201	ferrochelatase, mitochondrial [Sus scrofa]	Chr01	+	149432226	149435871	GTAG	exon	hsa_circ_0047754	9e-130	472	NA	NA	NA
Chr01_149432226_149439963	Pig.02208	FECH-201	ferrochelatase, mitochondrial [Sus scrofa]	Chr01	+	149432226	149439963	GTAG	exon	hsa_circ_0047753	1e-146	529	NA	NA	NA
Chr01_14953590_14973341	Pig.03883	SHB	SH2 domain-containing adapter protein B [Bos taurus]	Chr01	+	14953590	14973341	GTAG	exon	hsa_circ_0138767	3e-96	363	NA	NA	NA
Chr01_14953590_14980771	Pig.03883	SHB	SH2 domain-containing adapter protein B [Bos taurus]	Chr01	+	14953590	14980771	GTAG	exon	hsa_circ_0138767	4e-96	363	NA	NA	NA
Chr01_149573571_149594589				Chr01	+	149573571	149594589	GTAG	intergenic_region	hsa_circ_0102082	4e-36	163	mmu_circ_0002153	6e-14	86.1
Chr01_149573571_149618318				Chr01	+	149573571	149618318	GTAG	intergenic_region	hsa_circ_0047752	0	1194	mmu_circ_0002153	1e-13	86.1
Chr01_149573571_149621592				Chr01	+	149573571	149621592	GTAG	intergenic_region	hsa_circ_0047752	0	1194	mmu_circ_0002153	1e-13	86.1
Chr01_149573571_149644642				Chr01	+	149573571	149644642	GTAG	intergenic_region	hsa_circ_0047752	0	1194	mmu_circ_0016082	2e-38	169
Chr01_149573571_149664567				Chr01	+	149573571	149664567	GTAG	intergenic_region	hsa_circ_0047752	0	1194	mmu_circ_0016082	2e-38	169
Chr01_149573571_149664600				Chr01	+	149573571	149664600	GTAG	intergenic_region	hsa_circ_0047752	0	1194	mmu_circ_0016082	2e-38	169
Chr01_149582999_149594589				Chr01	+	149582999	149594589	GTAG	intergenic_region	hsa_circ_0102082	2e-36	163	mmu_circ_0002153	3e-14	86.1
Chr01_149585118_149644642				Chr01	+	149585118	149644642	GTAG	intergenic_region	hsa_circ_0047752	0	1194	mmu_circ_0016082	2e-38	169
Chr01_149618242_149644642				Chr01	+	149618242	149644642	GTAG	intergenic_region	hsa_circ_0046058	2e-119	440	mmu_circ_0016082	7e-39	169
Chr01_149618242_149689928				Chr01	+	149618242	149689928	GTAG	intergenic_region	hsa_circ_0046058	5e-119	440	mmu_circ_0016082	2e-38	169
Chr01_149621455_149644642				Chr01	+	149621455	149644642	GTAG	intergenic_region	hsa_circ_0046058	2e-119	440	mmu_circ_0016082	6e-39	169
Chr01_149643366_149664600				Chr01	+	149643366	149664600	GTAG	intergenic_region	hsa_circ_0126430	4e-66	263	mmu_circ_0012757	3e-26	126
Chr01_149643366_149689928				Chr01	+	149643366	149689928	GTAG	intergenic_region	hsa_circ_0126430	8e-66	263	mmu_circ_0012757	8e-26	126
Chr01_149686593_149724682				Chr01	+	149686593	149724682	GTAG	intergenic_region	hsa_circ_0107389	1e-32	152	NA	NA	NA
Chr01_149689741_149724682				Chr01	+	149689741	149724682	GTAG	intergenic_region	hsa_circ_0107389	1e-32	152	NA	NA	NA
Chr01_14973170_14980771	Pig.03883	SHB	SH2 domain-containing adapter protein B [Bos taurus]	Chr01	+	14973170	14980771	GTAG	exon	hsa_circ_0138767	4e-67	265	NA	NA	NA
Chr01_149967414_149992480	Pig.02205	WDR7-201	WD repeat-containing protein 7 isoform X1 [Sus scrofa]	Chr01	-	149967414	149992480	CTAC	exon	hsa_circ_0108688	0	1050	NA	NA	NA
Chr01_149967414_150004443	Pig.02205	WDR7-201	WD repeat-containing protein 7 isoform X1 [Sus scrofa]	Chr01	-	149967414	150004443	CTAC	exon	hsa_circ_0108687	0	1886	NA	NA	NA
Chr01_149967414_150046239	Pig.02205	WDR7-201	WD repeat-containing protein 7 isoform X1 [Sus scrofa]	Chr01	-	149967414	150046239	CTAC	exon	hsa_circ_0108687	0	1886	mmu_circ_0016082	8e-43	183
Chr01_149988951_149989763	Pig.02205	WDR7-201	WD repeat-containing protein 7 isoform X1 [Sus scrofa]	Chr01	-	149988951	149989763	CTAC	exon	hsa_circ_0108688	1e-87	329	NA	NA	NA
Chr01_149988951_149992480	Pig.02205	WDR7-201	WD repeat-containing protein 7 isoform X1 [Sus scrofa]	Chr01	-	149988951	149992480	CTAC	exon	hsa_circ_0108688	0	1050	NA	NA	NA
Chr01_149988951_150004443	Pig.02205	WDR7-201	WD repeat-containing protein 7 isoform X1 [Sus scrofa]	Chr01	-	149988951	150004443	CTAC	exon	hsa_circ_0108687	0	1886	NA	NA	NA
Chr01_149988951_150046239	Pig.02205	WDR7-201	WD repeat-containing protein 7 isoform X1 [Sus scrofa]	Chr01	-	149988951	150046239	CTAC	exon	hsa_circ_0108687	0	1886	mmu_circ_0016082	6e-43	183
Chr01_149989614_149992480	Pig.02205	WDR7-201	WD repeat-containing protein 7 isoform X1 [Sus scrofa]	Chr01	-	149989614	149992480	CTAC	exon	hsa_circ_0108688	0	1050	NA	NA	NA
Chr01_150046018_150103364	Pig.02205	WDR7-201	WD repeat-containing protein 7 isoform X1 [Sus scrofa]	Chr01	-	150046018	150103364	CTAC	exon	hsa_circ_0108684	0	3127	mmu_circ_0007445	0	911
Chr01_150103251_150138822	Pig.02205	WDR7-201	WD repeat-containing protein 7 isoform X1 [Sus scrofa]	Chr01	-	150103251	150138822	CTAC	exon	hsa_circ_0108683	0	1568	mmu_circ_0007445	7e-70	272
Chr01_150103251_150155963	Pig.02205	WDR7-201	WD repeat-containing protein 7 isoform X1 [Sus scrofa]	Chr01	-	150103251	150155963	CTAC	exon	hsa_circ_0108683	0	1568	mmu_circ_0007443	5e-118	433
Chr01_150135393_150138822	Pig.02205	WDR7-201	WD repeat-containing protein 7 isoform X1 [Sus scrofa]	Chr01	-	150135393	150138822	CTAC	exon	hsa_circ_0108683	3e-99	370	NA	NA	NA
Chr01_150135393_150155963	Pig.02205	WDR7-201	WD repeat-containing protein 7 isoform X1 [Sus scrofa]	Chr01	-	150135393	150155963	CTAC	exon	hsa_circ_0108681	0	1099	mmu_circ_0007443	2e-118	433
Chr01_150135393_150158392	Pig.02205	WDR7-201	WD repeat-containing protein 7 isoform X1 [Sus scrofa]	Chr01	-	150135393	150158392	CTAC	exon	hsa_circ_0108680	0	1223	mmu_circ_0007442	0	911
Chr01_150138704_150155963	Pig.02205	WDR7-201	WD repeat-containing protein 7 isoform X1 [Sus scrofa]	Chr01	-	150138704	150155963	CTAC	exon	hsa_circ_0108681	0	1099	mmu_circ_0007443	1e-118	433
Chr01_150155875_150158392	Pig.02205	WDR7-201	WD repeat-containing protein 7 isoform X1 [Sus scrofa]	Chr01	-	150155875	150158392	CTAC	exon	hsa_circ_0108680	0	1223	mmu_circ_0007442	0	911
Chr01_150181352_150192193	Pig.02205	WDR7-201	WD repeat-containing protein 7 isoform X1 [Sus scrofa]	Chr01	-	150181352	150192193	CTAC	exon	hsa_circ_0108679	2e-96	363	NA	NA	NA
Chr01_150191998_150222417	Pig.02205	WDR7-201	WD repeat-containing protein 7 isoform X1 [Sus scrofa]	Chr01	-	150191998	150222417	CTAC	exon	hsa_circ_0108677	0	1053	mmu_circ_0007325	1e-06	62.1
Chr01_150214643_150216731	Pig.02205	WDR7-201	WD repeat-containing protein 7 isoform X1 [Sus scrofa]	Chr01	-	150214643	150216731	CTAC	exon	hsa_circ_0108675	3e-117	429	NA	NA	NA
Chr01_150214643_150238426				Chr01	-	150214643	150238426	CTAC	intergenic_region	hsa_circ_0047738	2e-133	486	mmu_circ_0007437	2e-53	217
Chr01_150221175_150224213	Pig.02205	WDR7-201	WD repeat-containing protein 7 isoform X1 [Sus scrofa]	Chr01	-	150221175	150224213	CTAC	exon	hsa_circ_0047741	4e-93	350	mmu_circ_0007437	1e-48	198
Chr01_150222272_150224213	Pig.02205	WDR7-201	WD repeat-containing protein 7 isoform X1 [Sus scrofa]	Chr01	-	150222272	150224213	CTAC	exon	hsa_circ_0047741	2e-93	350	mmu_circ_0007437	7e-49	198
Chr01_150306573_150308258	Pig.02204	TXNL1-202	thioredoxin-like protein 1 isoform X1 [Castor canadensis]	Chr01	+	150306573	150308258	GTAG	exon	hsa_circ_0108673	1e-110	407	NA	NA	NA
Chr01_150306573_150318159	Pig.02204	TXNL1-202	thioredoxin-like protein 1 isoform X1 [Castor canadensis]	Chr01	+	150306573	150318159	GTAG	exon	hsa_circ_0108672	8e-125	457	NA	NA	NA
Chr01_150306573_150319472	Pig.02204	TXNL1-202	thioredoxin-like protein 1 isoform X1 [Castor canadensis]	Chr01	+	150306573	150319472	GTAG	exon	hsa_circ_0108672	9e-125	457	NA	NA	NA
Chr01_150306573_150322228	Pig.02204	TXNL1-202	thioredoxin-like protein 1 isoform X1 [Castor canadensis]	Chr01	+	150306573	150322228	GTAG	exon	hsa_circ_0108672	1e-124	457	NA	NA	NA
Chr01_150306573_150325459	Pig.02204	TXNL1-202	thioredoxin-like protein 1 isoform X1 [Castor canadensis]	Chr01	+	150306573	150325459	GTAG	exon	hsa_circ_0108669	4e-135	492	NA	NA	NA
Chr01_150308085_150319472	Pig.02204	TXNL1-202	thioredoxin-like protein 1 isoform X1 [Castor canadensis]	Chr01	+	150308085	150319472	GTAG	exon	hsa_circ_0108672	5e-87	331	NA	NA	NA
Chr01_150308085_150322228	Pig.02204	TXNL1-202	thioredoxin-like protein 1 isoform X1 [Castor canadensis]	Chr01	+	150308085	150322228	GTAG	exon	hsa_circ_0108672	6e-87	331	NA	NA	NA
Chr01_150308119_150322150	Pig.02204	TXNL1-202	thioredoxin-like protein 1 isoform X1 [Castor canadensis]	Chr01	-	150308119	150322150	CTAC	intron	hsa_circ_0108672	5e-73	285	NA	NA	NA
Chr01_15059700_15076895	Pig.03885	DCAF10-201	DDB1- and CUL4-associated factor 10 isoform X1 [Sus scrofa]	Chr01	-	15059700	15076895	CTAC	exon	hsa_circ_0138763	2e-177	632	mmu_circ_0008921	8e-07	62.1
Chr01_15059700_15087538	Pig.03885	DCAF10-201	DDB1- and CUL4-associated factor 10 isoform X1 [Sus scrofa]	Chr01	-	15059700	15087538	CTAC	intron	hsa_circ_0138763	3e-177	632	mmu_circ_0007933	2e-14	87.9
Chr01_15059700_15092143	Pig.03885	DCAF10-201	DDB1- and CUL4-associated factor 10 isoform X1 [Sus scrofa]	Chr01	-	15059700	15092143	CTAC	exon	hsa_circ_0087085	0	1175	mmu_circ_0007933	3e-14	87.9
Chr01_15063597_15076895	Pig.03885	DCAF10-201	DDB1- and CUL4-associated factor 10 isoform X1 [Sus scrofa]	Chr01	-	15063597	15076895	CTAC	exon	hsa_circ_0138763	1e-177	632	mmu_circ_0008921	6e-07	62.1
Chr01_15063597_15084595	Pig.03885	DCAF10-201	DDB1- and CUL4-associated factor 10 isoform X1 [Sus scrofa]	Chr01	-	15063597	15084595	CTAC	intron	hsa_circ_0138763	2e-177	632	mmu_circ_0007933	2e-14	87.9
Chr01_15076698_15092143	Pig.03885	DCAF10-201	DDB1- and CUL4-associated factor 10 isoform X1 [Sus scrofa]	Chr01	-	15076698	15092143	CTAC	exon	hsa_circ_0087085	0	1175	mmu_circ_0007933	1e-14	87.9
Chr01_15084512_15092143	Pig.03885	DCAF10-201	DDB1- and CUL4-associated factor 10 isoform X1 [Sus scrofa]	Chr01	-	15084512	15092143	CTAC	intron	hsa_circ_0087085	0	1175	NA	NA	NA
Chr01_15087490_15092143	Pig.03885	DCAF10-201	DDB1- and CUL4-associated factor 10 isoform X1 [Sus scrofa]	Chr01	-	15087490	15092143	CTAC	intron	hsa_circ_0087085	0	1175	NA	NA	NA
Chr01_151352116_151355361	Pig.02203	TCF4-206	transcription factor 4 isoform X1 [Sus scrofa]	Chr01	+	151352116	151355361	GTAG	exon	hsa_circ_0108658	4e-113	416	mmu_circ_0000890	1e-43	182
Chr01_151410355_151461522	Pig.02203	TCF4-206	transcription factor 4 isoform X1 [Sus scrofa]	Chr01	+	151410355	151461522	GTAG	exon	hsa_circ_0108655	0	2933	mmu_circ_0000891	2e-52	215
Chr01_151434142_151461522	Pig.02203	TCF4-206	transcription factor 4 isoform X1 [Sus scrofa]	Chr01	+	151434142	151461522	GTAG	intron	hsa_circ_0108655	0	1941	mmu_circ_0000891	9e-53	215
Chr01_151460832_151461522	Pig.02203	TCF4-206	transcription factor 4 isoform X1 [Sus scrofa]	Chr01	+	151460832	151461522	GTAG	exon	hsa_circ_0108655	5e-76	291	mmu_circ_0000891	8e-54	213
Chr01_151460832_151472678	Pig.02203	TCF4-206	transcription factor 4 isoform X1 [Sus scrofa]	Chr01	+	151460832	151472678	GTAG	intron	hsa_circ_0108652	0	1062	mmu_circ_0000891	1e-52	213
Chr01_151460832_151536621	Pig.02203	TCF4-206	transcription factor 4 isoform X1 [Sus scrofa]	Chr01	+	151460832	151536621	GTAG	exon	hsa_circ_0108652	0	4990	mmu_circ_0000891	9e-52	213
Chr01_151460832_151542472	Pig.02203	TCF4-206	transcription factor 4 isoform X1 [Sus scrofa]	Chr01	+	151460832	151542472	GTAG	exon	hsa_circ_0108652	0	4990	mmu_circ_0000891	1e-51	213
Chr01_151460835_151461522	Pig.02203	TCF4-206	transcription factor 4 isoform X1 [Sus scrofa]	Chr01	+	151460835	151461522	GTAG	intron	hsa_circ_0108655	2e-74	285	mmu_circ_0007479	4e-52	207
Chr01_151460835_151559030	Pig.02203	TCF4-206	transcription factor 4 isoform X1 [Sus scrofa]	Chr01	+	151460835	151559030	GTAG	intron	hsa_circ_0108652	0	4990	mmu_circ_0007479	6e-50	207
Chr01_151532417_151542472	Pig.02203	TCF4-206	transcription factor 4 isoform X1 [Sus scrofa]	Chr01	+	151532417	151542472	GTAG	exon	hsa_circ_0108652	0	736	mmu_circ_0000892	6e-46	191
Chr01_151532417_151551028	Pig.02203	TCF4-206	transcription factor 4 isoform X1 [Sus scrofa]	Chr01	+	151532417	151551028	GTAG	exon	hsa_circ_0108648	0	1038	mmu_circ_0000892	1e-45	191
Chr01_151532417_151559030	Pig.02203	TCF4-206	transcription factor 4 isoform X1 [Sus scrofa]	Chr01	+	151532417	151559030	GTAG	exon	hsa_circ_0108648	0	1038	mmu_circ_0000892	2e-45	191
Chr01_151536488_151542472	Pig.02203	TCF4-206	transcription factor 4 isoform X1 [Sus scrofa]	Chr01	+	151536488	151542472	GTAG	exon	hsa_circ_0108650	3e-97	364	mmu_circ_0000892	3e-46	191
Chr01_151536488_151551028	Pig.02203	TCF4-206	transcription factor 4 isoform X1 [Sus scrofa]	Chr01	+	151536488	151551028	GTAG	exon	hsa_circ_0108648	0	1038	mmu_circ_0000892	8e-46	191
Chr01_151536488_151559030	Pig.02203	TCF4-206	transcription factor 4 isoform X1 [Sus scrofa]	Chr01	+	151536488	151559030	GTAG	exon	hsa_circ_0108648	0	1038	mmu_circ_0000892	1e-45	191
Chr01_151542340_151559030	Pig.02203	TCF4-206	transcription factor 4 isoform X1 [Sus scrofa]	Chr01	+	151542340	151559030	GTAG	exon	hsa_circ_0108648	0	1038	mmu_circ_0000892	7e-42	178
Chr01_151542340_151580598	Pig.02203	TCF4-206	transcription factor 4 isoform X1 [Sus scrofa]	Chr01	+	151542340	151580598	GTAG	exon	hsa_circ_0108643	0	2200	mmu_circ_0000892	2e-41	178
Chr01_151550961_151559030	Pig.02203	TCF4-206	transcription factor 4 isoform X1 [Sus scrofa]	Chr01	+	151550961	151559030	GTAG	exon	hsa_circ_0108647	8e-99	370	mmu_circ_0007481	6e-40	171
Chr01_151552721_151559030	Pig.02203	TCF4-206	transcription factor 4 isoform X1 [Sus scrofa]	Chr01	+	151552721	151559030	GTAG	exon	hsa_circ_0108647	6e-99	370	NA	NA	NA
Chr01_15158459_15166154	MSTRG.237,Pig.03887			Chr01	-	15158459	15166154	CTAC	intron	hsa_circ_0138755	8e-84	320	NA	NA	NA
Chr01_15159319_15166120	MSTRG.237,Pig.03887			Chr01	-	15159319	15166120	CTAC	exon	hsa_circ_0138755	7e-84	320	NA	NA	NA
Chr01_15159319_15166154	MSTRG.237,Pig.03887			Chr01	-	15159319	15166154	CTAC	intron	hsa_circ_0138755	7e-84	320	NA	NA	NA
Chr01_15161686_15166950	MSTRG.237			Chr01	-	15161686	15166950	CTAC	exon	hsa_circ_0138754	1e-109	405	NA	NA	NA
Chr01_15165247_15166950	MSTRG.237			Chr01	-	15165247	15166950	CTAC	exon	hsa_circ_0138754	4e-110	405	NA	NA	NA
Chr01_152432175_152441391	Pig.02197	C18orf54-202	lung adenoma susceptibility protein 2 isoform X1 [Sus scrofa]	Chr01	-	152432175	152441391	CTAC	exon	hsa_circ_0108636	3e-58	235	NA	NA	NA
Chr01_152432175_152442513	Pig.02197	C18orf54-202	lung adenoma susceptibility protein 2 isoform X1 [Sus scrofa]	Chr01	-	152432175	152442513	CTAC	exon	hsa_circ_0108636	0	1099	NA	NA	NA
Chr01_152490071_152513305	Pig.02195	POLI-201	DNA polymerase iota isoform X1 [Sus scrofa]	Chr01	-	152490071	152513305	CTAC	exon	hsa_circ_0108633	0	750	NA	NA	NA
Chr01_152492014_152513305	Pig.02195	POLI-201	DNA polymerase iota isoform X1 [Sus scrofa]	Chr01	-	152492014	152513305	CTAC	exon	hsa_circ_0108633	0	750	NA	NA	NA
Chr01_152494073_152510905	Pig.02195	POLI-201	DNA polymerase iota isoform X1 [Sus scrofa]	Chr01	-	152494073	152510905	CTAC	exon	hsa_circ_0108633	0	750	NA	NA	NA
Chr01_152494073_152513305	Pig.02195	POLI-201	DNA polymerase iota isoform X1 [Sus scrofa]	Chr01	-	152494073	152513305	CTAC	exon	hsa_circ_0108633	0	750	NA	NA	NA
Chr01_152498901_152510905	Pig.02195	POLI-201	DNA polymerase iota isoform X1 [Sus scrofa]	Chr01	-	152498901	152510905	CTAC	exon	hsa_circ_0108633	0	750	NA	NA	NA
Chr01_152500332_152506376	Pig.02195	POLI-201	DNA polymerase iota isoform X1 [Sus scrofa]	Chr01	-	152500332	152506376	CTAC	exon	hsa_circ_0108633	0	750	NA	NA	NA
Chr01_152500332_152510905	Pig.02195	POLI-201	DNA polymerase iota isoform X1 [Sus scrofa]	Chr01	-	152500332	152510905	CTAC	exon	hsa_circ_0108633	0	750	NA	NA	NA
Chr01_152506224_152513305	Pig.02195	POLI-201	DNA polymerase iota isoform X1 [Sus scrofa]	Chr01	-	152506224	152513305	CTAC	exon	hsa_circ_0108631	4e-141	510	NA	NA	NA
Chr01_152570915_152590466	Pig.02194	MBD2-201	PREDICTED: methyl-CpG-binding domain protein 2 [Macaca fascicularis]	Chr01	+	152570915	152590466	GTAG	intron	hsa_circ_0108619	0	1592	NA	NA	NA
Chr01_152570915_152613128	Pig.02194	MBD2-201	PREDICTED: methyl-CpG-binding domain protein 2 [Macaca fascicularis]	Chr01	+	152570915	152613128	GTAG	exon	hsa_circ_0108619	0	3116	NA	NA	NA
Chr01_152570915_152618638				Chr01	+	152570915	152618638	GTAG	intergenic_region	hsa_circ_0108619	0	3116	NA	NA	NA
Chr01_152611392_152613128	Pig.02194	MBD2-201	PREDICTED: methyl-CpG-binding domain protein 2 [Macaca fascicularis]	Chr01	+	152611392	152613128	GTAG	exon	hsa_circ_0108619	1e-169	603	NA	NA	NA
Chr01_152611392_152618638				Chr01	+	152611392	152618638	GTAG	intergenic_region	hsa_circ_0108619	6e-169	603	NA	NA	NA
Chr01_152611424_152613128	Pig.02194	MBD2-201	PREDICTED: methyl-CpG-binding domain protein 2 [Macaca fascicularis]	Chr01	+	152611424	152613128	GTAG	intron	hsa_circ_0108619	9e-152	544	NA	NA	NA
Chr01_153323998_153379378	Pig.02192	DCC-201	netrin receptor DCC isoform X1 [Sus scrofa]	Chr01	-	153323998	153379378	CTAC	exon	hsa_circ_0108610	0	1441	mmu_circ_0007483	8e-141	508
Chr01_15356412_15357252				Chr01	+	15356412	15357252	GTAG	intergenic_region	hsa_circ_0072814	1e-33	150	NA	NA	NA
Chr01_153729280_153732180	Pig.02192	DCC-201	netrin receptor DCC isoform X1 [Sus scrofa]	Chr01	-	153729280	153732180	CTAC	exon	hsa_circ_0108602	0	887	mmu_circ_0007489	1e-162	577
Chr01_15422379_15437819				Chr01	+	15422379	15437819	GTAG	intergenic_region	hsa_circ_0087078	0	1005	mmu_circ_0011634	3e-50	206
Chr01_15434453_15437819	Pig.03890	FBXO10-201	F-box only protein 10 isoform X1 [Sus scrofa]	Chr01	+	15434453	15437819	GTAG	exon	hsa_circ_0138753	3e-59	237	mmu_circ_0011634	7e-51	206
Chr01_154451915_154493078				Chr01	-	154451915	154493078	CTAC	intergenic_region	hsa_circ_0071052	1e-107	401	mmu_circ_0012707	7e-31	143
Chr01_154468980_154498650				Chr01	-	154468980	154498650	CTAC	intergenic_region	hsa_circ_0140129	6e-65	259	NA	NA	NA
Chr01_15467913_15477432				Chr01	-	15467913	15477432	CTAC	intergenic_region	hsa_circ_0087069	9e-79	303	NA	NA	NA
Chr01_15472439_15477432	Pig.03891	POLR1E-201	DNA-directed RNA polymerase I subunit RPA49 [Sus scrofa]	Chr01	-	15472439	15477432	CTAC	exon	hsa_circ_0087069	5e-79	303	NA	NA	NA
Chr01_15472439_15487081	Pig.03891	POLR1E-201	DNA-directed RNA polymerase I subunit RPA49 [Sus scrofa]	Chr01	-	15472439	15487081	CTAC	exon	hsa_circ_0087069	1e-78	303	NA	NA	NA
Chr01_15485547_15487081	Pig.03891	POLR1E-201	DNA-directed RNA polymerase I subunit RPA49 [Sus scrofa]	Chr01	-	15485547	15487081	CTAC	exon	hsa_circ_0138750	6e-29	135	NA	NA	NA
Chr01_155250746_155263889				Chr01	-	155250746	155263889	CTAC	intergenic_region	hsa_circ_0080216	0	699	mmu_circ_0004975	2e-26	126
Chr01_155770902_155807734				Chr01	-	155770902	155807734	CTAC	intergenic_region	hsa_circ_0108590	0	1825	mmu_circ_0007495	0	649
Chr01_155770948_155772765	Pig.18260	SMAD4-201	mothers against decapentaplegic homolog 4 [Sus scrofa]	Chr01	-	155770948	155772765	CTAC	intron	hsa_circ_0047718	4e-66	259	NA	NA	NA
Chr01_155770948_155807734				Chr01	-	155770948	155807734	CTAC	intergenic_region	hsa_circ_0108590	0	1825	mmu_circ_0007495	0	649
Chr01_155772627_155807734				Chr01	-	155772627	155807734	CTAC	intergenic_region	hsa_circ_0108590	0	1825	mmu_circ_0007495	0	649
Chr01_155784406_155785751	Pig.18260	SMAD4-201	mothers against decapentaplegic homolog 4 [Sus scrofa]	Chr01	-	155784406	155785751	CTAC	exon	hsa_circ_0108591	6e-118	431	mmu_circ_0007492	2e-67	259
Chr01_155784406_155800118	Pig.18260	SMAD4-201	mothers against decapentaplegic homolog 4 [Sus scrofa]	Chr01	-	155784406	155800118	CTAC	exon	hsa_circ_0108590	0	1825	mmu_circ_0007495	0	649
Chr01_155784406_155802883	Pig.18260	SMAD4-201	mothers against decapentaplegic homolog 4 [Sus scrofa]	Chr01	-	155784406	155802883	CTAC	intron	hsa_circ_0108590	0	1825	mmu_circ_0007495	0	649
Chr01_155784406_155806268	Pig.18260	SMAD4-201	mothers against decapentaplegic homolog 4 [Sus scrofa]	Chr01	-	155784406	155806268	CTAC	exon	hsa_circ_0108590	0	1825	mmu_circ_0007495	0	649
Chr01_155784406_155807734				Chr01	-	155784406	155807734	CTAC	intergenic_region	hsa_circ_0108590	0	1825	mmu_circ_0007495	0	649
Chr01_155785568_155796097	Pig.18260	SMAD4-201	mothers against decapentaplegic homolog 4 [Sus scrofa]	Chr01	-	155785568	155796097	CTAC	intron	hsa_circ_0108591	0	1369	mmu_circ_0007495	2e-135	488
Chr01_155785568_155805373	Pig.18260	SMAD4-201	mothers against decapentaplegic homolog 4 [Sus scrofa]	Chr01	-	155785568	155805373	CTAC	exon	hsa_circ_0108590	0	1825	mmu_circ_0007495	0	649
Chr01_155794327_155796147	Pig.18260	SMAD4-201	mothers against decapentaplegic homolog 4 [Sus scrofa]	Chr01	-	155794327	155796147	CTAC	exon	hsa_circ_0108591	0	1240	mmu_circ_0007495	1e-155	553
Chr01_155794327_155800118	Pig.18260	SMAD4-201	mothers against decapentaplegic homolog 4 [Sus scrofa]	Chr01	-	155794327	155800118	CTAC	exon	hsa_circ_0108590	0	1626	mmu_circ_0007495	0	649
Chr01_155794327_155805373	Pig.18260	SMAD4-201	mothers against decapentaplegic homolog 4 [Sus scrofa]	Chr01	-	155794327	155805373	CTAC	exon	hsa_circ_0108590	0	1626	mmu_circ_0007495	0	649
Chr01_155794327_155806268	Pig.18260	SMAD4-201	mothers against decapentaplegic homolog 4 [Sus scrofa]	Chr01	-	155794327	155806268	CTAC	exon	hsa_circ_0108590	0	1626	mmu_circ_0007495	0	649
Chr01_155794327_155807734				Chr01	-	155794327	155807734	CTAC	intergenic_region	hsa_circ_0108590	0	1626	mmu_circ_0007495	0	649
Chr01_155799906_155802883	Pig.18260	SMAD4-201	mothers against decapentaplegic homolog 4 [Sus scrofa]	Chr01	-	155799906	155802883	CTAC	intron	hsa_circ_0108590	4e-142	512	NA	NA	NA
Chr01_155799906_155805373	Pig.18260	SMAD4-201	mothers against decapentaplegic homolog 4 [Sus scrofa]	Chr01	-	155799906	155805373	CTAC	exon	hsa_circ_0108590	0	959	mmu_circ_0007496	3e-17	95.3
Chr01_155799906_155806268	Pig.18260	SMAD4-201	mothers against decapentaplegic homolog 4 [Sus scrofa]	Chr01	-	155799906	155806268	CTAC	exon	hsa_circ_0108590	0	959	mmu_circ_0007496	3e-67	261
Chr01_155799906_155807734				Chr01	-	155799906	155807734	CTAC	intergenic_region	hsa_circ_0108590	0	959	mmu_circ_0007496	4e-136	490
Chr01_155805344_155807734				Chr01	-	155805344	155807734	CTAC	intergenic_region	hsa_circ_0108590	0	656	mmu_circ_0007496	1e-136	490
Chr01_155872931_155880319				Chr01	-	155872931	155880319	CTAC	intergenic_region	hsa_circ_0108588	0	645	NA	NA	NA
Chr01_155944310_155955224	Pig.18263	ME2-203	NAD-dependent malic enzyme, mitochondrial [Sus scrofa]	Chr01	-	155944310	155955224	CTAC	exon	hsa_circ_0108584	0	699	mmu_circ_0007498	1e-53	217
Chr01_155944310_155973870				Chr01	-	155944310	155973870	CTAC	intergenic_region	hsa_circ_0108584	0	699	mmu_circ_0007498	1e-66	261
Chr01_155963190_155973199	Pig.18263	ME2-203	NAD-dependent malic enzyme, mitochondrial [Sus scrofa]	Chr01	-	155963190	155973199	CTAC	intron	hsa_circ_0108582	2e-80	309	NA	NA	NA
Chr01_155973096_155973870				Chr01	-	155973096	155973870	CTAC	intergenic_region	hsa_circ_0108582	3e-78	298	NA	NA	NA
Chr01_156181577_156215339				Chr01	-	156181577	156215339	CTAC	intergenic_region	hsa_circ_0108580	0	1435	mmu_circ_0007499	0	813
Chr01_15628193_15631386	Pig.03894	ZCCHC7-201	zinc finger CCHC domain-containing protein 7 [Sus scrofa]	Chr01	-	15628193	15631386	CTAC	intron	hsa_circ_0138747	2e-46	195	NA	NA	NA
Chr01_15628193_15652577	Pig.03894	ZCCHC7-201	zinc finger CCHC domain-containing protein 7 [Sus scrofa]	Chr01	-	15628193	15652577	CTAC	intron	hsa_circ_0138747	0	3448	NA	NA	NA
Chr01_15628193_15672132	Pig.03894	ZCCHC7-201	zinc finger CCHC domain-containing protein 7 [Sus scrofa]	Chr01	-	15628193	15672132	CTAC	exon	hsa_circ_0138747	0	3448	mmu_circ_0011632	1e-62	248
Chr01_15647765_15672132	Pig.03894	ZCCHC7-201	zinc finger CCHC domain-containing protein 7 [Sus scrofa]	Chr01	-	15647765	15672132	CTAC	exon	hsa_circ_0138747	0	3079	mmu_circ_0011632	8e-63	248
Chr01_156518502_156538373	Pig.18269	SWAP70-201	cilia- and flagella-associated protein 53 [Sus scrofa]	Chr01	+	156518502	156538373	GTAG	exon	hsa_circ_0140157	5e-94	355	mmu_circ_0016368	6e-09	69.4
Chr01_156518502_156564206	Pig.18269	SWAP70-201	cilia- and flagella-associated protein 53 [Sus scrofa]	Chr01	+	156518502	156564206	GTAG	intron	hsa_circ_0118879	9e-125	459	mmu_circ_0006300	6e-37	163
Chr01_15652444_15672132	Pig.03894	ZCCHC7-201	zinc finger CCHC domain-containing protein 7 [Sus scrofa]	Chr01	-	15652444	15672132	CTAC	intron	hsa_circ_0087053	1e-134	490	mmu_circ_0011632	7e-63	248
Chr01_156533098_156538373	Pig.18269	SWAP70-201	cilia- and flagella-associated protein 53 [Sus scrofa]	Chr01	+	156533098	156538373	GTAG	exon	hsa_circ_0112740	4e-25	124	NA	NA	NA
Chr01_156538155_156564206	Pig.18269	SWAP70-201	cilia- and flagella-associated protein 53 [Sus scrofa]	Chr01	+	156538155	156564206	GTAG	intron	hsa_circ_0118879	5e-125	459	mmu_circ_0006300	3e-37	163
Chr01_15667778_15672132	Pig.03894	ZCCHC7-201	zinc finger CCHC domain-containing protein 7 [Sus scrofa]	Chr01	-	15667778	15672132	CTAC	intron	hsa_circ_0087053	3e-135	490	mmu_circ_0011632	1e-63	248
Chr01_15669352_15672132	Pig.03894	ZCCHC7-201	zinc finger CCHC domain-containing protein 7 [Sus scrofa]	Chr01	-	15669352	15672132	CTAC	exon	hsa_circ_0087053	2e-135	490	mmu_circ_0011632	9e-64	248
Chr01_15669352_15673070	Pig.03894	ZCCHC7-201	zinc finger CCHC domain-containing protein 7 [Sus scrofa]	Chr01	-	15669352	15673070	CTAC	intron	hsa_circ_0087048	2e-170	606	mmu_circ_0011632	1e-63	248
Chr01_15669352_15763615	Pig.03894	ZCCHC7-201	zinc finger CCHC domain-containing protein 7 [Sus scrofa]	Chr01	-	15669352	15763615	CTAC	exon	hsa_circ_0087048	0	1716	mmu_circ_0014725	3e-122	448
Chr01_156771023_156793710	Pig.18270	MYO5B	unconventional myosin-Vb isoform X2 [Sus scrofa]	Chr01	+	156771023	156793710	GTAG	exon	hsa_circ_0108575	1e-116	431	NA	NA	NA
Chr01_156789275_156793710	Pig.18270	MYO5B	unconventional myosin-Vb isoform X2 [Sus scrofa]	Chr01	+	156789275	156793710	GTAG	exon	hsa_circ_0108575	4e-79	303	NA	NA	NA
Chr01_156848121_156849664	Pig.18270	MYO5B	unconventional myosin-Vb isoform X2 [Sus scrofa]	Chr01	+	156848121	156849664	GTAG	exon	hsa_circ_0108572	7e-43	182	NA	NA	NA
Chr01_156889426_156902933	Pig.18270	MYO5B	unconventional myosin-Vb isoform X2 [Sus scrofa]	Chr01	+	156889426	156902933	GTAG	exon	hsa_circ_0108568	1e-63	254	NA	NA	NA
Chr01_156901814_156902933	Pig.18270	MYO5B	unconventional myosin-Vb isoform X2 [Sus scrofa]	Chr01	+	156901814	156902933	GTAG	exon	hsa_circ_0108568	2e-37	163	NA	NA	NA
Chr01_157200547_157239680				Chr01	+	157200547	157239680	GTAG	intergenic_region	hsa_circ_0006283	0	898	mmu_circ_0012757	4e-23	117
Chr01_157256234_157266624				Chr01	+	157256234	157266624	GTAG	intergenic_region	hsa_circ_0047602	3e-164	588	NA	NA	NA
Chr01_157631735_157633343	Pig.08956	LIPG-201	endothelial lipase precursor [Sus scrofa]	Chr01	-	157631735	157633343	CTAC	exon	hsa_circ_0108558	3e-92	346	NA	NA	NA
Chr01_157644063_157646322	Pig.08956	LIPG-201	endothelial lipase precursor [Sus scrofa]	Chr01	-	157644063	157646322	CTAC	exon	hsa_circ_0047667	0	1443	NA	NA	NA
Chr01_157685401_157685863	Pig.08957	RPL17-C18orf32-201	60S ribosomal protein L17 isoform a [Homo sapiens]	Chr01	+	157685401	157685863	GTAG	exon	hsa_circ_0112930	1e-36	159	mmu_circ_0002506	7e-28	126
Chr01_157685401_157686800	Pig.08957	RPL17-C18orf32-201	60S ribosomal protein L17 isoform a [Homo sapiens]	Chr01	+	157685401	157686800	GTAG	exon	hsa_circ_0047659	8e-67	261	mmu_circ_0002506	6e-28	128
Chr01_157730634_157779893				Chr01	+	157730634	157779893	GTAG	intergenic_region	hsa_circ_0108557	0	732	mmu_circ_0013429	1e-79	305
Chr01_157730634_157802114				Chr01	+	157730634	157802114	GTAG	intergenic_region	hsa_circ_0108555	0	915	mmu_circ_0013429	1e-79	305
Chr01_157774681_157779893	Pig.08958	DYM-201	dymeclin isoform X1 [Sus scrofa]	Chr01	+	157774681	157779893	GTAG	exon	hsa_circ_0108555	2e-102	381	NA	NA	NA
Chr01_157800299_157802114	Pig.08958	DYM-201	dymeclin isoform X1 [Sus scrofa]	Chr01	+	157800299	157802114	GTAG	exon	hsa_circ_0108555	8e-83	315	mmu_circ_0007510	5e-45	185
Chr01_157800299_157849021	Pig.08958	DYM-201	dymeclin isoform X1 [Sus scrofa]	Chr01	+	157800299	157849021	GTAG	exon	hsa_circ_0108553	0	773	mmu_circ_0007510	1e-48	202
Chr01_157800299_157871256	Pig.08958	DYM-201	dymeclin isoform X1 [Sus scrofa]	Chr01	+	157800299	157871256	GTAG	exon	hsa_circ_0108553	0	773	mmu_circ_0007510	2e-48	202
Chr01_157842754_157849021	Pig.08958	DYM-201	dymeclin isoform X1 [Sus scrofa]	Chr01	+	157842754	157849021	GTAG	exon	hsa_circ_0108550	2e-99	372	mmu_circ_0007513	2e-43	182
Chr01_157842754_157871256	Pig.08958	DYM-201	dymeclin isoform X1 [Sus scrofa]	Chr01	+	157842754	157871256	GTAG	exon	hsa_circ_0108545	4e-171	612	mmu_circ_0007513	1e-42	182
Chr01_157842840_157849021	Pig.08958	DYM-201	dymeclin isoform X1 [Sus scrofa]	Chr01	+	157842840	157849021	GTAG	intron	hsa_circ_0108548	8e-78	300	mmu_circ_0007513	2e-43	182
Chr01_157846295_157869519	Pig.08958	DYM-201	dymeclin isoform X1 [Sus scrofa]	Chr01	+	157846295	157869519	GTAG	exon	hsa_circ_0135357	2e-83	320	mmu_circ_0007514	3e-37	163
Chr01_157846295_157871256	Pig.08958	DYM-201	dymeclin isoform X1 [Sus scrofa]	Chr01	+	157846295	157871256	GTAG	exon	hsa_circ_0135357	2e-83	320	mmu_circ_0007514	3e-37	163
Chr01_157949607_158008221	Pig.08958	DYM-201	dymeclin isoform X1 [Sus scrofa]	Chr01	+	157949607	158008221	GTAG	intron	hsa_circ_0108542	0	1306	NA	NA	NA
Chr01_158008039_158008221	Pig.08958	DYM-201	dymeclin isoform X1 [Sus scrofa]	Chr01	+	158008039	158008221	GTAG	exon	hsa_circ_0108542	3e-77	292	NA	NA	NA
Chr01_158008039_158024995	Pig.08958	DYM-201	dymeclin isoform X1 [Sus scrofa]	Chr01	+	158008039	158024995	GTAG	exon	hsa_circ_0108542	3e-120	442	NA	NA	NA
Chr01_158324496_158379765	Pig.08961	CTIF-201	CBP80/20-dependent translation initiation factor isoform X1 [Sus scrofa]	Chr01	-	158324496	158379765	CTAC	exon	hsa_circ_0047629	0	1081	mmu_circ_0007518	1e-153	551
Chr01_158324496_158424104	Pig.08961	CTIF-201	CBP80/20-dependent translation initiation factor isoform X1 [Sus scrofa]	Chr01	-	158324496	158424104	CTAC	exon	hsa_circ_0047629	0	1081	mmu_circ_0007518	2e-153	551
Chr01_158375743_158379765	Pig.08961	CTIF-201	CBP80/20-dependent translation initiation factor isoform X1 [Sus scrofa]	Chr01	-	158375743	158379765	CTAC	exon	hsa_circ_0047628	0	745	mmu_circ_0007518	9e-155	551
Chr01_158375743_158424104	Pig.08961	CTIF-201	CBP80/20-dependent translation initiation factor isoform X1 [Sus scrofa]	Chr01	-	158375743	158424104	CTAC	exon	hsa_circ_0047627	0	767	mmu_circ_0007518	1e-153	551
Chr01_158375743_158474531	Pig.08961	CTIF-201	CBP80/20-dependent translation initiation factor isoform X1 [Sus scrofa]	Chr01	-	158375743	158474531	CTAC	exon	hsa_circ_0047627	0	767	mmu_circ_0007518	2e-153	551
Chr01_158424028_158482915	Pig.08961	CTIF-201	CBP80/20-dependent translation initiation factor isoform X1 [Sus scrofa]	Chr01	-	158424028	158482915	CTAC	exon	hsa_circ_0108537	5e-64	257	mmu_circ_0007520	4e-29	137
Chr01_158424028_158500918	Pig.08961	CTIF-201	CBP80/20-dependent translation initiation factor isoform X1 [Sus scrofa]	Chr01	-	158424028	158500918	CTAC	exon	hsa_circ_0108537	6e-64	257	mmu_circ_0007520	6e-29	137
Chr01_158424028_158508740	Pig.08961	CTIF-201	CBP80/20-dependent translation initiation factor isoform X1 [Sus scrofa]	Chr01	-	158424028	158508740	CTAC	exon	hsa_circ_0108537	7e-64	257	mmu_circ_0007520	6e-29	137
Chr01_158474456_158482915	Pig.08961	CTIF-201	CBP80/20-dependent translation initiation factor isoform X1 [Sus scrofa]	Chr01	-	158474456	158482915	CTAC	exon	hsa_circ_0108537	7e-65	257	mmu_circ_0007520	6e-30	137
Chr01_158474456_158500918	Pig.08961	CTIF-201	CBP80/20-dependent translation initiation factor isoform X1 [Sus scrofa]	Chr01	-	158474456	158500918	CTAC	exon	hsa_circ_0108537	2e-64	257	mmu_circ_0007520	2e-29	137
Chr01_158474456_158502020	Pig.08961	CTIF-201	CBP80/20-dependent translation initiation factor isoform X1 [Sus scrofa]	Chr01	-	158474456	158502020	CTAC	intron	hsa_circ_0108537	2e-64	257	mmu_circ_0007520	2e-29	137
Chr01_158474456_158508740	Pig.08961	CTIF-201	CBP80/20-dependent translation initiation factor isoform X1 [Sus scrofa]	Chr01	-	158474456	158508740	CTAC	exon	hsa_circ_0108537	3e-64	257	mmu_circ_0007520	3e-29	137
Chr01_159251195_159287965				Chr01	+	159251195	159287965	GTAG	intergenic_region	hsa_circ_0108533	0	1941	mmu_circ_0007524	0	745
Chr01_159251195_159306706				Chr01	+	159251195	159306706	GTAG	intergenic_region	hsa_circ_0108533	0	1941	mmu_circ_0007524	0	745
Chr01_159251195_159311450				Chr01	+	159251195	159311450	GTAG	intergenic_region	hsa_circ_0108533	0	1941	mmu_circ_0007524	0	745
Chr01_159283610_159287965	Pig.08963	SMAD2-201	MAD, mothers against decapentaplegic homolog 2 (Drosophila), partial [synthetic construct]	Chr01	+	159283610	159287965	GTAG	exon	hsa_circ_0108535	0	1469	mmu_circ_0007525	6e-132	475
Chr01_159283610_159306706	Pig.08963	SMAD2-201	MAD, mothers against decapentaplegic homolog 2 (Drosophila), partial [synthetic construct]	Chr01	+	159283610	159306706	GTAG	exon	hsa_circ_0108535	0	1469	mmu_circ_0007525	3e-131	475
Chr01_159284743_159306706	Pig.08963	SMAD2-201	MAD, mothers against decapentaplegic homolog 2 (Drosophila), partial [synthetic construct]	Chr01	+	159284743	159306706	GTAG	exon	hsa_circ_0108530	3e-151	545	mmu_circ_0007528	3e-81	309
Chr01_160204634_160227954	Pig.08967	PIAS2-201	E3 SUMO-protein ligase PIAS2 isoform X5 [Sus scrofa]	Chr01	+	160204634	160227954	GTAG	intron	hsa_circ_0108511	0	1269	mmu_circ_0007530	0	662
Chr01_160211952_160227954	Pig.08967	PIAS2-201	E3 SUMO-protein ligase PIAS2 isoform X5 [Sus scrofa]	Chr01	+	160211952	160227954	GTAG	intron	hsa_circ_0108511	0	1269	mmu_circ_0007530	0	662
Chr01_160211952_160250305	Pig.08967	PIAS2-201	E3 SUMO-protein ligase PIAS2 isoform X5 [Sus scrofa]	Chr01	+	160211952	160250305	GTAG	intron	hsa_circ_0108509	0	1349	mmu_circ_0007530	0	671
Chr01_160227480_160227954	Pig.08967	PIAS2-201	E3 SUMO-protein ligase PIAS2 isoform X5 [Sus scrofa]	Chr01	+	160227480	160227954	GTAG	exon	hsa_circ_0108511	0	771	mmu_circ_0007530	0	660
Chr01_160227480_160236017	Pig.08967	PIAS2-201	E3 SUMO-protein ligase PIAS2 isoform X5 [Sus scrofa]	Chr01	+	160227480	160236017	GTAG	exon	hsa_circ_0108509	0	850	mmu_circ_0007530	0	669
Chr01_160227480_160250305	Pig.08967	PIAS2-201	E3 SUMO-protein ligase PIAS2 isoform X5 [Sus scrofa]	Chr01	+	160227480	160250305	GTAG	exon	hsa_circ_0108509	0	850	mmu_circ_0007530	0	669
Chr01_160227480_160259756	Pig.08967	PIAS2-201	E3 SUMO-protein ligase PIAS2 isoform X5 [Sus scrofa]	Chr01	+	160227480	160259756	GTAG	exon	hsa_circ_0108509	0	850	mmu_circ_0007530	0	669
Chr01_160227480_160264645	Pig.08967	PIAS2-201	E3 SUMO-protein ligase PIAS2 isoform X5 [Sus scrofa]	Chr01	+	160227480	160264645	GTAG	exon	hsa_circ_0108509	0	850	mmu_circ_0007530	0	669
Chr01_160227480_160270902	Pig.08967	PIAS2-201	E3 SUMO-protein ligase PIAS2 isoform X5 [Sus scrofa]	Chr01	+	160227480	160270902	GTAG	exon	hsa_circ_0108509	0	850	mmu_circ_0007530	0	669
Chr01_160227480_160278482	Pig.08967	PIAS2-201	E3 SUMO-protein ligase PIAS2 isoform X5 [Sus scrofa]	Chr01	+	160227480	160278482	GTAG	intron	hsa_circ_0108509	0	850	mmu_circ_0007530	0	669
Chr01_160227480_160280828	Pig.08967	PIAS2-201	E3 SUMO-protein ligase PIAS2 isoform X5 [Sus scrofa]	Chr01	+	160227480	160280828	GTAG	exon	hsa_circ_0108509	0	850	mmu_circ_0007530	0	669
Chr01_160227480_160282521	Pig.08967	PIAS2-201	E3 SUMO-protein ligase PIAS2 isoform X5 [Sus scrofa]	Chr01	+	160227480	160282521	GTAG	intron	hsa_circ_0108509	0	850	mmu_circ_0007530	0	669
Chr01_160227480_160289924	Pig.08967	PIAS2-201	E3 SUMO-protein ligase PIAS2 isoform X5 [Sus scrofa]	Chr01	+	160227480	160289924	GTAG	exon	hsa_circ_0108509	0	850	mmu_circ_0007530	0	669
Chr01_160227480_160295475	Pig.08967	PIAS2-201	E3 SUMO-protein ligase PIAS2 isoform X5 [Sus scrofa]	Chr01	+	160227480	160295475	GTAG	exon	hsa_circ_0108497	0	1009	mmu_circ_0007530	0	669
Chr01_160235933_160250305	Pig.08967	PIAS2-201	E3 SUMO-protein ligase PIAS2 isoform X5 [Sus scrofa]	Chr01	+	160235933	160250305	GTAG	exon	hsa_circ_0108505	5e-98	368	mmu_circ_0002546	2e-36	159
Chr01_160250029_160280828	Pig.08967	PIAS2-201	E3 SUMO-protein ligase PIAS2 isoform X5 [Sus scrofa]	Chr01	+	160250029	160280828	GTAG	exon	hsa_circ_0108503	2e-115	427	mmu_circ_0007532	3e-58	233
Chr01_160250029_160289924	Pig.08967	PIAS2-201	E3 SUMO-protein ligase PIAS2 isoform X5 [Sus scrofa]	Chr01	+	160250029	160289924	GTAG	exon	hsa_circ_0047591	0	656	mmu_circ_0007532	4e-58	233
Chr01_160250029_160295475	Pig.08967	PIAS2-201	E3 SUMO-protein ligase PIAS2 isoform X5 [Sus scrofa]	Chr01	+	160250029	160295475	GTAG	exon	hsa_circ_0108497	0	1009	mmu_circ_0007532	4e-58	233
Chr01_160259622_160264645	Pig.08967	PIAS2-201	E3 SUMO-protein ligase PIAS2 isoform X5 [Sus scrofa]	Chr01	+	160259622	160264645	GTAG	exon	hsa_circ_0108503	2e-108	401	mmu_circ_0007532	5e-59	233
Chr01_160259622_160270902	Pig.08967	PIAS2-201	E3 SUMO-protein ligase PIAS2 isoform X5 [Sus scrofa]	Chr01	+	160259622	160270902	GTAG	exon	hsa_circ_0108503	4e-108	401	mmu_circ_0007532	1e-58	233
Chr01_160259622_160280828	Pig.08967	PIAS2-201	E3 SUMO-protein ligase PIAS2 isoform X5 [Sus scrofa]	Chr01	+	160259622	160280828	GTAG	exon	hsa_circ_0108503	7e-108	401	mmu_circ_0007532	2e-58	233
Chr01_160259622_160295475	Pig.08967	PIAS2-201	E3 SUMO-protein ligase PIAS2 isoform X5 [Sus scrofa]	Chr01	+	160259622	160295475	GTAG	exon	hsa_circ_0108497	0	1009	mmu_circ_0007532	3e-58	233
Chr01_160262464_160280828	Pig.08967	PIAS2-201	E3 SUMO-protein ligase PIAS2 isoform X5 [Sus scrofa]	Chr01	+	160262464	160280828	GTAG	exon	hsa_circ_0108501	5e-94	355	mmu_circ_0007532	4e-50	206
Chr01_160264572_160295475	Pig.08967	PIAS2-201	E3 SUMO-protein ligase PIAS2 isoform X5 [Sus scrofa]	Chr01	+	160264572	160295475	GTAG	exon	hsa_circ_0108497	0	1009	mmu_circ_0004219	8e-44	185
Chr01_160270742_160280828	Pig.08967	PIAS2-201	E3 SUMO-protein ligase PIAS2 isoform X5 [Sus scrofa]	Chr01	+	160270742	160280828	GTAG	exon	hsa_circ_0108501	3e-94	355	NA	NA	NA
Chr01_160270742_160295475	Pig.08967	PIAS2-201	E3 SUMO-protein ligase PIAS2 isoform X5 [Sus scrofa]	Chr01	+	160270742	160295475	GTAG	exon	hsa_circ_0108497	0	1009	mmu_circ_0004219	7e-44	185
Chr01_160278215_160280828	Pig.08967	PIAS2-201	E3 SUMO-protein ligase PIAS2 isoform X5 [Sus scrofa]	Chr01	+	160278215	160280828	GTAG	exon	hsa_circ_0108501	3e-88	333	NA	NA	NA
Chr01_160278215_160289924	Pig.08967	PIAS2-201	E3 SUMO-protein ligase PIAS2 isoform X5 [Sus scrofa]	Chr01	+	160278215	160289924	GTAG	exon	hsa_circ_0047591	0	656	mmu_circ_0004219	3e-44	185
Chr01_160278215_160295475	Pig.08967	PIAS2-201	E3 SUMO-protein ligase PIAS2 isoform X5 [Sus scrofa]	Chr01	+	160278215	160295475	GTAG	exon	hsa_circ_0108497	0	1009	mmu_circ_0004219	5e-44	185
Chr01_160280657_160295475	Pig.08967	PIAS2-201	E3 SUMO-protein ligase PIAS2 isoform X5 [Sus scrofa]	Chr01	+	160280657	160295475	GTAG	exon	hsa_circ_0108497	0	1009	mmu_circ_0004219	4e-44	185
Chr01_160289785_160295475	Pig.08967	PIAS2-201	E3 SUMO-protein ligase PIAS2 isoform X5 [Sus scrofa]	Chr01	+	160289785	160295475	GTAG	exon	hsa_circ_0108497	0	1009	NA	NA	NA
Chr01_160289785_160302681	Pig.08967	PIAS2-201	E3 SUMO-protein ligase PIAS2 isoform X5 [Sus scrofa]	Chr01	+	160289785	160302681	GTAG	intron	hsa_circ_0108497	0	1336	NA	NA	NA
Chr01_160398210_160431054	Pig.08968	ST8SIA5-201	alpha-2,8-sialyltransferase 8E isoform X1 [Sus scrofa]	Chr01	+	160398210	160431054	GTAG	exon	hsa_circ_0108494	3e-68	270	NA	NA	NA
Chr01_160426744_160435871	Pig.08968	ST8SIA5-201	alpha-2,8-sialyltransferase 8E isoform X1 [Sus scrofa]	Chr01	+	160426744	160435871	GTAG	exon	hsa_circ_0108493	3e-73	285	NA	NA	NA
Chr01_160676442_160689410	Pig.08970	RNF165-201	E3 ubiquitin-protein ligase RNF165 [Sus scrofa]	Chr01	-	160676442	160689410	CTAC	exon	hsa_circ_0108485	4e-158	568	NA	NA	NA
Chr01_160857268_160891782				Chr01	-	160857268	160891782	CTAC	intergenic_region	hsa_circ_0007699	0	1218	mmu_circ_0007534	0	1037
Chr01_160890998_160891782				Chr01	-	160890998	160891782	CTAC	intergenic_region	hsa_circ_0007699	0	1216	mmu_circ_0007534	0	1035
Chr01_160968318_160968672	Pig.08972	HAUS1-202	HAUS augmin-like complex subunit 1 [Sus scrofa]	Chr01	-	160968318	160968672	CTAC	exon	hsa_circ_0108481	8e-22	110	NA	NA	NA
Chr01_160968318_160974268	Pig.08972	HAUS1-202	HAUS augmin-like complex subunit 1 [Sus scrofa]	Chr01	-	160968318	160974268	CTAC	exon	hsa_circ_0108478	6e-104	387	NA	NA	NA
Chr01_160985447_160991090	Pig.08973,MSTRG.2308			Chr01	+	160985447	160991090	GTAG	exon	hsa_circ_0047570	1e-180	641	NA	NA	NA
Chr01_160987396_160991090	MSTRG.2308			Chr01	+	160987396	160991090	GTAG	exon	hsa_circ_0047570	0	641	NA	NA	NA
Chr01_160990311_160991090	Pig.08973,MSTRG.2308			Chr01	+	160990311	160991090	GTAG	exon	hsa_circ_0047573	5e-166	590	NA	NA	NA
Chr01_160990311_160992124	Pig.08973,MSTRG.2308			Chr01	+	160990311	160992124	GTAG	exon	hsa_circ_0047570	3e-171	608	NA	NA	NA
Chr01_160991633_160992124	Pig.08973,MSTRG.2308			Chr01	+	160991633	160992124	GTAG	exon	hsa_circ_0047570	1e-159	568	NA	NA	NA
Chr01_161048697_161076794	Pig.08974	ATP5F1A-208	proline-serine-threonine phosphatase-interacting protein 2 [Sus scrofa]	Chr01	+	161048697	161076794	GTAG	exon	hsa_circ_0111665	2e-90	344	mmu_circ_0005646	1e-37	165
Chr01_161048697_161085636	Pig.08974	ATP5F1A-208	proline-serine-threonine phosphatase-interacting protein 2 [Sus scrofa]	Chr01	+	161048697	161085636	GTAG	exon	hsa_circ_0111665	2e-90	344	mmu_circ_0005646	1e-37	165
Chr01_161064840_161085636	Pig.08974	ATP5F1A-208	proline-serine-threonine phosphatase-interacting protein 2 [Sus scrofa]	Chr01	+	161064840	161085636	GTAG	exon	hsa_circ_0111665	1e-90	344	mmu_circ_0010066	2e-14	87.9
Chr01_161076760_161085636	Pig.08974	ATP5F1A-208	proline-serine-threonine phosphatase-interacting protein 2 [Sus scrofa]	Chr01	+	161076760	161085636	GTAG	exon	hsa_circ_0047555	5e-81	311	NA	NA	NA
Chr01_161079014_161085636	Pig.08974	ATP5F1A-208	proline-serine-threonine phosphatase-interacting protein 2 [Sus scrofa]	Chr01	+	161079014	161085636	GTAG	exon	hsa_circ_0047555	3e-42	182	NA	NA	NA
Chr01_161085574_161103043				Chr01	+	161085574	161103043	GTAG	intergenic_region	hsa_circ_0047551	5e-54	222	mmu_circ_0010417	6e-18	99
Chr01_161097281_161103043				Chr01	+	161097281	161103043	GTAG	intergenic_region	hsa_circ_0047552	3e-42	182	NA	NA	NA
Chr01_161097281_161103277				Chr01	+	161097281	161103277	GTAG	intergenic_region	hsa_circ_0047552	3e-42	182	NA	NA	NA
Chr01_161098735_161103043				Chr01	+	161098735	161103043	GTAG	intergenic_region	hsa_circ_0047553	3e-35	158	NA	NA	NA
Chr01_161131736_161134534	Pig.08975	EPG5-201	LOW QUALITY PROTEIN: ectopic P granules protein 5 homolog [Sus scrofa]	Chr01	+	161131736	161134534	GTAG	exon	hsa_circ_0047548	0	1099	NA	NA	NA
Chr01_161131736_161136643	Pig.08975	EPG5-201	LOW QUALITY PROTEIN: ectopic P granules protein 5 homolog [Sus scrofa]	Chr01	+	161131736	161136643	GTAG	exon	hsa_circ_0047548	0	1099	NA	NA	NA
Chr01_161131736_161138689	Pig.08975	EPG5-201	LOW QUALITY PROTEIN: ectopic P granules protein 5 homolog [Sus scrofa]	Chr01	+	161131736	161138689	GTAG	exon	hsa_circ_0047548	0	1099	NA	NA	NA
Chr01_161134291_161138689	Pig.08975	EPG5-201	LOW QUALITY PROTEIN: ectopic P granules protein 5 homolog [Sus scrofa]	Chr01	+	161134291	161138689	GTAG	exon	hsa_circ_0108475	1e-64	255	NA	NA	NA
Chr01_161148841_161150420	Pig.08975	EPG5-201	LOW QUALITY PROTEIN: ectopic P granules protein 5 homolog [Sus scrofa]	Chr01	+	161148841	161150420	GTAG	exon	hsa_circ_0108475	3e-72	279	NA	NA	NA
Chr01_161148841_161152856	Pig.08975	EPG5-201	LOW QUALITY PROTEIN: ectopic P granules protein 5 homolog [Sus scrofa]	Chr01	+	161148841	161152856	GTAG	exon	hsa_circ_0108475	1e-83	318	NA	NA	NA
Chr01_161148841_161155281	Pig.08975	EPG5-201	LOW QUALITY PROTEIN: ectopic P granules protein 5 homolog [Sus scrofa]	Chr01	+	161148841	161155281	GTAG	exon	hsa_circ_0108475	2e-83	318	NA	NA	NA
Chr01_161150266_161163231	Pig.08975	EPG5-201	LOW QUALITY PROTEIN: ectopic P granules protein 5 homolog [Sus scrofa]	Chr01	+	161150266	161163231	GTAG	exon	hsa_circ_0108472	0	780	mmu_circ_0014287	2e-11	76.8
Chr01_161152716_161163231	Pig.08975	EPG5-201	LOW QUALITY PROTEIN: ectopic P granules protein 5 homolog [Sus scrofa]	Chr01	+	161152716	161163231	GTAG	exon	hsa_circ_0108472	0	780	mmu_circ_0014287	2e-11	76.8
Chr01_161155117_161163231	Pig.08975	EPG5-201	LOW QUALITY PROTEIN: ectopic P granules protein 5 homolog [Sus scrofa]	Chr01	+	161155117	161163231	GTAG	exon	hsa_circ_0108472	0	780	mmu_circ_0014287	1e-11	76.8
Chr01_161176119_161179193	Pig.08975	EPG5-201	LOW QUALITY PROTEIN: ectopic P granules protein 5 homolog [Sus scrofa]	Chr01	+	161176119	161179193	GTAG	exon	hsa_circ_0108471	0	883	NA	NA	NA
Chr01_161180372_161183876	Pig.08975	EPG5-201	LOW QUALITY PROTEIN: ectopic P granules protein 5 homolog [Sus scrofa]	Chr01	+	161180372	161183876	GTAG	exon	hsa_circ_0108471	7e-151	542	mmu_circ_0007539	4e-38	163
Chr01_161180372_161198467	Pig.08975	EPG5-201	LOW QUALITY PROTEIN: ectopic P granules protein 5 homolog [Sus scrofa]	Chr01	+	161180372	161198467	GTAG	exon	hsa_circ_0108471	3e-150	542	mmu_circ_0007539	2e-38	167
Chr01_161180372_161200057	Pig.08975	EPG5-201	LOW QUALITY PROTEIN: ectopic P granules protein 5 homolog [Sus scrofa]	Chr01	+	161180372	161200057	GTAG	exon	hsa_circ_0108471	4e-150	542	mmu_circ_0007539	2e-38	167
Chr01_161180372_161207898	Pig.08975	EPG5-201	LOW QUALITY PROTEIN: ectopic P granules protein 5 homolog [Sus scrofa]	Chr01	+	161180372	161207898	GTAG	exon	hsa_circ_0047525	5e-160	575	mmu_circ_0007539	3e-38	167
Chr01_161180372_161211630	Pig.08975	EPG5-201	LOW QUALITY PROTEIN: ectopic P granules protein 5 homolog [Sus scrofa]	Chr01	+	161180372	161211630	GTAG	exon	hsa_circ_0047525	6e-160	575	mmu_circ_0007539	3e-38	167
Chr01_161180417_161200057	Pig.08975	EPG5-201	LOW QUALITY PROTEIN: ectopic P granules protein 5 homolog [Sus scrofa]	Chr01	+	161180417	161200057	GTAG	intron	hsa_circ_0108471	4e-150	542	mmu_circ_0007539	2e-38	167
Chr01_161191446_161200057	Pig.08975	EPG5-201	LOW QUALITY PROTEIN: ectopic P granules protein 5 homolog [Sus scrofa]	Chr01	+	161191446	161200057	GTAG	exon	hsa_circ_0047526	1e-142	516	mmu_circ_0007539	6e-35	154
Chr01_161198325_161207898	Pig.08975	EPG5-201	LOW QUALITY PROTEIN: ectopic P granules protein 5 homolog [Sus scrofa]	Chr01	+	161198325	161207898	GTAG	exon	hsa_circ_0047525	2e-160	575	NA	NA	NA
Chr01_161198325_161211630	Pig.08975	EPG5-201	LOW QUALITY PROTEIN: ectopic P granules protein 5 homolog [Sus scrofa]	Chr01	+	161198325	161211630	GTAG	exon	hsa_circ_0047525	3e-160	575	NA	NA	NA
Chr01_161198325_161222860	Pig.08975	EPG5-201	LOW QUALITY PROTEIN: ectopic P granules protein 5 homolog [Sus scrofa]	Chr01	+	161198325	161222860	GTAG	exon	hsa_circ_0047525	5e-160	575	NA	NA	NA
Chr01_161202698_161207898	Pig.08975	EPG5-201	LOW QUALITY PROTEIN: ectopic P granules protein 5 homolog [Sus scrofa]	Chr01	+	161202698	161207898	GTAG	exon	hsa_circ_0047525	1e-160	575	NA	NA	NA
Chr01_161202698_161211630	Pig.08975	EPG5-201	LOW QUALITY PROTEIN: ectopic P granules protein 5 homolog [Sus scrofa]	Chr01	+	161202698	161211630	GTAG	exon	hsa_circ_0047525	2e-160	575	NA	NA	NA
Chr01_161207008_161211630	Pig.08975	EPG5-201	LOW QUALITY PROTEIN: ectopic P granules protein 5 homolog [Sus scrofa]	Chr01	+	161207008	161211630	GTAG	exon	hsa_circ_0047524	5e-69	270	NA	NA	NA
Chr01_161210070_161222860	Pig.08975	EPG5-201	LOW QUALITY PROTEIN: ectopic P granules protein 5 homolog [Sus scrofa]	Chr01	+	161210070	161222860	GTAG	exon	hsa_circ_0047523	1e-88	337	NA	NA	NA
Chr01_161217317_161222860	Pig.08975	EPG5-201	LOW QUALITY PROTEIN: ectopic P granules protein 5 homolog [Sus scrofa]	Chr01	+	161217317	161222860	GTAG	exon	hsa_circ_0108465	4e-80	307	NA	NA	NA
Chr01_161217317_161226752	Pig.08975	EPG5-201	LOW QUALITY PROTEIN: ectopic P granules protein 5 homolog [Sus scrofa]	Chr01	+	161217317	161226752	GTAG	intron	hsa_circ_0108465	7e-80	307	NA	NA	NA
Chr01_161217317_161232545	Pig.08975	EPG5-201	LOW QUALITY PROTEIN: ectopic P granules protein 5 homolog [Sus scrofa]	Chr01	+	161217317	161232545	GTAG	intron	hsa_circ_0047517	1e-93	353	NA	NA	NA
Chr01_161217317_161235089	Pig.08975	EPG5-201	LOW QUALITY PROTEIN: ectopic P granules protein 5 homolog [Sus scrofa]	Chr01	+	161217317	161235089	GTAG	exon	hsa_circ_0047514	3e-145	525	NA	NA	NA
Chr01_161230188_161230430	Pig.08975	EPG5-201	LOW QUALITY PROTEIN: ectopic P granules protein 5 homolog [Sus scrofa]	Chr01	+	161230188	161230430	GTAG	exon	hsa_circ_0047519	3e-93	346	NA	NA	NA
Chr01_161230188_161235089	Pig.08975	EPG5-201	LOW QUALITY PROTEIN: ectopic P granules protein 5 homolog [Sus scrofa]	Chr01	+	161230188	161235089	GTAG	exon	hsa_circ_0047514	9e-146	525	NA	NA	NA
Chr01_162046790_162066065				Chr01	-	162046790	162066065	CTAC	intergenic_region	hsa_circ_0107248	3e-16	97.1	NA	NA	NA
Chr01_162166054_162169510	Pig.08979	SETBP1-201	SET-binding protein isoform X1 [Sus scrofa]	Chr01	-	162166054	162169510	CTAC	exon	hsa_circ_0108457	0	4706	mmu_circ_0000902	0	3670
Chr01_162166054_162241022	Pig.08979	SETBP1-201	SET-binding protein isoform X1 [Sus scrofa]	Chr01	-	162166054	162241022	CTAC	exon	hsa_circ_0047504	0	4771	mmu_circ_0000902	0	3670
Chr01_162240969_162244235	Pig.08979	SETBP1-201	SET-binding protein isoform X1 [Sus scrofa]	Chr01	-	162240969	162244235	CTAC	intron	hsa_circ_0047504	3e-70	274	NA	NA	NA
Chr01_162240969_162257239	Pig.08979	SETBP1-201	SET-binding protein isoform X1 [Sus scrofa]	Chr01	-	162240969	162257239	CTAC	intron	hsa_circ_0047504	9e-111	411	NA	NA	NA
Chr01_162384447_162413004				Chr01	-	162384447	162413004	CTAC	intergenic_region	hsa_circ_0108448	0	998	mmu_circ_0007546	7e-154	551
Chr01_162396117_162413004				Chr01	-	162396117	162413004	CTAC	intergenic_region	hsa_circ_0108448	0	998	mmu_circ_0007546	4e-154	551
Chr01_162412354_162413004				Chr01	-	162412354	162413004	CTAC	intergenic_region	hsa_circ_0108448	0	846	mmu_circ_0007546	3e-152	540
Chr01_16266181_16269764	Pig.03896	MELK-202	maternal embryonic leucine zipper kinase isoform X1 [Sus scrofa]	Chr01	-	16266181	16269764	CTAC	exon	hsa_circ_0138741	1e-177	630	NA	NA	NA
Chr01_16491139_16512425	Pig.03897	RNF38-202	E3 ubiquitin-protein ligase RNF38 isoform X1 [Sus scrofa]	Chr01	+	16491139	16512425	GTAG	exon	hsa_circ_0138734	1e-174	623	NA	NA	NA
Chr01_16491139_16519371	Pig.03897	RNF38-202	E3 ubiquitin-protein ligase RNF38 isoform X1 [Sus scrofa]	Chr01	+	16491139	16519371	GTAG	exon	hsa_circ_0138734	0	763	mmu_circ_0011629	9e-88	331
Chr01_16491139_16551432	Pig.03897	RNF38-202	E3 ubiquitin-protein ligase RNF38 isoform X1 [Sus scrofa]	Chr01	+	16491139	16551432	GTAG	exon	hsa_circ_0138734	0	763	mmu_circ_0011626	2e-102	381
Chr01_16512276_16519371	Pig.03897	RNF38-202	E3 ubiquitin-protein ligase RNF38 isoform X1 [Sus scrofa]	Chr01	+	16512276	16519371	GTAG	exon	hsa_circ_0138734	6e-149	536	mmu_circ_0011629	2e-88	331
Chr01_16512276_16551432	Pig.03897	RNF38-202	E3 ubiquitin-protein ligase RNF38 isoform X1 [Sus scrofa]	Chr01	+	16512276	16551432	GTAG	exon	hsa_circ_0087016	0	669	mmu_circ_0011626	1e-102	381
Chr01_16519178_16519371	Pig.03897	RNF38-202	E3 ubiquitin-protein ligase RNF38 isoform X1 [Sus scrofa]	Chr01	+	16519178	16519371	GTAG	exon	hsa_circ_0138734	6e-95	351	mmu_circ_0011629	2e-89	329
Chr01_16519178_16533603	Pig.03897	RNF38-202	E3 ubiquitin-protein ligase RNF38 isoform X1 [Sus scrofa]	Chr01	+	16519178	16533603	GTAG	exon	hsa_circ_0138734	3e-110	409	mmu_circ_0011628	1e-93	350
Chr01_16519178_16551432	Pig.03897	RNF38-202	E3 ubiquitin-protein ligase RNF38 isoform X1 [Sus scrofa]	Chr01	+	16519178	16551432	GTAG	exon	hsa_circ_0087016	0	669	mmu_circ_0011626	1e-102	381
Chr01_16533390_16551432	Pig.03897	RNF38-202	E3 ubiquitin-protein ligase RNF38 isoform X1 [Sus scrofa]	Chr01	+	16533390	16551432	GTAG	exon	hsa_circ_0087016	0	669	mmu_circ_0011626	1e-99	370
Chr01_16543770_16549201	Pig.03897	RNF38-202	E3 ubiquitin-protein ligase RNF38 isoform X1 [Sus scrofa]	Chr01	+	16543770	16549201	GTAG	exon	hsa_circ_0087019	5e-94	353	mmu_circ_0011626	1e-69	268
Chr01_16543770_16551432	Pig.03897	RNF38-202	E3 ubiquitin-protein ligase RNF38 isoform X1 [Sus scrofa]	Chr01	+	16543770	16551432	GTAG	exon	hsa_circ_0087016	0	669	mmu_circ_0011626	2e-69	268
Chr01_16543770_16558579	Pig.03897	RNF38-202	E3 ubiquitin-protein ligase RNF38 isoform X1 [Sus scrofa]	Chr01	+	16543770	16558579	GTAG	exon	hsa_circ_0087016	0	669	mmu_circ_0011626	4e-69	268
Chr01_16545308_16546528	Pig.03897	RNF38-202	E3 ubiquitin-protein ligase RNF38 isoform X1 [Sus scrofa]	Chr01	+	16545308	16546528	GTAG	intron	hsa_circ_0087021	9e-91	340	mmu_circ_0011627	5e-68	261
Chr01_16546358_16549615	Pig.03897	RNF38-202	E3 ubiquitin-protein ligase RNF38 isoform X1 [Sus scrofa]	Chr01	+	16546358	16549615	GTAG	exon	hsa_circ_0087019	4e-143	516	mmu_circ_0011626	1e-62	244
Chr01_16546358_16551432	Pig.03897	RNF38-202	E3 ubiquitin-protein ligase RNF38 isoform X1 [Sus scrofa]	Chr01	+	16546358	16551432	GTAG	exon	hsa_circ_0087016	0	669	mmu_circ_0011626	2e-62	244
Chr01_16549040_16549615	Pig.03897	RNF38-202	E3 ubiquitin-protein ligase RNF38 isoform X1 [Sus scrofa]	Chr01	+	16549040	16549615	GTAG	exon	hsa_circ_0087019	7e-119	433	NA	NA	NA
Chr01_16549040_16551432	Pig.03897	RNF38-202	E3 ubiquitin-protein ligase RNF38 isoform X1 [Sus scrofa]	Chr01	+	16549040	16551432	GTAG	exon	hsa_circ_0087016	7e-164	584	NA	NA	NA
Chr01_16549040_16558579	Pig.03897	RNF38-202	E3 ubiquitin-protein ligase RNF38 isoform X1 [Sus scrofa]	Chr01	+	16549040	16558579	GTAG	exon	hsa_circ_0087016	3e-163	584	NA	NA	NA
Chr01_16647099_16652838	Pig.03898,MSTRG.259			Chr01	+	16647099	16652838	GTAG	exon	hsa_circ_0138729	0	793	mmu_circ_0011624	4e-160	569
Chr01_16652686_16664376	Pig.03898,MSTRG.259			Chr01	+	16652686	16664376	GTAG	exon	hsa_circ_0087005	0	673	mmu_circ_0011624	4e-68	265
Chr01_16660681_16664376	Pig.03898,MSTRG.259			Chr01	+	16660681	16664376	GTAG	exon	hsa_circ_0087005	0	673	NA	NA	NA
Chr01_16663672_16664376	Pig.03898,MSTRG.259			Chr01	+	16663672	16664376	GTAG	exon	hsa_circ_0087005	2e-165	588	NA	NA	NA
Chr01_16669667_16676066	MSTRG.259			Chr01	+	16669667	16676066	GTAG	intron	hsa_circ_0019304	1e-15	93.5	NA	NA	NA
Chr01_166876831_166885965	Pig.07293	CGAS-201	cyclic GMP-AMP synthase [Sus scrofa]	Chr01	-	166876831	166885965	CTAC	intron	hsa_circ_0126430	2e-60	243	NA	NA	NA
Chr01_16689483_16696619	Pig.03899,MSTRG.259			Chr01	-	16689483	16696619	CTAC	intron	hsa_circ_0087000	1e-86	329	mmu_circ_0001203	1e-61	243
Chr01_16689483_16697045	Pig.03899,MSTRG.259			Chr01	-	16689483	16697045	CTAC	exon	hsa_circ_0087000	1e-86	329	mmu_circ_0001203	1e-61	243
Chr01_166909075_166909728	Pig.07294	MTO1-201	protein MTO1 homolog, mitochondrial isoform X1 [Sus scrofa]	Chr01	+	166909075	166909728	GTAG	exon	hsa_circ_0132266	5e-91	340	NA	NA	NA
Chr01_166909611_166917266	Pig.07294	MTO1-201	protein MTO1 homolog, mitochondrial isoform X1 [Sus scrofa]	Chr01	+	166909611	166917266	GTAG	exon	hsa_circ_0132267	7e-139	503	mmu_circ_0015910	3e-77	294
Chr01_166909611_166919033	Pig.07294	MTO1-201	protein MTO1 homolog, mitochondrial isoform X1 [Sus scrofa]	Chr01	+	166909611	166919033	GTAG	exon	hsa_circ_0132267	3e-143	518	mmu_circ_0015910	4e-77	294
Chr01_166914532_166914821	Pig.07294	MTO1-201	protein MTO1 homolog, mitochondrial isoform X1 [Sus scrofa]	Chr01	+	166914532	166914821	GTAG	exon	hsa_circ_0132267	9e-105	385	mmu_circ_0015910	5e-77	289
Chr01_166914532_166917926	Pig.07294	MTO1-201	protein MTO1 homolog, mitochondrial isoform X1 [Sus scrofa]	Chr01	+	166914532	166917926	GTAG	exon	hsa_circ_0132267	1e-143	518	mmu_circ_0015910	1e-77	294
Chr01_166914532_166925926	Pig.07294	MTO1-201	protein MTO1 homolog, mitochondrial isoform X1 [Sus scrofa]	Chr01	+	166914532	166925926	GTAG	exon	hsa_circ_0132267	4e-143	518	mmu_circ_0015910	5e-77	294
Chr01_166916868_166917266	Pig.07294	MTO1-201	protein MTO1 homolog, mitochondrial isoform X1 [Sus scrofa]	Chr01	+	166916868	166917266	GTAG	exon	hsa_circ_0132268	2e-117	427	NA	NA	NA
Chr01_166916868_166919033	Pig.07294	MTO1-201	protein MTO1 homolog, mitochondrial isoform X1 [Sus scrofa]	Chr01	+	166916868	166919033	GTAG	exon	hsa_circ_0132268	4e-121	442	NA	NA	NA
Chr01_16694490_16697045	Pig.03899,MSTRG.259			Chr01	-	16694490	16697045	CTAC	exon	hsa_circ_0087000	2e-60	241	mmu_circ_0001203	1e-41	174
Chr01_166952270_166953117	MSTRG.2332			Chr01	+	166952270	166953117	GTAG	intron	hsa_circ_0076984	0	883	mmu_circ_0008611	4e-38	161
Chr01_166952385_166954378	MSTRG.2332			Chr01	+	166952385	166954378	GTAG	intron	hsa_circ_0076984	0	1688	NA	NA	NA
Chr01_166952626_166954500	MSTRG.2332			Chr01	-	166952626	166954500	CTAC	exon	hsa_circ_0076989	0	1493	NA	NA	NA
Chr01_166953105_166953444	MSTRG.2332,Pig.07295			Chr01	-	166953105	166953444	CTAC	intron	hsa_circ_0076994	1e-98	364	NA	NA	NA
Chr01_166953528_166954126	MSTRG.2332,Pig.07295			Chr01	-	166953528	166954126	CTAC	exon	hsa_circ_0077000	6e-179	632	NA	NA	NA
Chr01_16697008_16704855	Pig.03899,MSTRG.259			Chr01	-	16697008	16704855	CTAC	intron	hsa_circ_0086999	7e-104	387	NA	NA	NA
Chr01_167039873_167048963	Pig.07296	SLC17A5-201	sialin isoform X3 [Sus scrofa]	Chr01	-	167039873	167048963	CTAC	intron	hsa_circ_0077009	1e-42	183	NA	NA	NA
Chr01_167070557_167081365	Pig.07296	SLC17A5-201	sialin isoform X3 [Sus scrofa]	Chr01	-	167070557	167081365	CTAC	exon	hsa_circ_0132281	1e-93	353	mmu_circ_0015918	6e-56	224
Chr01_167076143_167079038	Pig.07296	SLC17A5-201	sialin isoform X3 [Sus scrofa]	Chr01	-	167076143	167079038	CTAC	exon	hsa_circ_0132281	8e-65	255	NA	NA	NA
Chr01_167137741_167179823				Chr01	+	167137741	167179823	GTAG	intergenic_region	hsa_circ_0077018	1e-98	372	NA	NA	NA
Chr01_167166813_167179823	Pig.07297	CD109-203	CD109 antigen isoform X1 [Sus scrofa]	Chr01	+	167166813	167179823	GTAG	exon	hsa_circ_0077022	8e-51	211	NA	NA	NA
Chr01_167166813_167202207	Pig.07297	CD109-203	CD109 antigen isoform X1 [Sus scrofa]	Chr01	+	167166813	167202207	GTAG	exon	hsa_circ_0077023	2e-115	427	mmu_circ_0002548	1e-07	65.8
Chr01_167166813_167222121	Pig.07297	CD109-203	CD109 antigen isoform X1 [Sus scrofa]	Chr01	+	167166813	167222121	GTAG	exon	hsa_circ_0077023	2e-147	534	mmu_circ_0002548	2e-07	65.8
Chr01_167202123_167255335	Pig.07297	CD109-203	CD109 antigen isoform X1 [Sus scrofa]	Chr01	+	167202123	167255335	GTAG	exon	hsa_circ_0110683	0	721	mmu_circ_0008250	4e-39	171
Chr01_167212600_167214325	Pig.07297	CD109-203	CD109 antigen isoform X1 [Sus scrofa]	Chr01	+	167212600	167214325	GTAG	exon	hsa_circ_0077023	2e-63	250	NA	NA	NA
Chr01_167212600_167222121	Pig.07297	CD109-203	CD109 antigen isoform X1 [Sus scrofa]	Chr01	+	167212600	167222121	GTAG	exon	hsa_circ_0077023	3e-148	534	NA	NA	NA
Chr01_167213136_167251682	Pig.07297	CD109-203	CD109 antigen isoform X1 [Sus scrofa]	Chr01	+	167213136	167251682	GTAG	exon	hsa_circ_0110683	0	721	mmu_circ_0008250	3e-39	171
Chr01_167240073_167247998	Pig.07297	CD109-203	CD109 antigen isoform X1 [Sus scrofa]	Chr01	+	167240073	167247998	GTAG	exon	hsa_circ_0077022	4e-87	331	NA	NA	NA
Chr01_167244949_167255335	Pig.07297	CD109-203	CD109 antigen isoform X1 [Sus scrofa]	Chr01	+	167244949	167255335	GTAG	exon	hsa_circ_0077022	5e-87	331	NA	NA	NA
Chr01_167247885_167255335	Pig.07297	CD109-203	CD109 antigen isoform X1 [Sus scrofa]	Chr01	+	167247885	167255335	GTAG	exon	hsa_circ_0077022	4e-86	327	NA	NA	NA
Chr01_168474513_168482699	Pig.07298	COL12A1-201	collagen alpha-1(XII) chain isoform X1 [Sus scrofa]	Chr01	-	168474513	168482699	CTAC	exon	hsa_circ_0077031	1e-141	512	NA	NA	NA
Chr01_168476167_168482699	Pig.07298	COL12A1-201	collagen alpha-1(XII) chain isoform X1 [Sus scrofa]	Chr01	-	168476167	168482699	CTAC	exon	hsa_circ_0077031	1e-141	512	NA	NA	NA
Chr01_168487533_168495625	Pig.07298	COL12A1-201	collagen alpha-1(XII) chain isoform X1 [Sus scrofa]	Chr01	-	168487533	168495625	CTAC	exon	hsa_circ_0077034	3e-118	435	NA	NA	NA
Chr01_168496388_168506563	Pig.07298	COL12A1-201	collagen alpha-1(XII) chain isoform X1 [Sus scrofa]	Chr01	-	168496388	168506563	CTAC	exon	hsa_circ_0137027	3e-89	339	NA	NA	NA
Chr01_168502900_168507538	Pig.07298	COL12A1-201	collagen alpha-1(XII) chain isoform X1 [Sus scrofa]	Chr01	-	168502900	168507538	CTAC	exon	hsa_circ_0137027	1e-89	339	NA	NA	NA
Chr01_168523155_168525668	Pig.07299	COL12A1-201	collagen alpha-1(XII) chain isoform X2 [Sus scrofa]	Chr01	-	168523155	168525668	CTAC	exon	hsa_circ_0077058	4e-52	213	NA	NA	NA
Chr01_168523162_168525668	Pig.07299	COL12A1-201	collagen alpha-1(XII) chain isoform X2 [Sus scrofa]	Chr01	-	168523162	168525668	CTAC	intron	hsa_circ_0077058	4e-52	213	NA	NA	NA
Chr01_168533745_168552858	Pig.07299	COL12A1-201	collagen alpha-1(XII) chain isoform X2 [Sus scrofa]	Chr01	-	168533745	168552858	CTAC	exon	hsa_circ_0077063	0	1275	NA	NA	NA
Chr01_168535262_168536429	Pig.07299	COL12A1-201	collagen alpha-1(XII) chain isoform X2 [Sus scrofa]	Chr01	-	168535262	168536429	CTAC	exon	hsa_circ_0077060	3e-80	305	NA	NA	NA
Chr01_168562706_168565279	Pig.07299	COL12A1-201	collagen alpha-1(XII) chain isoform X2 [Sus scrofa]	Chr01	-	168562706	168565279	CTAC	exon	hsa_circ_0132285	2e-145	523	NA	NA	NA
Chr01_168758403_168807669				Chr01	-	168758403	168807669	CTAC	intergenic_region	hsa_circ_0098390	6e-87	333	mmu_circ_0002166	4e-09	71.3
Chr01_168758403_168836846				Chr01	-	168758403	168836846	CTAC	intergenic_region	hsa_circ_0098390	1e-86	333	mmu_circ_0002166	6e-09	71.3
Chr01_1687709_1713243				Chr01	+	1687709	1713243	GTAG	intergenic_region	hsa_circ_0087964	3e-92	350	NA	NA	NA
Chr01_1687709_1747044				Chr01	+	1687709	1747044	GTAG	intergenic_region	hsa_circ_0087958	0	1160	mmu_circ_0009183	9e-76	292
Chr01_168807388_168836846				Chr01	-	168807388	168836846	CTAC	intergenic_region	hsa_circ_0110181	1e-37	169	NA	NA	NA
[truncated: 51,636 more rows]

## Sheet: circRNA consevztion
Term	orthologous	pig circRNA	percentage
Ningxiang pig-human	53338	61683	0.864712
Ningxiang pig-mouse	25302	61683	0.410194
