# Supplementary material for: Spatiotemporal Regulation and Functional Analysis of Circular RNAs in Skeletal Muscle and Subcutaneous Fat during Pig Growth
Source: Biology (Basel). 2021 Aug 30;10(9):841. doi: 10.3390/biology10090841 (PMC8465536; doi:10.3390/biology10090841)
Supplement: Supplementary file 1 [file biology-10-00841-s001.zip › Supplemental Table S4.xlsx]

## Sheet: Table S4
Pathway_id	Description	pvalue	First_Category	Second_Category	class	group
map04141	Protein processing in endoplasmic reticulum	0.000851919	Genetic Information Processing	Folding, sorting and degradation	Fat	N150D_N210D_down
map00500	Starch and sucrose metabolism	0.00300281	Metabolism	Carbohydrate metabolism	Fat	N150D_N210D_down
map04520	Adherens junction	0.0153446	Cellular Processes	Cellular community - eukaryotes	Fat	N150D_N210D_down
map03013	RNA transport	0.0299565	Genetic Information Processing	Translation	Fat	N150D_N210D_down
map03420	Nucleotide excision repair	0.0350433	Genetic Information Processing	Replication and repair	Fat	N150D_N210D_down
map00310	Lysine degradation	0.0440898	Metabolism	Amino acid metabolism	Fat	N150D_N210D_down
map04320	Dorso-ventral axis formation	7.15723e-05	Organismal Systems	Development	Muscle	N150D_N210D_down
map04914	Progesterone-mediated oocyte maturation	0.00010375	Organismal Systems	Endocrine system	Muscle	N150D_N210D_down
map00500	Starch and sucrose metabolism	0.00050844	Metabolism	Carbohydrate metabolism	Muscle	N150D_N210D_down
map00072	Synthesis and degradation of ketone bodies	0.00330061	Metabolism	Lipid metabolism	Muscle	N150D_N210D_down
map00280	Valine, leucine and isoleucine degradation	0.00992562	Metabolism	Amino acid metabolism	Muscle	N150D_N210D_down
map04510	Focal adhesion	0.0102156	Cellular Processes	Cellular community - eukaryotes	Muscle	N150D_N210D_down
map05222	Small cell lung cancer	0.0104718	Human Diseases	Cancers: Specific types	Muscle	N150D_N210D_down
map04370	VEGF signaling pathway	0.0117977	Environmental Information Processing	Signal transduction	Muscle	N150D_N210D_down
map00534	Glycosaminoglycan biosynthesis - heparan sulfate / heparin	0.0141085	Metabolism	Glycan biosynthesis and metabolism	Muscle	N150D_N210D_down
map04114	Oocyte meiosis	0.0161188	Cellular Processes	Cell growth and death	Muscle	N150D_N210D_down
map00020	Citrate cycle (TCA cycle)	0.0131375	Metabolism	Carbohydrate metabolism	Fat	N150D_N210D_up
map00310	Lysine degradation	0.0238862	Metabolism	Amino acid metabolism	Fat	N150D_N210D_up
map00480	Glutathione metabolism	0.0261961	Metabolism	Metabolism of other amino acids	Fat	N150D_N210D_up
map04120	Ubiquitin mediated proteolysis	0.0271303	Genetic Information Processing	Folding, sorting and degradation	Fat	N150D_N210D_up
map04212	Longevity regulating pathway - worm	0.0371804	Organismal Systems	Aging	Fat	N150D_N210D_up
map05323	Rheumatoid arthritis	0.000865235	Human Diseases	Immune diseases	Muscle	N150D_N210D_up
map04612	Antigen processing and presentation	0.00534289	Organismal Systems	Immune system	Muscle	N150D_N210D_up
map04060	Cytokine-cytokine receptor interaction	0.00615951	Environmental Information Processing	Signaling molecules and interaction	Muscle	N150D_N210D_up
map04142	Lysosome	0.00896086	Cellular Processes	Transport and catabolism	Muscle	N150D_N210D_up
map05418	Fluid shear stress and atherosclerosis	0.0114854	Human Diseases	Cardiovascular diseases	Muscle	N150D_N210D_up
map04144	Endocytosis	0.01217	Cellular Processes	Transport and catabolism	Muscle	N150D_N210D_up
map04934	Cushing syndrome	0.0124767	Human Diseases	Endocrine and metabolic diseases	Muscle	N150D_N210D_up
map00280	Valine, leucine and isoleucine degradation	0.0138269	Metabolism	Amino acid metabolism	Muscle	N150D_N210D_up
map05410	Hypertrophic cardiomyopathy (HCM)	0.0335473	Human Diseases	Cardiovascular diseases	Muscle	N150D_N210D_up
map04620	Toll-like receptor signaling pathway	0.0341763	Organismal Systems	Immune system	Muscle	N150D_N210D_up
map04610	Complement and coagulation cascades	3.38036e-09	Organismal Systems	Immune system	Fat	N30D_N150D_down
map00380	Tryptophan metabolism	2.30364e-05	Metabolism	Amino acid metabolism	Fat	N30D_N150D_down
map00140	Steroid hormone biosynthesis	0.000802338	Metabolism	Lipid metabolism	Fat	N30D_N150D_down
map04976	Bile secretion	0.000822255	Organismal Systems	Digestive system	Fat	N30D_N150D_down
map00280	Valine, leucine and isoleucine degradation	0.00165713	Metabolism	Amino acid metabolism	Fat	N30D_N150D_down
map04520	Adherens junction	0.0030864	Cellular Processes	Cellular community - eukaryotes	Fat	N30D_N150D_down
map02010	ABC transporters	0.00359524	Environmental Information Processing	Membrane transport	Fat	N30D_N150D_down
map04146	Peroxisome	0.00517452	Cellular Processes	Transport and catabolism	Fat	N30D_N150D_down
map00640	Propanoate metabolism	0.00645324	Metabolism	Carbohydrate metabolism	Fat	N30D_N150D_down
map00120	Primary bile acid biosynthesis	0.0078652	Metabolism	Lipid metabolism	Fat	N30D_N150D_down
map04146	Peroxisome	0.000186617	Cellular Processes	Transport and catabolism	Muscle	N30D_N150D_down
map04520	Adherens junction	0.000978058	Cellular Processes	Cellular community - eukaryotes	Muscle	N30D_N150D_down
map01040	Biosynthesis of unsaturated fatty acids	0.00296191	Metabolism	Lipid metabolism	Muscle	N30D_N150D_down
map00061	Fatty acid biosynthesis	0.00496782	Metabolism	Lipid metabolism	Muscle	N30D_N150D_down
map00120	Primary bile acid biosynthesis	0.011654	Metabolism	Lipid metabolism	Muscle	N30D_N150D_down
map03320	PPAR signaling pathway	0.0126412	Organismal Systems	Endocrine system	Muscle	N30D_N150D_down
map00310	Lysine degradation	0.0127515	Metabolism	Amino acid metabolism	Muscle	N30D_N150D_down
map00071	Fatty acid degradation	0.0127515	Metabolism	Lipid metabolism	Muscle	N30D_N150D_down
map03460	Fanconi anemia pathway	0.0139505	Genetic Information Processing	Replication and repair	Muscle	N30D_N150D_down
map04110	Cell cycle	0.0261874	Cellular Processes	Cell growth and death	Muscle	N30D_N150D_down
map05220	Chronic myeloid leukemia	6.28144e-05	Human Diseases	Cancers: Specific types	Fat	N30D_N150D_up
map05210	Colorectal cancer	0.000904837	Human Diseases	Cancers: Specific types	Fat	N30D_N150D_up
map05211	Renal cell carcinoma	0.00118783	Human Diseases	Cancers: Specific types	Fat	N30D_N150D_up
map04211	Longevity regulating pathway	0.00142733	Organismal Systems	Aging	Fat	N30D_N150D_up
map04510	Focal adhesion	0.00204642	Cellular Processes	Cellular community - eukaryotes	Fat	N30D_N150D_up
map04152	AMPK signaling pathway	0.00255227	Environmental Information Processing	Signal transduction	Fat	N30D_N150D_up
map05200	Pathways in cancer	0.00435476	Human Diseases	Cancers: Overview	Fat	N30D_N150D_up
map04360	Axon guidance	0.00477992	Organismal Systems	Development	Fat	N30D_N150D_up
map04974	Protein digestion and absorption	0.00659769	Organismal Systems	Digestive system	Fat	N30D_N150D_up
map05165	Human papillomavirus infection	0.00706679	Human Diseases	Infectious diseases: Viral	Fat	N30D_N150D_up
map04120	Ubiquitin mediated proteolysis	6.02077e-05	Genetic Information Processing	Folding, sorting and degradation	Muscle	N30D_N150D_up
map04218	Cellular senescence	0.000184955	Cellular Processes	Cell growth and death	Muscle	N30D_N150D_up
map00500	Starch and sucrose metabolism	0.000871053	Metabolism	Carbohydrate metabolism	Muscle	N30D_N150D_up
map04068	FoxO signaling pathway	0.00129602	Environmental Information Processing	Signal transduction	Muscle	N30D_N150D_up
map04141	Protein processing in endoplasmic reticulum	0.00618569	Genetic Information Processing	Folding, sorting and degradation	Muscle	N30D_N150D_up
map04013	MAPK signaling pathway - fly	0.00777352	Environmental Information Processing	Signal transduction	Muscle	N30D_N150D_up
map03018	RNA degradation	0.00899249	Genetic Information Processing	Folding, sorting and degradation	Muscle	N30D_N150D_up
map05205	Proteoglycans in cancer	0.0132635	Human Diseases	Cancers: Overview	Muscle	N30D_N150D_up
map05225	Hepatocellular carcinoma	0.0190548	Human Diseases	Cancers: Specific types	Muscle	N30D_N150D_up
map04320	Dorso-ventral axis formation	0.0277417	Organismal Systems	Development	Muscle	N30D_N150D_up
map04610	Complement and coagulation cascades	1.66841e-09	Organismal Systems	Immune system	Fat	N30D_N210D_down
map00380	Tryptophan metabolism	1.65136e-05	Metabolism	Amino acid metabolism	Fat	N30D_N210D_down
map00140	Steroid hormone biosynthesis	0.000591569	Metabolism	Lipid metabolism	Fat	N30D_N210D_down
map00280	Valine, leucine and isoleucine degradation	0.00127361	Metabolism	Amino acid metabolism	Fat	N30D_N210D_down
map04976	Bile secretion	0.0027769	Organismal Systems	Digestive system	Fat	N30D_N210D_down
map00410	beta-Alanine metabolism	0.00538513	Metabolism	Metabolism of other amino acids	Fat	N30D_N210D_down
map00120	Primary bile acid biosynthesis	0.00682324	Metabolism	Lipid metabolism	Fat	N30D_N210D_down
map00591	Linoleic acid metabolism	0.00857215	Metabolism	Lipid metabolism	Fat	N30D_N210D_down
map00830	Retinol metabolism	0.0119993	Metabolism	Metabolism of cofactors and vitamins	Fat	N30D_N210D_down
map00340	Histidine metabolism	0.0128015	Metabolism	Amino acid metabolism	Fat	N30D_N210D_down
map00310	Lysine degradation	7.88677e-05	Metabolism	Amino acid metabolism	Muscle	N30D_N210D_down
map04520	Adherens junction	0.00529437	Cellular Processes	Cellular community - eukaryotes	Muscle	N30D_N210D_down
map00072	Synthesis and degradation of ketone bodies	0.00897732	Metabolism	Lipid metabolism	Muscle	N30D_N210D_down
map00061	Fatty acid biosynthesis	0.0105252	Metabolism	Lipid metabolism	Muscle	N30D_N210D_down
map04360	Axon guidance	0.012497	Organismal Systems	Development	Muscle	N30D_N210D_down
map05230	Central carbon metabolism in cancer	0.0144246	Human Diseases	Cancers: Overview	Muscle	N30D_N210D_down
map05146	Amoebiasis	0.0220074	Human Diseases	Infectious diseases: Parasitic	Muscle	N30D_N210D_down
map00500	Starch and sucrose metabolism	0.0241045	Metabolism	Carbohydrate metabolism	Muscle	N30D_N210D_down
map00534	Glycosaminoglycan biosynthesis - heparan sulfate / heparin	0.0368086	Metabolism	Glycan biosynthesis and metabolism	Muscle	N30D_N210D_down
map03460	Fanconi anemia pathway	0.0381719	Genetic Information Processing	Replication and repair	Muscle	N30D_N210D_down
map04510	Focal adhesion	0.000889875	Cellular Processes	Cellular community - eukaryotes	Fat	N30D_N210D_up
map04144	Endocytosis	0.00132812	Cellular Processes	Transport and catabolism	Fat	N30D_N210D_up
map05165	Human papillomavirus infection	0.00296706	Human Diseases	Infectious diseases: Viral	Fat	N30D_N210D_up
map04512	ECM-receptor interaction	0.00545219	Environmental Information Processing	Signaling molecules and interaction	Fat	N30D_N210D_up
map04152	AMPK signaling pathway	0.00551041	Environmental Information Processing	Signal transduction	Fat	N30D_N210D_up
map04910	Insulin signaling pathway	0.00881363	Organismal Systems	Endocrine system	Fat	N30D_N210D_up
map04320	Dorso-ventral axis formation	0.00921979	Organismal Systems	Development	Fat	N30D_N210D_up
map00310	Lysine degradation	0.00945882	Metabolism	Amino acid metabolism	Fat	N30D_N210D_up
map00072	Synthesis and degradation of ketone bodies	0.0118389	Metabolism	Lipid metabolism	Fat	N30D_N210D_up
map00061	Fatty acid biosynthesis	0.013863	Metabolism	Lipid metabolism	Fat	N30D_N210D_up
map03018	RNA degradation	0.00426747	Genetic Information Processing	Folding, sorting and degradation	Muscle	N30D_N210D_up
map04120	Ubiquitin mediated proteolysis	0.00465561	Genetic Information Processing	Folding, sorting and degradation	Muscle	N30D_N210D_up
map04141	Protein processing in endoplasmic reticulum	0.0107462	Genetic Information Processing	Folding, sorting and degradation	Muscle	N30D_N210D_up
map02010	ABC transporters	0.0124154	Environmental Information Processing	Membrane transport	Muscle	N30D_N210D_up
map05323	Rheumatoid arthritis	0.0174148	Human Diseases	Immune diseases	Muscle	N30D_N210D_up
map04144	Endocytosis	0.0178537	Cellular Processes	Transport and catabolism	Muscle	N30D_N210D_up
map04218	Cellular senescence	0.0390694	Cellular Processes	Cell growth and death	Muscle	N30D_N210D_up
map04610	Complement and coagulation cascades	0.000296464	Organismal Systems	Immune system	Fat	N30D_N90D_down
map04976	Bile secretion	0.00151303	Organismal Systems	Digestive system	Fat	N30D_N90D_down
map00140	Steroid hormone biosynthesis	0.00392192	Metabolism	Lipid metabolism	Fat	N30D_N90D_down
map00061	Fatty acid biosynthesis	0.00564414	Metabolism	Lipid metabolism	Fat	N30D_N90D_down
map04920	Adipocytokine signaling pathway	0.00645653	Organismal Systems	Endocrine system	Fat	N30D_N90D_down
map00983	Drug metabolism - other enzymes	0.00759622	Metabolism	Xenobiotics biodegradation and metabolism	Fat	N30D_N90D_down
map05216	Thyroid cancer	0.00817897	Human Diseases	Cancers: Specific types	Fat	N30D_N90D_down
map00770	Pantothenate and CoA biosynthesis	0.0119542	Metabolism	Metabolism of cofactors and vitamins	Fat	N30D_N90D_down
map00120	Primary bile acid biosynthesis	0.0132065	Metabolism	Lipid metabolism	Fat	N30D_N90D_down
map03320	PPAR signaling pathway	0.0157469	Organismal Systems	Endocrine system	Fat	N30D_N90D_down
map04146	Peroxisome	0.00127434	Cellular Processes	Transport and catabolism	Muscle	N30D_N90D_down
map00120	Primary bile acid biosynthesis	0.0109104	Metabolism	Lipid metabolism	Muscle	N30D_N90D_down
map00310	Lysine degradation	0.0116215	Metabolism	Amino acid metabolism	Muscle	N30D_N90D_down
map05146	Amoebiasis	0.0207526	Human Diseases	Infectious diseases: Parasitic	Muscle	N30D_N90D_down
map04530	Tight junction	0.022837	Cellular Processes	Cellular community - eukaryotes	Muscle	N30D_N90D_down
map01040	Biosynthesis of unsaturated fatty acids	0.0316229	Metabolism	Lipid metabolism	Muscle	N30D_N90D_down
map01521	EGFR tyrosine kinase inhibitor resistance	0.0372045	Human Diseases	Drug resistance: Antineoplastic	Muscle	N30D_N90D_down
map05410	Hypertrophic cardiomyopathy (HCM)	0.0435586	Human Diseases	Cardiovascular diseases	Muscle	N30D_N90D_down
map04120	Ubiquitin mediated proteolysis	0.000582678	Genetic Information Processing	Folding, sorting and degradation	Fat	N30D_N90D_up
map04012	ErbB signaling pathway	0.000723993	Environmental Information Processing	Signal transduction	Fat	N30D_N90D_up
map04144	Endocytosis	0.000947176	Cellular Processes	Transport and catabolism	Fat	N30D_N90D_up
map05210	Colorectal cancer	0.00106401	Human Diseases	Cancers: Specific types	Fat	N30D_N90D_up
map05220	Chronic myeloid leukemia	0.00350623	Human Diseases	Cancers: Specific types	Fat	N30D_N90D_up
map05165	Human papillomavirus infection	0.00528605	Human Diseases	Infectious diseases: Viral	Fat	N30D_N90D_up
map03460	Fanconi anemia pathway	0.00559411	Genetic Information Processing	Replication and repair	Fat	N30D_N90D_up
map05200	Pathways in cancer	0.00813005	Human Diseases	Cancers: Overview	Fat	N30D_N90D_up
map00072	Synthesis and degradation of ketone bodies	0.00829455	Metabolism	Lipid metabolism	Fat	N30D_N90D_up
map04152	AMPK signaling pathway	0.00862167	Environmental Information Processing	Signal transduction	Fat	N30D_N90D_up
map00640	Propanoate metabolism	3.54713e-06	Metabolism	Carbohydrate metabolism	Muscle	N30D_N90D_up
map00280	Valine, leucine and isoleucine degradation	4.91721e-05	Metabolism	Amino acid metabolism	Muscle	N30D_N90D_up
map00500	Starch and sucrose metabolism	0.000346155	Metabolism	Carbohydrate metabolism	Muscle	N30D_N90D_up
map04068	FoxO signaling pathway	0.00251479	Environmental Information Processing	Signal transduction	Muscle	N30D_N90D_up
map04142	Lysosome	0.00275131	Cellular Processes	Transport and catabolism	Muscle	N30D_N90D_up
map05323	Rheumatoid arthritis	0.00275131	Human Diseases	Immune diseases	Muscle	N30D_N90D_up
map05205	Proteoglycans in cancer	0.00416955	Human Diseases	Cancers: Overview	Muscle	N30D_N90D_up
map04922	Glucagon signaling pathway	0.00738989	Organismal Systems	Endocrine system	Muscle	N30D_N90D_up
map05163	Human cytomegalovirus infection	0.0087611	Human Diseases	Infectious diseases: Viral	Muscle	N30D_N90D_up
map04720	Long-term potentiation	0.0137049	Organismal Systems	Nervous system	Muscle	N30D_N90D_up
map04610	Complement and coagulation cascades	4.93598e-07	Organismal Systems	Immune system	Fat	N90D_N150D_down
map00140	Steroid hormone biosynthesis	0.000875265	Metabolism	Lipid metabolism	Fat	N90D_N150D_down
map00120	Primary bile acid biosynthesis	0.0033372	Metabolism	Lipid metabolism	Fat	N90D_N150D_down
map04976	Bile secretion	0.00338509	Organismal Systems	Digestive system	Fat	N90D_N150D_down
map00380	Tryptophan metabolism	0.00380573	Metabolism	Amino acid metabolism	Fat	N90D_N150D_down
map02010	ABC transporters	0.00462889	Environmental Information Processing	Membrane transport	Fat	N90D_N150D_down
map00340	Histidine metabolism	0.00636488	Metabolism	Amino acid metabolism	Fat	N90D_N150D_down
map04144	Endocytosis	0.00765467	Cellular Processes	Transport and catabolism	Fat	N90D_N150D_down
map00280	Valine, leucine and isoleucine degradation	0.0141708	Metabolism	Amino acid metabolism	Fat	N90D_N150D_down
map00830	Retinol metabolism	0.0160095	Metabolism	Metabolism of cofactors and vitamins	Fat	N90D_N150D_down
map00280	Valine, leucine and isoleucine degradation	0.000744226	Metabolism	Amino acid metabolism	Muscle	N90D_N150D_down
map04120	Ubiquitin mediated proteolysis	0.00445508	Genetic Information Processing	Folding, sorting and degradation	Muscle	N90D_N150D_down
map04810	Regulation of actin cytoskeleton	0.00625043	Cellular Processes	Cell motility	Muscle	N90D_N150D_down
map04520	Adherens junction	0.0239931	Cellular Processes	Cellular community - eukaryotes	Muscle	N90D_N150D_down
map00640	Propanoate metabolism	0.0242563	Metabolism	Carbohydrate metabolism	Muscle	N90D_N150D_down
map05410	Hypertrophic cardiomyopathy (HCM)	0.0282406	Human Diseases	Cardiovascular diseases	Muscle	N90D_N150D_down
map05215	Prostate cancer	0.0353113	Human Diseases	Cancers: Specific types	Muscle	N90D_N150D_down
map04666	Fc gamma R-mediated phagocytosis	0.0441374	Organismal Systems	Immune system	Muscle	N90D_N150D_down
map00630	Glyoxylate and dicarboxylate metabolism	0.044407	Metabolism	Carbohydrate metabolism	Muscle	N90D_N150D_down
map00072	Synthesis and degradation of ketone bodies	0.00317724	Metabolism	Lipid metabolism	Fat	N90D_N150D_up
map03022	Basal transcription factors	0.00512556	Genetic Information Processing	Transcription	Fat	N90D_N150D_up
map05221	Acute myeloid leukemia	0.015303	Human Diseases	Cancers: Specific types	Fat	N90D_N150D_up
map05223	Non-small cell lung cancer	0.0176352	Human Diseases	Cancers: Specific types	Fat	N90D_N150D_up
map00650	Butanoate metabolism	0.0192667	Metabolism	Carbohydrate metabolism	Fat	N90D_N150D_up
map04917	Prolactin signaling pathway	0.0201548	Organismal Systems	Endocrine system	Fat	N90D_N150D_up
map05220	Chronic myeloid leukemia	0.0242873	Human Diseases	Cancers: Specific types	Fat	N90D_N150D_up
map04012	ErbB signaling pathway	0.0280548	Environmental Information Processing	Signal transduction	Fat	N90D_N150D_up
map04540	Gap junction	0.0346917	Cellular Processes	Cellular community - eukaryotes	Fat	N90D_N150D_up
map05216	Thyroid cancer	0.0442893	Human Diseases	Cancers: Specific types	Fat	N90D_N150D_up
map04212	Longevity regulating pathway - worm	0.000499824	Organismal Systems	Aging	Muscle	N90D_N150D_up
map01521	EGFR tyrosine kinase inhibitor resistance	0.00126569	Human Diseases	Drug resistance: Antineoplastic	Muscle	N90D_N150D_up
map00310	Lysine degradation	0.00175063	Metabolism	Amino acid metabolism	Muscle	N90D_N150D_up
map05231	Choline metabolism in cancer	0.00227139	Human Diseases	Cancers: Overview	Muscle	N90D_N150D_up
map04144	Endocytosis	0.00545318	Cellular Processes	Transport and catabolism	Muscle	N90D_N150D_up
map04140	Autophagy - animal	0.0110573	Cellular Processes	Transport and catabolism	Muscle	N90D_N150D_up
map04914	Progesterone-mediated oocyte maturation	0.0126811	Organismal Systems	Endocrine system	Muscle	N90D_N150D_up
map01522	Endocrine resistance	0.0148702	Human Diseases	Drug resistance: Antineoplastic	Muscle	N90D_N150D_up
map04150	mTOR signaling pathway	0.0187813	Environmental Information Processing	Signal transduction	Muscle	N90D_N150D_up
map04666	Fc gamma R-mediated phagocytosis	0.0193829	Organismal Systems	Immune system	Muscle	N90D_N150D_up
