# Supplementary material for: Spatiotemporal Regulation and Functional Analysis of Circular RNAs in Skeletal Muscle and Subcutaneous Fat during Pig Growth
Source: Biology (Basel). 2021 Aug 30;10(9):841. doi: 10.3390/biology10090841 (PMC8465536; doi:10.3390/biology10090841)
Supplement: Supplementary file 1 [file biology-10-00841-s001.zip › Supplemental Table S5.xls]

## Sheet: sheet
circRNA id	Host gene id
Chr01_103594729_103605128
Chr01_134987666_135001147	Pig.02305
Chr01_176448874_176466186	Pig.00707
Chr01_243632999_243642380	Pig.05180
Chr01_37930886_37959001	Pig.03277
Chr02_15158593_15165811	Pig.17377
Chr02_159713586_159713781
Chr03_71892828_71898777	Pig.13433
Chr04_110746736_110758056	Pig.01703,MSTRG.12387
Chr04_36821977_36836417	Pig.01495
Chr05_42398007_42403290	MSTRG.13728,Pig.20735
Chr05_554154_555152	Pig.18444
Chr05_60053380_60062312	Pig.09568
Chr05_66678018_66707603	Pig.07503
Chr06_12677380_12679356	Pig.12446
Chr06_168400991_168401622
Chr06_49667205_49680000	Pig.02792
Chr06_63650554_63691247
Chr06_81552679_81556789
Chr07_78284059_78313084	MSTRG.20541
Chr08_20846343_20878523	Pig.16697
Chr08_28917574_28926864	Pig.07260
Chr08_82362096_82402170	Pig.01089
Chr09_109177641_109208969	Pig.11684
Chr09_16522266_16542844	Pig.04694
Chr09_8107518_8117610	Pig.14368
Chr10_79750648_79751650	Pig.09964,MSTRG.27211
Chr11_50455535_50541934	Pig.04491
Chr11_52476173_52507914	Pig.04496
Chr11_56028794_56032206	Pig.04511
Chr11_56028794_56037997	Pig.04511
Chr11_56028794_56044515	Pig.04511
Chr11_56028794_56048891	Pig.04511
Chr12_40853263_40853381	MSTRG.29689
Chr12_48595782_48605968	Pig.19046
Chr12_56004263_56093033
Chr13_12812644_12829260
Chr13_28582593_28610417	Pig.01536
Chr13_53391484_53428936	Pig.06070
Chr13_86836296_86842481	Pig.11303
Chr13_98873441_98889700	Pig.06482
Chr13_98885382_98889700	Pig.06482
Chr14_20015252_20015712	Pig.10671,MSTRG.33945
Chr14_39164972_39170296	Pig.07737
Chr14_90028374_90037704	Pig.02027
Chr15_107979484_107995904
Chr15_107979484_108030953
Chr15_108518521_108523889	Pig.00007
Chr15_114533496_114560459	MSTRG.37316
Chr15_121744453_121761784	Pig.14206
Chr15_78573219_78637426	Pig.00183
Chr17_51000006_51005416	Pig.09982
Chr18_18270856_18358987	MSTRG.40398
ChrX_103903248_103914281
Scaffold288_854949_855512	Pig.17809
